# Supplementary material for: CRISPR/Cas9 Screening for Identification of Genes Required for the Growth of Ovarian Clear Cell Carcinoma Cells
Source: Curr Issues Mol Biol. 2022 Apr 7;44(4):1587–96. doi: 10.3390/cimb44040108 (PMC9164056; doi:10.3390/cimb44040108)
Supplement: Supplementary file 1 [file cimb-44-00108-s001.zip]

Archive with 5 entries (5 files):
- Kawabata_Dataset_S1.xlsx
- Kawabata_Dataset_S2.xlsx
- Kawabata_Figure_S1.eps
- Kawabata_Figure_S2_rev1.eps
- Kawabata_Table_S1.pdf
