# Supplementary material for: CRISPR/Cas9 Screening for Identification of Genes Required for the Growth of Ovarian Clear Cell Carcinoma Cells
Source: Curr Issues Mol Biol. 2022 Apr 7;44(4):1587–96. doi: 10.3390/cimb44040108 (PMC9164056; doi:10.3390/cimb44040108)
Supplement: Supplementary file 1 [file cimb-44-00108-s001.zip › Kawabata_Dataset_S1.xlsx]

## Sheet: OVISE
Gene	sgRNA	beta	z	p-value	fdr	wald-p-value	wald-fdr
IRF2BP1	4	-2.1842	-4.3769	0.0020887	0.33837	1.2035e-05	0.0017525
ZNF785	4	-0.77168	-2.4512	0.10034	0.67982	0.014237	0.13587
CCDC42	4	-0.49668	-1.2222	0.3	0.859	0.22163	0.59135
VAV2	4	0.3327	1.0273	0.5215	0.93332	0.30426	0.66708
SMC1A	4	-0.27883	-0.79197	0.48918	0.92261	0.42838	0.74957
ENPEP	4	-1.1002	-3.8907	0.037233	0.52285	9.9937e-05	0.0068873
ZBTB2	4	-0.36083	-0.90712	0.41637	0.90413	0.36434	0.70753
KLHL11	4	-0.43779	-1.4097	0.26587	0.84675	0.15864	0.51371
TIGD2	4	-0.36524	-0.77649	0.42197	0.90516	0.43746	0.75379
COBL	4	0.33496	0.51638	0.5927	0.94812	0.60559	0.8439
SLC35B1	4	-1.8428	-3.8993	0.0035129	0.33837	9.646e-05	0.0067507
KLK5	4	-0.13001	-0.52388	0.65582	0.9523	0.60036	0.84202
FOXJ3	4	-1.0217	-2.5097	0.043879	0.54921	0.012082	0.12431
XYLT1	4	-0.37857	-1.3602	0.36426	0.88916	0.17375	0.53559
PPAN	4	-0.38557	-1.8916	0.29524	0.85769	0.058549	0.30513
PNKD	4	0.22727	0.97743	0.70229	0.96215	0.32835	0.68477
UBE2A	4	-0.090693	-0.35795	0.77195	0.97724	0.72038	0.89588
POU3F4	4	-0.11319	-0.44307	0.73471	0.96692	0.65771	0.86747
RASAL3	4	-0.26825	-0.97315	0.50006	0.92722	0.33048	0.68683
TMEM144	4	-0.51553	-1.2073	0.26973	0.84678	0.22732	0.59732
EIF2S3L	4	0.22097	0.72638	0.6858	0.95879	0.4676	0.77219
AP1AR	4	-0.72095	-2.4823	0.13792	0.72989	0.013053	0.12929
PDLIM2	4	-0.29292	-0.84621	0.52594	0.93444	0.39744	0.72869
LRRC40	4	0.065582	0.21208	0.97156	0.99793	0.83205	0.9422
GPR141	4	-0.042068	-0.3118	0.76525	0.97546	0.7552	0.91207
TSGA13	4	-0.55801	-2.3872	0.24025	0.82764	0.016976	0.15092
GRK6	4	-1.0054	-3.8152	0.03255	0.50396	0.00013605	0.0081341
TMEM213	4	0.26704	0.93968	0.55184	0.9381	0.34738	0.69809
MMP8	4	0.20057	0.70599	0.65968	0.95256	0.48019	0.77836
DNAH5	4	-1.2277	-3.885	0.02421	0.45822	0.00010235	0.0069675
AKAP1	4	-1.1734	-3.5235	0.021916	0.45413	0.00042593	0.016972
GKN1	4	-0.89063	-2.1479	0.064909	0.59087	0.031725	0.21739
NDUFV3	4	-0.31997	-1.5869	0.28522	0.85096	0.11254	0.43253
FBXW8	4	0.03659	0.099035	0.97785	0.99856	0.92111	0.97434
FGFR3	4	-0.19739	-0.50389	0.6671	0.95437	0.61434	0.84862
PAFAH1B1	4	-1.2474	-2.4261	0.023419	0.45665	0.015264	0.14141
ANKRD23	4	0.053541	0.25236	0.99614	0.99935	0.80077	0.92931
CDK18	4	-0.62522	-1.6315	0.16362	0.76141	0.10278	0.41114
FXYD2	4	-0.74859	-2.197	0.12635	0.71876	0.028018	0.20366
HAND2	4	0.031947	0.22171	0.95455	0.99577	0.82454	0.93906
SIGLEC9	4	-0.25202	-1.0611	0.48016	0.9186	0.28863	0.65559
TRMT112	4	-0.56519	-0.918	0.20215	0.80337	0.35862	0.7039
DCUN1D1	4	0.050966	-0.023246	0.90352	0.99018	0.98145	0.9937
SRRT	4	-0.44648	-0.67834	0.34353	0.8803	0.49756	0.7873
KANK4	4	-0.26378	-1.0981	0.49877	0.92695	0.27216	0.64286
MAPKAPK2	4	0.084106	0.18038	0.93743	0.99498	0.85685	0.95397
RIPPLY1	4	0.093676	0.2698	0.90803	0.99118	0.78731	0.92478
METTL16	4	-0.19348	-0.33658	0.68329	0.9584	0.73643	0.90392
GXYLT2	4	-0.026634	0.029705	0.94452	0.99577	0.9763	0.99312
NUGGC	4	-0.55575	-1.3869	0.24348	0.83027	0.16547	0.5239
MAPRE3	4	-0.66976	-1.6205	0.14063	0.73348	0.10512	0.41708
RASL10A	4	0.55138	0.79983	0.24396	0.831	0.42381	0.74664
PRR13	4	-0.088389	-0.32064	0.76744	0.97604	0.74848	0.90968
SCPEP1	4	-0.19366	-0.68428	0.53967	0.9381	0.4938	0.78481
CCR6	4	-0.026658	-0.020814	0.92153	0.99302	0.98339	0.9945
UBE2R2	4	-0.52612	-1.386	0.22891	0.8185	0.16576	0.52444
KRT5	4	0.52192	1.1169	0.28184	0.84938	0.26404	0.63389
POLR3A	4	-1.7628	-3.7282	0.0045256	0.33837	0.00019284	0.010063
GPR1	4	-0.11082	-0.46062	0.71411	0.96361	0.64507	0.86194
FAM107A	4	-0.26878	-0.49122	0.55272	0.9381	0.62327	0.85243
CRYBB3	4	0.47634	1.092	0.32129	0.87187	0.27483	0.64556
BAG4	4	-0.52699	-1.92	0.2657	0.84675	0.05486	0.29428
KLHL21	4	-0.32463	-0.95591	0.37711	0.89526	0.33912	0.69437
RAB37	4	0.11149	0.13649	0.95451	0.99577	0.89143	0.96416
CC2D2B	4	0.087029	0.31631	0.94218	0.99577	0.75177	0.9112
TLX1NB	4	0.47808	0.96889	0.33773	0.87962	0.3326	0.68901
RAI2	4	-0.066581	-0.20428	0.81372	0.98122	0.83814	0.94564
PSMB3	4	-1.0179	-2.9089	0.037502	0.52451	0.0036269	0.063889
PDLIM7	4	-1.1727	-2.8107	0.018973	0.43712	0.0049436	0.073843
BLOC1S6	4	-0.7837	-2.4395	0.11376	0.70297	0.014707	0.13838
TADA3	4	0.12635	0.24925	0.85952	0.98802	0.80317	0.92991
SLC22A6	4	-0.53794	-1.592	0.25391	0.83798	0.11138	0.43055
P2RY13	4	0.55308	0.78771	0.30701	0.86458	0.43086	0.75031
TNNC1	4	-0.36962	-0.78386	0.43256	0.90828	0.43312	0.75136
AIRE	4	0.23049	0.63281	0.69292	0.96073	0.52686	0.80372
GINM1	4	-0.19323	-0.65159	0.64624	0.95087	0.51467	0.79685
PCDHGC3	4	-0.25103	-0.97396	0.51166	0.92994	0.33008	0.68625
NGFRAP1	4	0.36279	1.158	0.46905	0.91846	0.24687	0.61849
METTL23	4	-0.67677	-1.9242	0.12349	0.71575	0.054324	0.29289
SMARCD2	4	0.15893	-0.051258	0.90137	0.98987	0.95912	0.98796
NEK3	4	-0.62218	-1.7492	0.19218	0.79471	0.08025	0.35769
MEIS2	4	-0.23614	-0.5011	0.60706	0.94812	0.6163	0.84982
ACY3	4	-0.91351	-3.1033	0.071919	0.60568	0.0019137	0.044187
SMIM14	4	-0.58305	-1.9565	0.19463	0.79581	0.050405	0.28297
OR13C4	4	0.23204	0.63151	0.6886	0.95989	0.52771	0.80417
SNX20	4	0.0025489	0.13889	0.99434	0.99935	0.88954	0.96361
MYO5A	4	0.1502	0.60632	0.73422	0.96676	0.54431	0.81273
CCDC64B	4	-1.0852	-3.4316	0.033546	0.50396	0.00059999	0.02112
ERBB3	4	0.28289	1.0118	0.59648	0.94812	0.31162	0.67312
EPN2	4	-1.2656	-3.3471	0.021995	0.4544	0.0008167	0.02585
TUBD1	4	-1.76	-3.8932	0.0040984	0.33837	9.8924e-05	0.0068699
ARL3	4	-0.5775	-1.7243	0.18723	0.79241	0.084652	0.36874
PPFIBP2	4	-0.2688	-0.89906	0.50492	0.92859	0.36862	0.70995
PRCD	4	-0.48262	-2.1635	0.23638	0.82386	0.0305	0.21345
HGS	4	-2.3324	-4.7121	0.0019621	0.33837	2.4516e-06	0.00058245
TRIP10	4	-0.29884	-1.1504	0.52556	0.93444	0.24996	0.62136
PROSC	4	-0.037612	0.00092284	0.93098	0.99401	0.99926	0.99965
NNAT	4	-0.075662	-0.30451	0.78833	0.98054	0.76074	0.9153
RGS6	4	0.26879	0.80398	0.61504	0.95025	0.42141	0.74536
DIRC2	4	-0.79557	-2.5276	0.079214	0.6298	0.011486	0.12112
CRISPLD1	4	-0.18898	-1.9068	0.47946	0.91852	0.056548	0.29907
MKKS	4	-0.64919	-2.0299	0.14542	0.73942	0.042368	0.25583
ESPNL	4	-0.30968	-1.2129	0.43593	0.90954	0.22518	0.59462
C11orf49	4	0.018304	0.046349	0.95109	0.99577	0.96303	0.9892
TAS2R7	4	-0.49619	-2.1434	0.2547	0.83921	0.032083	0.21886
WNT9B	4	-1.0192	-2.2629	0.043468	0.54921	0.023643	0.18262
C20orf141	4	-0.1641	-0.63226	0.6411	0.95087	0.52722	0.80384
RAC1	4	-0.61436	-2.3261	0.14923	0.74429	0.020011	0.16491
ASAP3	4	-0.040471	-0.222	0.7941	0.98122	0.82431	0.9389
C4orf27	4	-0.2838	-0.68949	0.53247	0.93731	0.49051	0.78405
SLFN11	4	-0.4482	-1.2501	0.26173	0.84267	0.21127	0.57954
SNAPC3	4	-1.0958	-2.8994	0.032217	0.5024	0.0037383	0.064535
PHF14	4	0.22759	0.57066	0.7578	0.97362	0.56823	0.82645
MTHFR	4	0.11764	0.2391	0.8549	0.98802	0.81103	0.93309
IL16	4	-0.29709	-0.8187	0.52419	0.93444	0.41296	0.74083
ZDHHC21	4	-0.1103	-0.5745	0.72133	0.96412	0.56563	0.82536
FRS2	4	-0.80684	-2.1725	0.056902	0.57462	0.029815	0.21121
EPHX2	4	-0.18136	-0.268	0.69216	0.96073	0.7887	0.92556
ASUN	4	-2.1623	-4.4573	0.0021362	0.33837	8.2988e-06	0.0013555
IGFBP6	4	0.33617	0.93853	0.51473	0.9306	0.34797	0.69832
SAMHD1	4	-0.32276	-1.0109	0.42677	0.9052	0.31206	0.67376
FAM222B	4	-0.25572	-2.0174	0.34221	0.8798	0.04365	0.2608
DSC1	4	-0.44954	-1.1586	0.33429	0.8778	0.24664	0.61834
EVI5	4	-1.3523	-3.2024	0.013783	0.39564	0.0013628	0.036115
ZNHIT3	4	-2.1301	-4.7422	0.0021204	0.33837	2.1139e-06	0.00053654
UBE2H	4	-1.2716	-2.7426	0.021172	0.45139	0.0060951	0.083374
RAB39B	4	0.081436	0.23921	0.92234	0.99318	0.81094	0.93305
NAAA	4	-0.47504	-1.4507	0.30923	0.86458	0.14686	0.49481
FAM109A	4	-0.30652	-1.1278	0.44492	0.91161	0.25941	0.63007
RCHY1	4	-0.1229	-0.41016	0.77976	0.97969	0.68169	0.87887
PCOLCE2	4	0.3688	0.77729	0.51597	0.9306	0.43699	0.75358
NSG2	4	0.11152	0.43893	0.87322	0.98802	0.66071	0.8691
FOSL1	4	0.12684	0.22004	0.85912	0.98802	0.82584	0.93936
BCAS2	4	-0.74754	-2.0517	0.10816	0.69715	0.040203	0.2487
SLC26A10	4	-0.51278	-1.9076	0.23503	0.82297	0.05644	0.29885
CHSY3	4	-0.38253	-1.6219	0.35531	0.88562	0.10483	0.41682
CHRNB4	4	-0.79932	-1.9488	0.10795	0.69647	0.051317	0.28545
DUSP11	4	-0.41467	-1.3787	0.32212	0.87196	0.16799	0.52778
VCPKMT	4	-0.95758	-3.3998	0.054054	0.57292	0.00067434	0.02293
GAS7	4	-0.059169	-0.034586	0.90762	0.99118	0.97241	0.99211
GOLGA7B	4	-0.056196	-0.13801	0.80902	0.98122	0.89023	0.96379
MAPK12	4	0.4147	1.1092	0.39218	0.89657	0.26734	0.63758
FAM104A	4	-0.28779	-1.2599	0.42223	0.90516	0.2077	0.57608
CA1	4	0.87373	1.6362	0.099373	0.67888	0.1018	0.40902
RBP2	4	0.17274	0.52658	0.86263	0.98802	0.59849	0.84118
RGS5	4	-0.40379	-1.8088	0.34064	0.87962	0.070475	0.33566
MLF2	4	-0.80235	-2.5823	0.091224	0.66513	0.0098141	0.10986
RNF165	4	-0.74488	-2.1694	0.1289	0.71945	0.030051	0.212
EVL	4	-0.5945	-2.1872	0.19015	0.79377	0.02873	0.2061
DUSP3	4	0.57118	1.1538	0.32599	0.87289	0.24859	0.62031
IPO4	4	-0.024272	-0.085593	0.87843	0.98802	0.93179	0.97782
ITPKB	4	-0.026526	-0.12527	0.86874	0.98802	0.90031	0.96745
TBX6	4	0.14273	0.44915	0.83186	0.98334	0.65333	0.86525
SH3BP4	4	0.13026	0.31639	0.8642	0.98802	0.75171	0.9112
DUSP14	4	-0.144	-0.36043	0.61828	0.95025	0.71852	0.8949
ORAI3	4	-0.16493	-0.5341	0.64503	0.95087	0.59327	0.83924
PHPT1	4	-0.19217	-0.52786	0.60341	0.94812	0.5976	0.84069
CD200R1	4	0.36939	0.76422	0.51584	0.9306	0.44474	0.75864
SNTB2	4	-0.0031837	-0.026363	0.91382	0.99118	0.97897	0.99349
KIF26A	4	-0.59663	-1.8843	0.19326	0.79558	0.059523	0.30777
SYNGR4	4	0.14485	0.3946	0.87396	0.98802	0.69314	0.88354
FASTKD2	4	-0.98878	-3.3271	0.045826	0.54921	0.00087763	0.027437
OXA1L	4	-0.58699	-1.5198	0.19129	0.79421	0.12856	0.46381
TNFSF13	4	0.022146	0.22022	0.94902	0.99577	0.8257	0.93932
TIGD5	4	-0.64856	-2.2286	0.11388	0.70297	0.025838	0.19437
LRBA	4	0.54381	1.1109	0.30882	0.86458	0.26659	0.63647
THNSL2	4	-0.41528	-1.1705	0.3148	0.86718	0.24182	0.61345
CD19	4	-0.26051	-1.0618	0.50677	0.92908	0.28832	0.65559
C2orf66	4	0.25279	0.64414	0.65632	0.9523	0.51948	0.79986
THY1	4	0.29791	0.80139	0.50794	0.92908	0.42291	0.74611
KCNV2	4	0.057377	0.19963	0.98232	0.99918	0.84177	0.94698
SNRNP48	4	-0.28286	-0.75971	0.52505	0.93444	0.44743	0.75958
FAM220A	4	-1.2303	-3.3183	0.018625	0.43485	0.00090552	0.027805
PLSCR2	4	0.24064	0.51909	0.71948	0.96412	0.6037	0.84338
KRTAP13+AC0-4	4	-0.75479	-2.8759	0.10893	0.69771	0.0040282	0.067131
CPED1	4	-0.50853	-1.9556	0.28177	0.84938	0.050508	0.28307
C6orf123	4	-0.11689	-0.45283	0.76652	0.97549	0.65067	0.86415
ASH2L	4	-1.0698	-2.4044	0.042075	0.54676	0.0162	0.14669
C8orf74	4	-0.67905	-2.445	0.16229	0.76119	0.014486	0.13717
WNT11	4	-0.20745	-0.63535	0.64653	0.95087	0.5252	0.80287
GPATCH2	4	-0.25488	-0.93155	0.51198	0.93001	0.35157	0.7005
MLLT10	4	0.18938	0.68576	0.67202	0.95607	0.49286	0.78456
TBC1D10C	4	0.12253	0.59087	0.78418	0.98022	0.55461	0.81867
ZNF44	4	-0.27049	-1.2024	0.33915	0.87962	0.22922	0.59918
BRCA2	4	-1.9235	-3.8431	0.0035762	0.33837	0.0001215	0.0076436
TMEM39B	4	-0.53309	-1.5071	0.23381	0.82217	0.13178	0.46941
COPE	4	-1.2312	-3.6701	0.021046	0.45004	0.00024241	0.011703
GPR98	4	0.081509	0.17892	0.95164	0.99577	0.858	0.95461
GFI1	4	-0.91126	-2.3198	0.061301	0.58841	0.020353	0.16667
OTOGL	2	-0.32814	-0.93971	0.53764	0.9381	0.34737	0.69809
HOXC12	4	0.0085564	0.0060941	0.9336	0.99403	0.99514	0.99807
TPCN1	4	-0.35232	-1.7739	0.39069	0.89646	0.076077	0.34864
PDSS2	4	-0.74276	-2.2285	0.12124	0.71145	0.025846	0.19437
TMEM43	4	-0.19821	-0.9241	0.50354	0.92835	0.35543	0.70242
ARHGEF37	4	0.16258	0.57912	0.80818	0.98122	0.56251	0.82333
MUC2	4	-0.0049701	-0.018422	0.92628	0.99401	0.9853	0.99517
ARHGEF1	4	-0.14708	-0.51907	0.54239	0.9381	0.60371	0.84338
CCT5	4	-1.0475	-2.6739	0.045256	0.54921	0.0074981	0.093241
PLSCR4	4	0.059526	0.097713	0.96574	0.99703	0.92216	0.97445
ARHGEF11	4	-0.1069	-0.49936	0.7407	0.96848	0.61752	0.85052
ATP11B	4	-0.17549	-0.54469	0.5429	0.9381	0.58597	0.83651
RNF6	4	0.038743	0.26375	0.93332	0.99403	0.79197	0.92673
GDPD2	4	-0.91575	-2.5389	0.06195	0.58841	0.011119	0.11887
VWA5A	4	-0.55157	-2.2068	0.24424	0.831	0.027329	0.20035
CLU	4	0.36363	0.79181	0.41211	0.90325	0.42847	0.74958
PCF11	4	-1.3468	-3.7017	0.016662	0.42099	0.00021415	0.010711
RP11+AC0-408E5.4	2	-0.74886	-1.2781	0.24353	0.83028	0.20123	0.57062
C14orf177	4	-0.23109	-1.0998	0.56545	0.94255	0.27144	0.64253
FBXO45	4	-0.11879	-0.4314	0.62991	0.95087	0.66617	0.87157
CACNA1E	4	-0.2319	-0.6834	0.5467	0.9381	0.49436	0.78495
SMAP1	4	0.46313	0.5854	0.31812	0.87004	0.55828	0.82084
MRPL47	4	-0.58981	-1.9078	0.1524	0.74917	0.056421	0.29885
TAB1	4	0.17193	0.39792	0.70093	0.96199	0.69069	0.8826
CNPY1	4	-0.59779	-2.8911	0.21011	0.80682	0.0038384	0.065632
HBQ1	4	-0.91011	-2.6858	0.061222	0.58841	0.0072365	0.091437
SLMAP	4	-1.058	-2.1887	0.043468	0.54921	0.028621	0.20581
CACTIN	4	-1.3798	-2.9324	0.015523	0.41566	0.003364	0.061127
KCNK15	4	-0.81297	-1.8123	0.085148	0.64815	0.069946	0.33429
LSM3	4	-0.93486	-2.2509	0.04562	0.54921	0.024393	0.18663
MORF4L1	4	0.14847	0.65552	0.73764	0.9678	0.51214	0.79591
PTGES3	2	0.29098	0.67871	0.71084	0.96331	0.49732	0.7873
PUS3	4	-0.67491	-1.5834	0.16164	0.76119	0.11333	0.43481
UST	4	-0.14862	-0.58523	0.7146	0.96372	0.5584	0.82084
ENTHD1	4	0.10826	0.41221	0.81042	0.98122	0.68019	0.87806
TRIM9	4	-0.81155	-2.8088	0.087047	0.6506	0.004972	0.074071
LYG2	4	-0.11128	-0.71685	0.59233	0.94812	0.47346	0.7748
MYL5	4	-0.69159	-2.2224	0.15425	0.7515	0.026255	0.19614
CGGBP1	4	-0.19813	-1.0575	0.56711	0.94327	0.29028	0.65713
ZNF551	4	-0.27701	-1.4033	0.43326	0.90831	0.16053	0.51576
SPATS2L	4	-0.23918	-0.55653	0.52701	0.93458	0.57785	0.83143
OR4K1	4	0.31096	1.0789	0.54977	0.9381	0.28062	0.64909
TTC8	4	-0.23435	-0.7803	0.5476	0.9381	0.43522	0.75213
HCCS	4	-0.79597	-2.6095	0.096193	0.67428	0.0090665	0.10546
PLB1	4	-0.069591	-0.53226	0.63669	0.95087	0.59455	0.83991
SYVN1	4	-1.2572	-2.8464	0.019495	0.44221	0.004422	0.069778
ZNF503	4	-0.87042	-3.1259	0.070036	0.59904	0.0017728	0.042034
OR2W1	4	-0.53092	-1.5759	0.25337	0.83794	0.11504	0.4385
KRBOX1	4	0.40477	0.89012	0.36282	0.88849	0.3734	0.71338
ATG2B	4	-1.1741	-2.9257	0.025112	0.46221	0.0034367	0.06193
TUFT1	4	-0.61664	-2.1357	0.17325	0.77529	0.032701	0.22155
NUP54	4	-0.0074626	0.064035	0.97805	0.99856	0.94894	0.98369
ZNF408	4	-0.052247	-0.24424	0.8283	0.98296	0.80704	0.93147
SMIM4	4	-0.28797	-0.99031	0.47935	0.91852	0.32202	0.68009
CLVS2	4	-0.37736	-1.5221	0.39074	0.89646	0.12798	0.4629
C9orf85	2	0.084528	0.21839	0.97785	0.99856	0.82712	0.94011
GAMT	4	-0.55397	-1.5722	0.17147	0.77292	0.11591	0.43994
TLR10	4	-0.022256	0.078927	0.9536	0.99577	0.93709	0.97946
PIAS1	4	-0.95298	-1.8202	0.061887	0.58841	0.068725	0.33117
SOX2	4	0.29	0.47145	0.6812	0.95798	0.63732	0.85864
SCN3A	4	-0.30799	-0.99602	0.43403	0.90831	0.31924	0.67806
DCLK3	4	0.21235	0.76315	0.63866	0.95087	0.44537	0.75915
GTF3C5	4	-1.1128	-1.8539	0.030841	0.49645	0.063754	0.31963
CAV1	4	0.42586	1.0912	0.33808	0.87962	0.27519	0.64556
IFITM5	4	-1.2122	-3.229	0.022897	0.45535	0.0012424	0.034071
ACSL6	4	-0.6914	-2.3376	0.13045	0.72207	0.019407	0.16169
LY6E	4	0.33542	0.71654	0.65599	0.9523	0.47366	0.7748
HOXC13	4	-0.02697	-0.17817	0.87222	0.98802	0.85859	0.95493
CCPG1	4	-0.76602	-2.4401	0.12116	0.71145	0.014683	0.13838
LRRC19	1	1.056	0.89384	0.23945	0.82764	0.37141	0.71219
FATE1	4	0.11791	0.44531	0.85793	0.98802	0.6561	0.86682
OR2T7	2	1.0698	0.63515	0.11366	0.70297	0.52533	0.8029
NUP133	4	-1.51	-3.4968	0.0088297	0.36925	0.00047082	0.018424
NBAS	4	-0.17077	-0.57977	0.62083	0.95087	0.56207	0.82304
FLG2	4	-0.26023	-1.4443	0.51568	0.9306	0.14866	0.49791
RGS17	3	-0.25811	-1.0805	0.59175	0.94812	0.27993	0.64888
HINFP	4	-1.5127	-3.6373	0.0099057	0.36925	0.00027547	0.012592
IGFBP3	4	-0.11835	-0.59707	0.64465	0.95087	0.55046	0.81642
FMR1NB	4	0.046596	0.16054	0.98348	0.99918	0.87246	0.95877
BMP8A	3	0.15771	0.45438	0.82296	0.98202	0.64956	0.86384
LGR4	4	-0.44461	-1.2675	0.29812	0.85851	0.20499	0.57314
CAND2	4	-0.70575	-1.8273	0.12282	0.7147	0.067661	0.3293
SLC35A4	4	-0.43389	-1.2573	0.3133	0.86708	0.20864	0.57708
SYT6	4	-0.031441	-0.092733	0.85985	0.98802	0.92612	0.97584
FAM181B	4	-0.99137	-2.8256	0.054545	0.57292	0.0047195	0.071973
SAMD8	4	-0.03163	-0.13966	0.85991	0.98802	0.88893	0.9633
ZNF426	4	0.18352	0.0037081	0.93267	0.99401	0.99704	0.99876
RSRC2	4	-0.18047	-0.62012	0.55624	0.93848	0.53518	0.80815
ZNF583	4	0.14431	0.39781	0.90058	0.98987	0.69077	0.88262
KLRK1	4	0.29732	0.88374	0.57301	0.94653	0.37684	0.71518
LRRFIP2	4	-0.033128	0.020766	0.93849	0.99509	0.98343	0.9945
BZW1	4	-0.1967	-0.85042	0.58817	0.94775	0.39509	0.72756
ABHD8	4	0.11698	0.30673	0.87151	0.98802	0.75905	0.91441
DCAF4L1	4	-0.29241	-0.75724	0.52497	0.93444	0.44891	0.76071
SKIV2L2	4	-1.3012	-2.6878	0.016283	0.41861	0.007192	0.090938
LZTR1	4	-0.35502	-1.5944	0.40623	0.90126	0.11085	0.4297
MOG	4	0.1031	0.31237	0.84197	0.98561	0.75476	0.91207
C21orf128	4	-0.7419	-3.4619	0.0679	0.59606	0.00053628	0.019965
SKAP1	4	-0.427	-1.0571	0.27551	0.84789	0.29049	0.65717
CHCHD7	4	0.077427	-0.10552	0.89572	0.98898	0.91596	0.97225
UNC119	4	-0.70099	-2.0678	0.077505	0.62614	0.03866	0.24339
C6orf10	4	-0.10673	-0.33503	0.80003	0.98122	0.7376	0.90452
ZNF382	4	0.017161	-0.21943	0.7945	0.98122	0.82631	0.9396
EVPL	4	-0.38854	-1.0348	0.31845	0.87016	0.30077	0.66495
TXK	4	-0.53869	-1.6344	0.25241	0.83794	0.10218	0.40983
SFRP5	4	-0.44913	-1.6847	0.28771	0.85237	0.092045	0.38592
UBE2U	4	-0.47173	-1.5046	0.2722	0.84678	0.13242	0.47049
ZNF672	4	-0.39551	-0.74899	0.33978	0.87962	0.45387	0.76413
DOHH	4	-0.83087	-2.2854	0.097886	0.67666	0.022287	0.17634
FAM178B	4	0.32625	0.7623	0.53673	0.93802	0.44588	0.75927
PARD6A	4	-0.59832	-1.5006	0.21023	0.80682	0.13347	0.47253
CCAR2	4	-0.38832	-1.2907	0.36154	0.88849	0.1968	0.56501
EIF4G3	4	-0.40368	-1.0036	0.34697	0.88206	0.31555	0.67579
GREM2	4	-0.0597	-0.15617	0.80842	0.98122	0.8759	0.95979
FANCD2	4	-0.37437	-0.96374	0.36934	0.8912	0.33518	0.69107
WIPI1	4	0.28	0.72269	0.6753	0.95653	0.46987	0.77317
DMRTB1	4	-0.21048	-0.743	0.5748	0.94684	0.45748	0.76668
RERGL	4	-0.32045	-1.2927	0.42577	0.90516	0.19612	0.56413
LYPD6B	4	0.56327	0.66461	0.25081	0.83794	0.5063	0.79245
FAM60A	4	-0.77656	-2.1142	0.097443	0.67525	0.034494	0.22748
PDCD2	4	-0.78837	-2.1511	0.10466	0.68942	0.03147	0.21619
GIP	4	-0.17735	-0.73598	0.56377	0.94216	0.46174	0.76919
OLFM3	4	-0.12515	-0.51528	0.70126	0.96199	0.60636	0.84446
DBNDD2	4	-0.66189	-2.0808	0.14347	0.73545	0.037449	0.23893
ADH7	4	-0.48486	-1.713	0.29956	0.859	0.086713	0.37394
GNAL	4	0.31491	1.0674	0.64484	0.95087	0.2858	0.65329
CTIF	4	-0.28649	-1.0017	0.53386	0.93731	0.31649	0.67689
IL9	4	0.28074	0.70195	0.60825	0.94812	0.48271	0.7796
TRIM61	4	-0.54541	-1.8537	0.24777	0.83325	0.06378	0.31963
SF3A2	4	-1.8329	-3.8625	0.0043674	0.33837	0.00011221	0.0073411
PAGE4	4	-0.39878	-1.0471	0.3491	0.88278	0.29507	0.65939
SGSM1	4	-0.58833	-1.4539	0.19256	0.79471	0.14598	0.4936
HS6ST1	4	0.033174	0.073017	0.96236	0.9961	0.94179	0.98096
NSUN2	4	-0.59478	-2.2257	0.21255	0.80714	0.026035	0.19537
RNASEH2A	4	-0.55941	-2.0424	0.13256	0.72365	0.041117	0.25098
ENO3	4	-0.8233	-1.7171	0.10105	0.68157	0.085966	0.37205
PLA1A	4	-0.22722	-0.81444	0.49283	0.92364	0.41539	0.74275
STARD7	4	0.03015	0.049325	0.96387	0.99647	0.96066	0.98864
NLRP6	4	0.3204	1.2516	0.52467	0.93444	0.21071	0.57918
DDX10	4	-1.2682	-3.1739	0.021362	0.45139	0.0015039	0.038103
PDE6D	4	-0.69001	-2.2302	0.13102	0.72207	0.025732	0.19375
STAP2	4	-0.0021789	0.14812	0.99486	0.99935	0.88225	0.96152
CHRM3	4	-0.47343	-1.1461	0.26907	0.84678	0.25177	0.62284
CALY	4	-0.28295	-1.0147	0.46318	0.91775	0.31023	0.67214
C1orf137	4	-0.81166	-2.5015	0.089262	0.65946	0.012366	0.12579
VDAC3	4	-0.35989	-0.72404	0.29443	0.85673	0.46904	0.77251
ZDHHC7	4	-0.2013	-0.71751	0.59581	0.94812	0.47306	0.77475
MCM8	4	0.47399	0.89387	0.33831	0.87962	0.37139	0.71219
TMEM231	4	0.19761	0.46383	0.74568	0.9696	0.64277	0.86138
TNFRSF11A	4	-0.25917	-0.51466	0.57836	0.94718	0.60679	0.84473
ERBB4	4	-0.32652	-1.2359	0.41169	0.90269	0.2165	0.58585
FGL2	4	0.030473	0.29219	0.95614	0.99577	0.77014	0.91849
GPC6	4	0.24597	0.67207	0.67473	0.95653	0.50154	0.78925
SHISA7	4	0.0011891	-0.40558	0.69387	0.96073	0.68505	0.88019
ITPR1	4	-0.1819	-0.53296	0.62043	0.95087	0.59406	0.83951
SLC25A47	4	-0.67956	-2.011	0.14317	0.73545	0.044326	0.26341
PHB	4	-0.42735	-2.3682	0.27527	0.84789	0.017873	0.1559
ACP2	4	-0.16505	-0.55873	0.64553	0.95087	0.57635	0.83079
GPNMB	4	0.18736	0.72993	0.8258	0.98263	0.46543	0.77148
SNX22	4	-1.2252	-2.9933	0.024701	0.46027	0.0027598	0.055082
KRIT1	4	-0.70499	-1.7713	0.14525	0.73938	0.076517	0.34924
CTXN2	3	0.78603	1.348	0.12963	0.72093	0.17767	0.5407
PHLDB1	4	-0.55681	-2.1385	0.24	0.82764	0.032474	0.22057
CLCC1	4	-0.84685	-1.537	0.075701	0.62017	0.1243	0.45517
CSNK2B	4	-1.7426	-3.0179	0.0051586	0.33837	0.0025451	0.0527
DMP1	4	-0.53009	-2.0479	0.26149	0.84236	0.040573	0.24978
SYNM	4	-0.42835	-1.3342	0.36064	0.88849	0.18215	0.54779
PDIA3	4	-0.052095	-0.021235	0.91314	0.99118	0.98306	0.99446
SLC10A5	4	-0.71892	-3.4466	0.087062	0.6506	0.0005676	0.020662
CXCL13	4	-0.82512	-2.4193	0.096683	0.67428	0.015549	0.14301
SH3GL3	4	0.42311	0.71246	0.33619	0.87962	0.47618	0.77614
LRTM2	4	-0.6204	-1.8997	0.14134	0.73348	0.057476	0.30198
FANCF	4	0.33789	1.4366	0.51044	0.92991	0.15082	0.50198
DBT	4	0.077276	0.11184	0.9518	0.99577	0.91095	0.97097
ZNF37A	4	-0.31126	-0.60236	0.4364	0.9098	0.54693	0.81389
ANKRD45	4	-0.41265	-1.3121	0.32787	0.87436	0.18948	0.5578
UBE2D1	4	0.14564	0.31622	0.94011	0.9955	0.75184	0.9112
FSCN2	4	-0.76959	-2.1216	0.12295	0.7147	0.033869	0.22583
UBAC1	4	0.039871	0.17597	0.98653	0.99918	0.86032	0.95582
ATPAF2	4	-0.31018	-0.81517	0.50748	0.92908	0.41497	0.74237
SLC6A15	4	-0.83815	-2.006	0.076508	0.62339	0.044852	0.26535
SCN2B	4	0.24251	0.67004	0.59222	0.94812	0.50283	0.78989
HIST1H4A	4	0.14794	0.92986	0.76358	0.97527	0.35244	0.70077
PREPL	4	0.18864	0.48228	0.76699	0.97575	0.62961	0.8553
NDUFA7	4	-0.53252	-2.055	0.12555	0.71827	0.039878	0.24744
TBX22	4	0.39561	0.9342	0.42439	0.90516	0.3502	0.69952
ELOVL3	4	0.1396	0.69688	0.85509	0.98802	0.48588	0.78091
C19orf68	4	-0.61552	-1.3105	0.17409	0.77559	0.19003	0.55866
NR3C2	4	-0.81786	-1.8794	0.099658	0.67911	0.060192	0.31016
TMEM51	4	0.038973	0.19447	0.99812	0.99937	0.84581	0.94837
SASS6	4	-0.71959	-2.0143	0.11849	0.70744	0.043979	0.2619
KLRD1	4	-0.18483	-0.78109	0.61661	0.95025	0.43475	0.75211
POP5	4	-1.9082	-4.6887	0.0032755	0.33837	2.7489e-06	0.00062051
FAM53A	4	-0.45762	-1.6796	0.33061	0.87567	0.093029	0.38833
CLDN1	4	-0.21065	-0.96745	0.49691	0.92559	0.33332	0.68971
C10orf68	4	0.26231	0.75646	0.5556	0.9381	0.44938	0.76128
GAREML	4	-0.45127	-1.3433	0.29942	0.859	0.17918	0.54298
DMC1	4	-0.18261	-0.33123	0.69052	0.96044	0.74047	0.90576
HRK	4	-1.0878	-2.9131	0.033436	0.50396	0.0035787	0.063424
PRR16	4	-0.2726	-1.1536	0.48025	0.91868	0.24866	0.62031
SP4	4	0.25463	0.60506	0.70962	0.96331	0.54514	0.81278
CLCN3	4	-1.1415	-2.5268	0.032375	0.50264	0.011509	0.12112
MAP2K7	4	-0.50462	-1.3731	0.2913	0.85446	0.16972	0.53045
CEP170B	4	0.1048	0.34895	0.88504	0.98802	0.72712	0.89932
ALCAM	4	0.10566	0.21566	0.93398	0.99413	0.82925	0.94057
NRG1	4	0.7213	1.5775	0.10548	0.69106	0.11468	0.43776
TNFRSF10B	4	-0.28329	-0.9653	0.53972	0.9381	0.33439	0.69051
H2AFY2	4	-1.1568	-2.1955	0.026236	0.46876	0.028129	0.20389
SPIN3	4	-0.33013	-0.78971	0.42477	0.90516	0.4297	0.75016
HES4	4	-0.7002	-2.0321	0.13309	0.72365	0.042148	0.25516
MEF2D	4	-0.057731	-0.26183	0.82323	0.98211	0.79345	0.92694
NOS2	4	-0.30475	-1.6924	0.29534	0.85769	0.090578	0.38322
KCNK12	4	-0.055681	-0.25306	0.80932	0.98122	0.80022	0.92924
MANSC4	4	0.031728	0.088115	0.96849	0.99766	0.92979	0.97761
FUT5	4	-0.20383	-0.64339	0.66542	0.95401	0.51997	0.79992
SHMT1	4	-0.69237	-2.012	0.15596	0.75576	0.044219	0.26315
FAM177A1	4	-0.67454	-1.4289	0.17879	0.78197	0.15303	0.50513
FAM84A	4	-0.31011	-0.78779	0.43003	0.90746	0.43082	0.75031
ATP9B	4	-0.6166	-1.5873	0.19867	0.79835	0.11244	0.43237
ZNF772	4	0.20472	0.59227	0.79598	0.98122	0.55367	0.81829
KIFC1	4	-0.34257	-1.0092	0.4469	0.91249	0.31288	0.67448
PSMF1	4	-0.38443	-1.7491	0.35442	0.88536	0.080281	0.35774
ARV1	4	-0.36456	-1.1829	0.37729	0.89526	0.23685	0.60824
M1AP	4	-0.3107	-1.0272	0.45133	0.91358	0.30432	0.6671
SIRT4	4	0.32734	0.91098	0.53171	0.93702	0.3623	0.70661
ALDH3A1	4	0.071958	0.26822	0.8674	0.98802	0.78853	0.92549
IL12RB2	4	-0.10976	-0.43473	0.72729	0.9655	0.66376	0.87042
MUC17	4	-0.37743	-0.96441	0.41933	0.90426	0.33484	0.69099
CSNK2A3	3	-0.54552	-0.84906	0.28171	0.84938	0.39585	0.72762
CYSTM1	4	-0.23368	-0.8031	0.55113	0.9381	0.42192	0.74536
KCTD1	4	0.36237	1.083	0.41999	0.90426	0.27879	0.64855
FBLN2	4	-0.14186	-0.79068	0.58353	0.94718	0.42913	0.74958
DNER	4	0.15588	0.39949	0.81744	0.98122	0.68953	0.88212
CEACAM21	4	-0.20957	-0.74291	0.45891	0.917	0.45753	0.76668
HEG1	4	-0.20673	-0.60539	0.51616	0.93063	0.54492	0.81278
BIRC6	4	-0.30266	-1.6494	0.44046	0.91027	0.099057	0.40265
NACAD	4	-0.27266	-1.213	0.43112	0.90782	0.22513	0.59462
REXO2	4	-0.99273	-3.2334	0.054196	0.57292	0.0012233	0.033721
NXPH3	4	0.040845	-0.03218	0.91367	0.99118	0.97433	0.99258
IMPA2	4	-0.38875	-1.3679	0.29301	0.85566	0.17136	0.53244
PARD6G	4	-0.17275	-0.46557	0.70525	0.96258	0.64153	0.86095
POU3F1	4	0.074357	0.26046	0.9309	0.99401	0.79451	0.92723
ALG8	4	-1.2356	-3.4885	0.023482	0.4569	0.00048582	0.018744
KRT80	4	0.065169	0.13106	0.96664	0.99714	0.89573	0.96569
HOXD10	4	-0.10437	-0.67457	0.72484	0.96455	0.49995	0.78841
HHEX	4	-0.68882	-2.6424	0.13034	0.72191	0.0082323	0.099029
NQO1	4	-0.59425	-1.8804	0.18367	0.78704	0.060055	0.30981
TBC1D7	4	-0.16519	-0.89161	0.70639	0.96294	0.3726	0.71268
ITIH6	4	-0.0073608	-0.035831	0.91474	0.9912	0.97142	0.99194
TAF3	4	-1.0508	-2.8684	0.045304	0.54921	0.0041255	0.0681
ADH1B	4	-0.20635	-0.58847	0.64447	0.95087	0.55622	0.81965
MYH6	4	-0.23391	-0.77446	0.55184	0.9381	0.43866	0.7544
NADK2	4	-0.53134	-1.8068	0.23158	0.82109	0.070789	0.33662
LY6G6D	4	-0.01076	0.065567	0.96226	0.9961	0.94772	0.9832
SIGLECL1	4	-0.15301	-0.82352	0.62094	0.95087	0.41021	0.73909
FER	4	0.53034	1.0762	0.28211	0.84938	0.28182	0.65028
WDR78	4	-0.22133	-0.33762	0.55917	0.93987	0.73565	0.90366
SLX4IP	4	-0.11542	-0.38377	0.73381	0.9667	0.70115	0.88733
GPR128	4	-0.048691	-0.37137	0.79977	0.98122	0.71036	0.89096
C20orf173	4	-0.47528	-1.4819	0.27117	0.84678	0.13836	0.48118
WNK2	4	0.25709	0.59896	0.64938	0.95141	0.5492	0.8156
KRT23	4	-0.20814	-0.51818	0.51464	0.9306	0.60433	0.84371
DARC	4	-0.61512	-1.3007	0.17208	0.77371	0.19336	0.56114
SERPINE2	4	0.34451	0.82904	0.51682	0.93087	0.40708	0.73634
FLYWCH2	4	-0.90863	-2.7744	0.061665	0.58841	0.005531	0.078574
OR6C74	4	-0.065568	-0.22948	0.80685	0.98122	0.8185	0.93662
HDAC7	4	-0.50179	-1.8433	0.24671	0.83273	0.065283	0.32366
SIPA1L3	4	-0.027519	-0.51909	0.51464	0.9306	0.6037	0.84338
DNAJA4	4	-1.045	-2.9343	0.046111	0.54921	0.0033434	0.061039
KRT27	4	-0.36165	-0.63472	0.3335	0.87741	0.52561	0.80292
RCVRN	4	-0.087267	-0.13869	0.85909	0.98802	0.8897	0.9637
LRP5	4	-0.30628	-0.90606	0.51011	0.92991	0.3649	0.70785
C14orf132	4	0.37698	0.53635	0.45269	0.91378	0.59172	0.8389
PTCHD3	4	-0.033316	0.017117	0.94231	0.99577	0.98634	0.99548
ZSCAN22	4	0.25313	0.58256	0.71188	0.96331	0.56019	0.8218
RAB33A	4	-0.34491	-1.1369	0.40743	0.90134	0.2556	0.62605
CIRBP	4	0.34226	0.62915	0.5973	0.94812	0.52925	0.80508
HAUS5	4	-0.34295	-1.3823	0.31977	0.87088	0.16688	0.52558
PPP1R11	4	-0.58233	-1.7832	0.21308	0.80722	0.074552	0.34551
RNF114	4	-0.38814	-1.6053	0.34893	0.88278	0.10843	0.42452
FAM81B	4	-0.010567	-0.052484	0.88665	0.98802	0.95814	0.98751
PDIA2	4	-0.30699	-1.1278	0.44186	0.91039	0.25939	0.63007
YWHAG	4	-0.52218	-2.4427	0.1984	0.79827	0.01458	0.13776
DUSP9	4	-0.83	-2.6636	0.084452	0.64597	0.0077299	0.094817
TLX3	4	0.25393	0.73918	0.65113	0.95193	0.4598	0.76789
PRPF38A	4	-1.8734	-3.3761	0.0036078	0.33837	0.00073518	0.024312
PELI2	4	0.35514	0.86599	0.48536	0.91979	0.3865	0.7233
NETO1	4	0.32407	1.0287	0.47853	0.91846	0.30363	0.66631
MAST2	4	-0.80813	-2.2311	0.091651	0.66563	0.025677	0.19358
ADAMTS1	4	-0.95847	-3.9422	0.045034	0.54921	8.0743e-05	0.0062038
PGM2L1	4	-0.79801	-2.7825	0.08798	0.65373	0.0053948	0.077704
HIST3H2A	4	0.12746	0.63949	0.86167	0.98802	0.5225	0.80135
RCCD1	4	0.62056	1.0276	0.16099	0.76119	0.30416	0.66708
ANKRD16	4	0.59182	1.2682	0.18015	0.7842	0.20474	0.57282
IL1RAPL2	4	-0.055937	-0.12997	0.83091	0.98334	0.89659	0.96598
BSND	4	0.39037	1.3173	0.44178	0.91039	0.18775	0.5553
LRRC48	4	-0.083771	-0.11187	0.85969	0.98802	0.91093	0.97097
WBP2	4	-0.035302	-0.29326	0.79739	0.98122	0.76932	0.91828
SRRM3	4	0.1238	0.15882	0.94879	0.99577	0.87381	0.95918
PYGB	4	-0.53042	-1.8608	0.22451	0.81643	0.062778	0.31725
ADAMTS19	4	0.39312	1.3336	0.44087	0.91027	0.18233	0.54788
SLC2A9	4	-0.49916	-1.3024	0.28696	0.85188	0.19279	0.56055
CRY1	4	1.0393	1.0846	0.030081	0.49583	0.2781	0.6481
PMAIP1	4	-0.42399	-1.4693	0.36445	0.88916	0.14174	0.48719
EML2	4	-0.6504	-2.37	0.13502	0.72387	0.01779	0.15555
HAX1	4	-0.25523	-0.77277	0.52973	0.93663	0.43966	0.75525
FAM149A	4	-0.25701	-0.59764	0.56977	0.94548	0.55008	0.81633
RSG1	4	0.090687	0.30054	0.90715	0.99118	0.76377	0.9159
CEP350	4	-0.072986	-0.21841	0.79352	0.98122	0.82711	0.94011
BUD13	4	-0.26613	-0.80261	0.56089	0.94112	0.4222	0.74559
BGLAP	4	-0.33023	-1.8798	0.42156	0.90516	0.060129	0.31002
BMS1	4	-1.0145	-2.7463	0.042803	0.54872	0.0060273	0.083076
GAD1	4	0.2941	0.38975	0.59426	0.94812	0.69672	0.88564
KLHL42	4	-0.49291	-1.6451	0.26274	0.84413	0.099959	0.40476
CNIH3	4	0.22932	0.74453	0.68708	0.95892	0.45656	0.76592
CFH	4	-0.058262	-0.19731	0.80255	0.98122	0.84359	0.94755
RGS12	4	-0.79453	-3.0656	0.10879	0.69715	0.0021727	0.047436
PTH1R	4	0.05351	0.15802	0.89808	0.98963	0.87444	0.9594
FKBP6	4	-1.5133	-3.072	0.0099848	0.36925	0.0021263	0.047256
OGFOD1	4	-0.5609	-1.7052	0.24316	0.82966	0.088157	0.37729
FGFR2	4	-0.16471	-1.151	0.48308	0.91961	0.24972	0.62126
RIMKLA	4	0.20074	0.52859	0.71337	0.96361	0.59709	0.84057
DEFB123	4	-0.22358	-0.76647	0.55467	0.9381	0.4434	0.75792
ASB9	4	-0.45615	-1.9989	0.29964	0.859	0.045623	0.26746
OSBP	4	-1.0771	-2.706	0.040366	0.53898	0.0068099	0.088042
C16orf95	4	-0.27799	-0.94308	0.48733	0.92163	0.34564	0.69743
FOXM1	4	-0.88575	-2.6161	0.067726	0.59606	0.0088952	0.10416
C3orf14	4	0.24551	0.67588	0.59102	0.94812	0.49912	0.78813
B3GNT1	4	0.00028531	-0.025422	0.91873	0.99234	0.97972	0.99364
TMEM190	4	-0.027136	-0.44071	0.64995	0.95162	0.65943	0.8684
TAP1	4	0.17498	0.53832	0.715	0.96372	0.59036	0.83874
HSPB3	4	-0.032835	-0.19195	0.84532	0.98562	0.84778	0.94931
NRM	4	-0.50216	-1.3352	0.27764	0.84938	0.18181	0.54702
SLITRK3	4	0.042191	-0.12868	0.87013	0.98802	0.89761	0.96641
NFATC2IP	4	-0.90546	-2.559	0.062931	0.59087	0.010498	0.11419
ILK	4	-1.2894	-3.3558	0.01777	0.42953	0.00079131	0.025387
FGFR1	4	0.17133	0.64849	0.70519	0.96258	0.51667	0.79809
CCR2	4	0.21912	0.55154	0.62813	0.95087	0.58127	0.83369
UHRF2	4	0.19189	0.5051	0.75783	0.97362	0.61349	0.84813
CD3EAP	4	-0.60657	-1.6103	0.15628	0.75576	0.10734	0.42188
VNN2	4	-0.0053497	0.053706	0.9597	0.99577	0.95717	0.98749
SSU72	4	-2.8612	-5.6462	0.0010444	0.33837	1.6406e-08	2.693e-05
DUSP22	4	-0.203	-0.54484	0.64759	0.95087	0.58586	0.83643
ME3	4	-0.88283	-2.6711	0.07904	0.6298	0.00756	0.093496
NOA1	4	-0.94717	-2.9945	0.06252	0.58887	0.0027491	0.055031
LIX1L	4	-0.31358	-0.75431	0.4359	0.90954	0.45066	0.76198
CCDC159	4	-0.14449	-1.123	0.48547	0.91979	0.26143	0.63174
NUDCD1	4	-0.23423	-0.95929	0.42294	0.90516	0.33741	0.69265
RHBDL1	4	-0.12627	-0.48306	0.62694	0.95087	0.62905	0.85495
SLC4A3	4	-0.25691	-1.1007	0.49903	0.927	0.27102	0.64237
ANG	4	-0.53726	-1.541	0.22329	0.81553	0.12332	0.45274
GABRP	4	-0.17513	-0.47961	0.62319	0.95087	0.63151	0.85613
GIN1	4	-0.55494	-1.8025	0.20375	0.80457	0.071466	0.33789
TNFSF12	4	0.28002	0.83204	0.5198	0.93251	0.40539	0.73489
TARM1	4	-0.83441	-3.257	0.069846	0.59904	0.0011258	0.032113
ACTC1	4	-0.032484	0.017354	0.94212	0.99577	0.98615	0.99548
CCDC109B	4	-0.91663	-2.4183	0.069134	0.59781	0.015595	0.14322
MAP6D1	4	-0.22623	-1.4206	0.47383	0.91846	0.15543	0.50798
EIF3I	4	-0.3512	-1.304	0.40743	0.90134	0.19223	0.56021
UGT1A4	4	-0.52194	-2.3343	0.22831	0.81808	0.019578	0.16255
DDHD1	4	-0.34337	-0.76654	0.40393	0.90089	0.44336	0.75792
SDF2	4	-0.34864	-1.5244	0.25745	0.84033	0.1274	0.46154
ACTN1	4	-0.1127	-0.30516	0.73176	0.9667	0.76024	0.91495
LHPP	4	-0.42357	-0.96298	0.30795	0.86458	0.33556	0.69107
KARS	4	-1.2287	-2.6708	0.020761	0.44675	0.0075671	0.093519
FIS1	4	-0.52554	-1.9253	0.26953	0.84678	0.054188	0.29257
TTC28	4	-0.065425	-0.25082	0.82143	0.98197	0.80196	0.92951
TRERF1	4	-0.4198	-1.0331	0.3573	0.88672	0.30155	0.66513
SERPINA1	4	-0.49797	-1.445	0.25522	0.83991	0.14846	0.49784
AVPR1A	4	-0.55088	-2.3187	0.2068	0.80623	0.020414	0.16709
SLC14A1	4	-0.24236	-0.50275	0.59759	0.94812	0.61514	0.84929
PRKAG2	4	0.20893	0.5908	0.64398	0.95087	0.55466	0.81868
MPI	4	-1.1272	-2.917	0.034939	0.51248	0.003534	0.063164
TNFAIP6	4	0.099681	0.21674	0.92469	0.99379	0.82841	0.94032
GMEB1	4	-0.39705	-1.5466	0.35736	0.88672	0.12196	0.45065
PQLC2	4	-0.093652	-0.26868	0.77212	0.97724	0.78818	0.9252
TADA2A	4	-0.35468	-1.1611	0.3488	0.88278	0.2456	0.61703
KLF11	4	-0.12705	-0.40767	0.69278	0.96073	0.68351	0.87948
PHTF2	4	-0.099251	-0.23496	0.81782	0.98122	0.81424	0.93453
RAD52	4	-0.11365	-0.55976	0.64434	0.95087	0.57564	0.83042
RHD	4	-0.10585	-0.28777	0.7571	0.97362	0.77352	0.91969
GNMT	4	0.083098	0.5112	0.87515	0.98802	0.60921	0.84589
DIAPH2	4	-0.61851	-2.0183	0.17166	0.77292	0.043563	0.26045
SLC6A11	4	0.18082	0.82061	0.76649	0.97549	0.41187	0.73997
AMTN	4	-0.61593	-1.9488	0.19569	0.79646	0.051316	0.28545
NADSYN1	4	-0.3103	-0.74865	0.49972	0.92722	0.45407	0.76418
CHKA	4	-0.8205	-2.2648	0.10018	0.67979	0.023528	0.18201
CYP2A6	1	-0.57898	-0.6076	0.47892	0.91846	0.54345	0.81254
DPF2	4	0.026776	0.052675	0.96612	0.99703	0.95799	0.98751
ROBO1	4	0.28656	0.7538	0.54709	0.9381	0.45097	0.76221
NBEA	4	-0.13363	-0.31621	0.76744	0.97604	0.75184	0.9112
C4BPB	4	-0.44236	-1.4244	0.29945	0.859	0.15433	0.50747
NELFA	4	-1.3923	-2.7976	0.012374	0.38063	0.0051489	0.07592
ULK4	4	-0.16135	-0.59465	0.71951	0.96412	0.55208	0.81729
CPB2	4	-0.42038	-1.3525	0.36868	0.89089	0.17621	0.53918
DPY19L4	4	-0.29354	-0.95171	0.36434	0.88916	0.34124	0.69502
CHD1L	4	-0.72874	-2.3525	0.11512	0.70552	0.018649	0.15913
DTX1	4	-0.18457	-0.63057	0.61221	0.95001	0.52832	0.80444
E2F7	4	0.61509	1.2291	0.20664	0.80623	0.21905	0.5883
SRCRB4D	4	0.035195	0.19732	0.94784	0.99577	0.84358	0.94755
ARHGEF6	4	-0.082998	-0.19009	0.78434	0.98022	0.84924	0.94998
TOR1AIP2	4	-0.55899	-1.0141	0.20576	0.80572	0.31054	0.67223
GRSF1	4	-0.56938	-2.1025	0.22908	0.8189	0.035513	0.23157
WNT3A	4	0.22992	0.54106	0.68606	0.95879	0.58847	0.83757
C12orf23	4	-0.34102	-1.0139	0.40302	0.90083	0.31065	0.67225
COQ5	4	-0.25526	-0.7482	0.38583	0.89646	0.45434	0.76418
ZNF404	4	0.63663	0.79808	0.20954	0.80682	0.42483	0.74719
TNKS	4	0.12462	0.7948	0.77861	0.97927	0.42673	0.74886
COL24A1	4	-0.21703	-0.78635	0.56524	0.94255	0.43166	0.75047
RPS14	4	-0.99738	-2.7347	0.04505	0.54921	0.0062439	0.084394
BCL9	4	0.096706	0.28466	0.91658	0.99148	0.77591	0.92016
SMLR1	4	0.084639	0.45219	0.92113	0.99296	0.65113	0.86415
IL23R	4	0.17019	0.53999	0.78889	0.98054	0.5892	0.83809
SOGA3	4	-0.4017	-0.90616	0.37064	0.89169	0.36485	0.70783
PAK2	4	-1.316	-4.3295	0.012896	0.3855	1.4943e-05	0.0020542
RAD23B	4	-0.43802	-1.5055	0.29977	0.859	0.13221	0.47018
CLGN	4	-0.57585	-1.3849	0.22324	0.81553	0.16608	0.52493
BGN	4	-0.027945	-0.12922	0.88658	0.98802	0.89719	0.96627
POU5F1	1	-0.67436	-1.2637	0.45074	0.91301	0.20634	0.57462
USP49	4	-0.12549	-0.32236	0.76218	0.97495	0.74718	0.90928
ADD1	4	0.54663	1.1175	0.21655	0.80995	0.26377	0.63376
NOP10	4	-1.0025	-2.998	0.052851	0.56922	0.0027177	0.054766
LRRFIP1	4	-0.79674	-2.5349	0.089927	0.66193	0.01125	0.11957
RFPL3S	4	0.17183	0.50069	0.7704	0.97698	0.61659	0.84982
PTPN7	4	0.011008	0.0087579	0.93397	0.99413	0.99301	0.99795
DALRD3	4	0.1554	0.5006	0.72226	0.96422	0.61665	0.84982
LSM2	4	-2.1018	-5.1502	0.0022153	0.33837	2.6016e-07	0.00013421
FAM171A1	4	0.31741	1.1643	0.4713	0.91846	0.24431	0.61579
FBXO33	4	-0.20122	-1.144	0.58654	0.94742	0.25261	0.62395
FAM90A26	2	0.10374	0.41344	0.93329	0.99403	0.67928	0.87771
OR8K3	4	0.36972	0.99825	0.41086	0.90217	0.31816	0.67756
PTPRD	4	-0.31781	-1.3973	0.42648	0.90516	0.16233	0.51886
CEND1	4	0.28419	0.93767	0.58005	0.94718	0.34842	0.69875
BASP1	4	-0.10558	-0.11575	0.81529	0.98122	0.90785	0.97023
RPS6KB2	4	-0.074301	-0.11667	0.87263	0.98802	0.90712	0.96995
RSPRY1	4	-0.31377	-1.1867	0.5044	0.92835	0.23534	0.60636
SLC9A3	4	0.10986	0.4737	0.80763	0.98122	0.63571	0.85802
CARD18	4	-0.14932	-0.42612	0.73772	0.96783	0.67002	0.87293
OR5H14	3	-0.203	-0.81907	0.59914	0.94812	0.41275	0.74072
PPARA	4	-0.06409	-0.30771	0.82553	0.98263	0.7583	0.91401
REG1A	4	0.060401	0.16642	0.98778	0.99918	0.86783	0.95804
GSG1L	4	-0.49284	-1.3547	0.25666	0.84033	0.17552	0.53803
GANC	4	-0.75125	-2.1934	0.12794	0.71945	0.028277	0.20472
DHX38	4	0.39235	0.68391	0.44178	0.91039	0.49403	0.78481
DGCR8	4	-0.56187	-1.2632	0.21383	0.80722	0.20651	0.57462
USP5	4	-0.98787	-2.8843	0.048136	0.5572	0.0039233	0.066326
SPRY4	4	-0.32744	-1.1119	0.41474	0.90413	0.26619	0.63639
CCNF	4	-0.78962	-2.9433	0.093107	0.66814	0.0032471	0.059704
FOLR2	4	-0.87713	-1.9788	0.067726	0.59606	0.047839	0.2751
RAB31	4	0.0037617	-0.15722	0.81855	0.98126	0.87507	0.95958
IKBKE	4	-0.30948	-1.4878	0.44194	0.91039	0.1368	0.47889
OR51B6	4	-0.91247	-3.1493	0.062868	0.59061	0.0016369	0.039994
SOX3	4	0.015909	0.034635	0.95447	0.99577	0.97237	0.99211
ADCY4	4	-0.33725	-1.0387	0.41162	0.90269	0.29894	0.66335
DHRS4	4	-0.51564	-1.8866	0.23954	0.82764	0.059221	0.30709
MRPL53	4	-2.73	-5.1556	0.0012343	0.33837	2.5279e-07	0.00013421
AMPD2	4	-0.38623	-1.8034	0.35126	0.88405	0.071322	0.33788
SPATA17	4	0.71818	1.4686	0.13237	0.72365	0.14195	0.48727
PCDHB14	4	0.10195	0.38676	0.91336	0.99118	0.69893	0.88627
PF4	2	0.38842	0.52087	0.55136	0.9381	0.60246	0.84306
SDSL	4	-0.97718	-3.4118	0.048911	0.55828	0.00064531	0.022194
THYN1	4	-0.16265	-0.59276	0.71527	0.96372	0.55334	0.81794
CRYGN	4	-0.31953	-1.2693	0.48756	0.92163	0.20434	0.57255
GLO1	4	0.35389	1.2141	0.44098	0.91032	0.22473	0.59447
PSPN	4	-0.58313	-1.9085	0.22595	0.81643	0.056324	0.29868
ZSCAN29	4	0.072679	0.3384	0.86752	0.98802	0.73506	0.90337
TMEM145	4	-0.52928	-2.0481	0.19389	0.79565	0.040553	0.24978
C1orf158	4	0.39996	1.5367	0.41028	0.90156	0.12435	0.45517
CCL15	3	0.021613	-0.1472	0.89143	0.98824	0.88298	0.96152
LCE3A	4	-0.37711	-1.5435	0.36605	0.89004	0.12271	0.45183
EDEM2	4	-1.9312	-4.2257	0.0031173	0.33837	2.3817e-05	0.0027567
LPHN1	4	-0.036748	-0.39043	0.63979	0.95087	0.69622	0.88533
XRRA1	4	-0.17268	-0.56289	0.6186	0.95025	0.57351	0.82986
ICA1	4	-0.091208	-0.48454	0.69606	0.96174	0.628	0.85438
UBE2T	4	-0.29862	-1.1867	0.45514	0.91497	0.23533	0.60636
BEX5	4	0.031811	0.13262	0.98335	0.99918	0.8945	0.96503
CSDE1	4	-0.18312	-0.6874	0.61486	0.95025	0.49183	0.78423
SGPP2	4	-0.33158	-1.2326	0.40596	0.90126	0.21773	0.58715
NET1	4	-0.2877	-0.8746	0.53741	0.9381	0.38179	0.71932
VGLL3	4	-0.42743	-1.4034	0.34277	0.87997	0.16049	0.51574
CYB561D2	4	-0.52449	-0.8954	0.27277	0.84678	0.37058	0.71183
HOXD9	4	-0.34817	-1.4463	0.38743	0.89646	0.14808	0.49716
KPNA5	4	0.27243	0.56807	0.57008	0.94554	0.56999	0.82738
KRTAP1+AC0-5	4	-1.0322	-2.48	0.042044	0.54676	0.013138	0.12973
PPP2R2C	4	-0.53071	-2.2519	0.26495	0.84658	0.024328	0.18621
CPSF6	4	-0.97414	-2.1516	0.031837	0.50174	0.031427	0.21619
CD37	4	0.19227	0.42993	0.7925	0.98122	0.66725	0.87177
PEBP1	4	0.54066	0.8633	0.2654	0.84675	0.38797	0.72413
LAPTM4A	4	0.28209	0.67365	0.69591	0.96162	0.50054	0.78883
KIF4A	4	0.16349	0.56352	0.7869	0.98022	0.57308	0.8296
RELT	4	-0.34542	-1.2419	0.45742	0.91642	0.21428	0.58297
ITGA8	4	-0.029948	0.024828	0.95182	0.99577	0.98019	0.99369
FOXJ1	4	0.42886	0.74937	0.43392	0.90831	0.45364	0.76404
PNISR	4	0.38184	1.2284	0.41506	0.90413	0.21931	0.58853
ATP5G3	4	-1.0047	-3.1067	0.043484	0.54921	0.0018917	0.04379
TNFSF15	4	-0.51677	-2.1719	0.23293	0.82109	0.029862	0.21124
PDXP	4	-0.89437	-2.745	0.076856	0.62466	0.006051	0.0832
NIT2	4	0.034822	0.025204	0.94403	0.99577	0.97989	0.99369
PXDN	4	-0.22903	-1.0137	0.54071	0.9381	0.31072	0.6723
TUBB4A	4	-0.096457	-0.15304	0.84099	0.98561	0.87837	0.96054
GUK1	4	-1.1965	-3.0022	0.023103	0.45535	0.0026807	0.054324
TFE3	4	0.263	0.85138	0.6207	0.95087	0.39456	0.72736
INS+AC0-IGF2	4	-0.1762	-0.67319	0.63922	0.95087	0.50083	0.78901
UVRAG	4	-0.2269	-0.49085	0.61751	0.95025	0.62354	0.85261
NGF	4	-0.18166	-0.63994	0.61705	0.95025	0.52221	0.80127
HOGA1	4	-0.5783	-2.2923	0.18843	0.79241	0.02189	0.17466
OTUD1	4	0.36928	1.3426	0.40398	0.90089	0.1794	0.54333
LAYN	4	-0.24679	-1.4849	0.58815	0.94775	0.13758	0.4802
RPAIN	4	-1.7592	-4.2957	0.0051744	0.33837	1.7418e-05	0.0022147
CAMSAP2	4	0.060819	0.23853	0.9785	0.99856	0.81147	0.93339
CCL20	4	-0.18507	-0.7118	0.60722	0.94812	0.47659	0.77644
RNF125	4	-0.3979	-0.98807	0.38947	0.89646	0.32312	0.68091
SLC52A1	4	-0.54513	-1.1671	0.25767	0.84033	0.24318	0.61488
NUDC	4	-2.4062	-6.0618	0.0017248	0.33837	1.3457e-09	4.6158e-06
RND1	4	-0.51554	-1.3107	0.23546	0.82313	0.18997	0.55866
NEK11	4	-0.2047	-0.47715	0.51918	0.93205	0.63326	0.85719
CCDC172	4	-0.18684	-0.70353	0.59722	0.94812	0.48173	0.77913
EMP3	4	-0.90126	-2.3219	0.058595	0.58194	0.020241	0.16627
BPIFA2	4	0.6761	1.2586	0.20886	0.80682	0.20818	0.57663
MAP1B	4	-0.1387	-0.48591	0.67431	0.95653	0.62703	0.85427
ATG4D	4	-0.25073	-0.71245	0.43878	0.91025	0.47619	0.77614
BRWD1	4	0.33688	0.78294	0.58303	0.94718	0.43366	0.75137
RDX	4	0.14017	0.6071	0.76258	0.97495	0.54378	0.81273
DCAF8	4	-0.13613	-0.45729	0.69443	0.96073	0.64746	0.86304
PTGER4	4	-0.76399	-2.8304	0.11971	0.70947	0.0046486	0.071758
IQCF2	4	0.55984	1.2133	0.20191	0.80337	0.22503	0.59462
CHGA	4	-0.56785	-0.99992	0.20232	0.80337	0.31735	0.67694
TRAPPC1	4	-2.4352	-4.1971	0.0017248	0.33837	2.7033e-05	0.0030776
TSSK3	4	-0.64956	-1.7164	0.15824	0.75827	0.086087	0.37222
MATN4	4	-0.38031	-1.0223	0.35698	0.88672	0.30663	0.66901
ARMCX3	4	-0.008327	-0.04851	0.91311	0.99118	0.96131	0.98886
FOXD3	4	0.2003	0.30804	0.73734	0.96755	0.75805	0.91383
STAC3	4	-0.052412	-0.16264	0.81644	0.98122	0.8708	0.95809
FGFR1OP2	4	-0.038236	-0.12365	0.84607	0.98588	0.9016	0.96766
ILVBL	4	-0.22324	-0.99397	0.56407	0.94234	0.32024	0.67879
KHDC1	4	-0.14573	-0.64199	0.71595	0.96399	0.52088	0.80041
WDR44	4	-0.92124	-1.6316	0.060922	0.58728	0.10277	0.41114
HADHA	4	-0.15888	-0.68471	0.6477	0.95087	0.49353	0.78481
FBXO42	4	-0.73182	-2.9332	0.11862	0.70777	0.0033551	0.061127
OGFR	4	-0.79888	-2.2314	0.087695	0.65296	0.025651	0.19354
ULBP1	4	-0.090036	-0.32794	0.81367	0.98122	0.74296	0.90648
HS1BP3	4	0.62145	1.3298	0.24342	0.83021	0.1836	0.54966
RPS6KA6	4	-0.73235	-3.0793	0.11695	0.7067	0.002075	0.046705
AK8	4	-0.3605	-1.0335	0.38314	0.89646	0.30137	0.66513
MGEA5	4	-0.29068	-0.68455	0.45853	0.91665	0.49363	0.78481
IMPAD1	4	0.85347	1.0434	0.10757	0.69591	0.29674	0.6615
OR4Q3	4	-0.098235	-0.31213	0.75388	0.97312	0.75494	0.91207
MTA2	4	0.056245	0.16482	0.91066	0.99118	0.86909	0.95804
KLF9	4	0.13217	0.26499	0.86893	0.98802	0.79102	0.92642
TEN1	4	-1.3002	-3.2287	0.014906	0.40841	0.0012435	0.034071
NME6	4	-2.641	-5.0733	0.00144	0.33837	3.9105e-07	0.00016637
NABP2	4	0.11479	0.41372	0.87915	0.98802	0.67908	0.87771
GRIN1	4	-0.27001	-0.50163	0.49237	0.92364	0.61593	0.8498
PNLIPRP3	4	-0.23622	-1.5518	0.44338	0.91039	0.12071	0.44851
CCDC88A	4	-0.21905	-1.0077	0.55839	0.93946	0.3136	0.67521
HGD	4	-1.2602	-2.3121	0.016678	0.42099	0.020771	0.16848
BCL11A	4	0.012859	0.0017738	0.93139	0.99401	0.99858	0.99958
OTUD3	4	-1.2576	-3.1738	0.019922	0.44621	0.0015046	0.038103
KRTAP21+AC0-1	2	-0.30098	-1.1459	0.583	0.94718	0.25185	0.62284
MRPL20	4	-0.21838	-0.55196	0.58143	0.94718	0.58098	0.83354
RBM41	4	0.10124	0.38534	0.89447	0.98881	0.69999	0.88684
SLAMF1	4	-0.084658	-0.45242	0.7782	0.97911	0.65097	0.86415
PDGFRB	4	-0.33527	-1.2936	0.40561	0.90126	0.1958	0.56367
CSNK1G1	4	-0.35697	-1.0403	0.33841	0.87962	0.29819	0.66249
MID2	4	-0.11968	-0.29481	0.724	0.96451	0.76814	0.91779
GRAMD1B	4	-0.32134	-0.5437	0.48318	0.91961	0.58665	0.83682
ZNF580	4	-0.28784	-1.3212	0.31966	0.87088	0.18643	0.55351
ENOX2	4	-0.2327	-0.6668	0.55358	0.9381	0.5049	0.79157
BSN	4	0.0892	0.48101	0.83656	0.98478	0.63051	0.85549
DEAF1	4	-0.25038	-0.54122	0.53404	0.93731	0.58836	0.83754
NUDT9	4	-0.34496	-1.0909	0.453	0.91378	0.2753	0.64556
A1CF	4	-0.41761	-1.4687	0.31374	0.86711	0.14191	0.48726
PRDM12	4	-0.28547	-1.1218	0.4123	0.90325	0.26195	0.63246
TBCEL	4	-0.082462	-0.13386	0.85028	0.98618	0.89351	0.96492
PUM1	4	-0.35312	-1.0901	0.40528	0.90126	0.27569	0.64571
C10orf91	4	-0.15978	-0.53892	0.63667	0.95087	0.58994	0.83869
NKAIN1	4	-0.20195	-0.72164	0.60706	0.94812	0.47052	0.77365
HIST1H4I	3	0.14693	0.26325	0.80505	0.98122	0.79236	0.92681
RPL3	4	-2.3609	-5.544	0.0019463	0.33837	2.9558e-08	4.1054e-05
MYO6	4	0.44964	1.3017	0.33141	0.87583	0.19301	0.56055
ZBTB38	4	-0.086328	-0.82424	0.52339	0.93444	0.4098	0.73861
CRP	4	0.36148	1.2759	0.47419	0.91846	0.20198	0.57107
HRNR	4	-0.11842	-0.28561	0.72766	0.9655	0.77518	0.92016
HES7	4	-0.7602	-2.4998	0.12569	0.7184	0.012427	0.12604
PAGE5	4	0.091902	0.38208	0.91113	0.99118	0.7024	0.88799
OR2M3	2	-0.31506	-1.6538	0.56046	0.94067	0.098173	0.40086
PAPD7	4	-0.20658	-0.51883	0.65128	0.95193	0.60388	0.84352
DDX27	4	0.20012	0.25355	0.74271	0.96953	0.79984	0.92922
GDF7	4	-0.35552	-1.1107	0.32621	0.87289	0.26669	0.63661
LEMD3	4	-0.30636	-0.8147	0.43939	0.91025	0.41524	0.74256
GJB6	4	-1.374	-3.8943	0.015507	0.41566	9.8488e-05	0.006866
ITGB4	4	-0.15427	-0.98762	0.48445	0.91961	0.32334	0.681
SPIN4	3	-0.2049	-0.58382	0.63151	0.95087	0.55934	0.82148
NDRG3	4	-0.064584	-0.16772	0.80723	0.98122	0.86681	0.95804
OR5I1	4	-0.94178	-2.144	0.064102	0.59087	0.032034	0.21876
PRRX2	4	-0.67769	-1.5672	0.13599	0.72649	0.11707	0.4418
GIT1	4	-0.16436	-0.92751	0.5885	0.94775	0.35366	0.7016
RNF186	4	-0.024005	-0.065513	0.89137	0.98824	0.94777	0.9832
FCHO2	4	-0.012601	-0.055101	0.88308	0.98802	0.95606	0.98699
SDR16C5	4	-0.34681	-1.4829	0.30567	0.86326	0.13811	0.48093
LIAS	4	-1.6998	-3.4923	0.0058706	0.33837	0.00047888	0.018632
PTPRK	4	0.012868	0.12098	0.99109	0.99918	0.90371	0.96816
PAWR	4	-0.42428	-1.5996	0.30812	0.86458	0.10968	0.42688
GRIK1	4	-0.34603	-1.7767	0.35126	0.88405	0.075622	0.3477
PKLR	4	0.08651	-0.79419	0.6827	0.95812	0.42708	0.74889
SRPK2	4	-0.42356	-1.7637	0.36787	0.89039	0.07779	0.35229
LRCH2	4	-0.139	-0.52351	0.69414	0.96073	0.60062	0.84217
PATE3	4	-0.2032	-0.66269	0.65346	0.9523	0.50753	0.79328
ATP6V0B	4	-1.286	-2.8262	0.018371	0.43485	0.0047111	0.07194
MTPN	4	-0.12806	-0.24983	0.77586	0.97833	0.80272	0.92967
SLC2A1	4	-0.63751	-3.3266	0.16362	0.76141	0.00087905	0.027437
ZNF582	4	-0.060471	-0.2272	0.74451	0.9696	0.82027	0.93741
LIM2	4	0.29288	0.74433	0.62661	0.95087	0.45668	0.76598
ELK1	4	-0.72446	-2.5531	0.12026	0.70985	0.010678	0.11559
IGFL3	4	-0.080471	-0.47611	0.72131	0.96412	0.634	0.85736
C16orf74	4	-0.16876	-0.50077	0.64427	0.95087	0.61653	0.84982
GCA	4	-0.075604	-0.21777	0.77128	0.97724	0.82761	0.94028
ASCL5	4	-0.01592	-0.076765	0.88762	0.98802	0.93881	0.97996
SFMBT1	4	-0.25782	-0.8849	0.63719	0.95087	0.37621	0.7149
SLC35E1	4	-0.14329	-0.56485	0.68292	0.95812	0.57217	0.82908
RABL6	4	0.45451	1.129	0.35754	0.88672	0.25889	0.62973
ABL2	4	-0.40118	-1.3287	0.33918	0.87962	0.18396	0.55035
CLDN11	4	-0.85556	-2.174	0.061808	0.58841	0.029706	0.21077
RPS4Y1	2	-0.059105	0.16029	0.97096	0.99793	0.87265	0.95877
EPB41L3	4	-0.032861	-0.39022	0.7571	0.97362	0.69637	0.88535
CDHR4	4	-0.17929	-0.41734	0.70152	0.96207	0.67643	0.87641
RNF121	4	-0.62248	-1.8224	0.19343	0.79565	0.068394	0.33081
ZSCAN5B	4	0.35506	0.76233	0.54872	0.9381	0.44586	0.75927
ROR2	4	-0.34999	-1.4826	0.38825	0.89646	0.13817	0.48096
TJP3	4	-0.45168	-1.3588	0.34173	0.87962	0.17422	0.53626
INMT	4	-0.36036	-1.555	0.33588	0.87956	0.11994	0.44669
SSMEM1	4	-0.057778	-0.15978	0.83053	0.98334	0.87306	0.95882
LEPREL4	4	0.39637	0.91512	0.63082	0.95087	0.36013	0.70519
SERPINA3	4	-0.43806	-1.696	0.30771	0.86458	0.08989	0.38181
ZNF528	4	0.062087	0.046887	0.95921	0.99577	0.9626	0.98914
SREBF2	4	-0.97076	-3.3645	0.052408	0.56922	0.0007668	0.024963
C14orf39	4	-0.36697	-1.0893	0.37825	0.89526	0.27601	0.64591
ARMC6	4	-0.84974	-2.5406	0.076919	0.62477	0.011067	0.11838
SUV39H2	4	-0.01473	0.10849	0.97808	0.99856	0.9136	0.97156
FAM213B	4	-0.056674	-0.13492	0.83738	0.985	0.89267	0.96476
ZFYVE26	4	0.094015	0.20517	0.91161	0.99118	0.83744	0.94528
SERPINE3	4	-0.063504	-0.13324	0.88191	0.98802	0.894	0.96496
CTSB	4	-0.11053	-0.26473	0.81339	0.98122	0.79122	0.92642
FGF17	4	0.15429	0.63432	0.73228	0.9667	0.52587	0.80303
CAV3	4	-0.082161	-0.30911	0.77818	0.97911	0.75724	0.9134
OR10X1	4	0.48115	1.1051	0.32325	0.8723	0.26911	0.63996
TMEM14E	4	-0.41082	-1.7331	0.28027	0.84938	0.083085	0.36455
AS3MT	4	-1.0248	-2.8522	0.040461	0.53898	0.0043422	0.069377
LASP1	4	-0.28125	-0.93002	0.43058	0.90746	0.35236	0.70077
C11orf24	4	-0.62196	-2.0786	0.19585	0.79646	0.037652	0.23947
ZCWPW2	4	-0.11498	-0.28452	0.78791	0.98054	0.77601	0.92016
CKAP2L	4	-0.75066	-1.8233	0.075859	0.62119	0.068257	0.33042
DENND4C	4	-0.62923	-2.3888	0.15996	0.75968	0.016902	0.15072
CNGA4	4	-0.037776	-0.1517	0.8646	0.98802	0.87942	0.96054
SLC25A19	4	-1.2397	-2.2676	0.018102	0.43348	0.023356	0.18115
CAMSAP1	4	0.4327	1.4444	0.38392	0.89646	0.14864	0.49791
TSACC	3	-0.69866	-1.6659	0.1852	0.78881	0.095742	0.39577
HLF	4	-0.5205	-2.3642	0.20289	0.80365	0.018071	0.15704
CRIP2	4	0.073401	0.24437	0.92096	0.99291	0.80694	0.93142
CHST15	4	-0.21298	-0.75163	0.55872	0.93976	0.45227	0.76327
LARP7	4	-0.19108	-0.66704	0.668	0.95468	0.50475	0.79153
TIMP1	4	-0.79749	-2.1616	0.093345	0.66814	0.030647	0.21401
UBFD1	4	-0.66689	-2.8107	0.14354	0.73545	0.004944	0.073843
CRIP3	4	-0.204	-0.33038	0.63858	0.95087	0.74112	0.90592
GHSR	4	0.050389	-0.04749	0.90893	0.99118	0.96212	0.98913
TM4SF19	4	0.16306	0.31331	0.8948	0.98889	0.75405	0.91191
OCIAD2	4	-0.43836	-2.2495	0.3439	0.8803	0.024479	0.18705
SUDS3	4	-0.68164	-1.7242	0.13578	0.72617	0.08467	0.36874
RALY	4	-0.29613	-1.5557	0.3739	0.89467	0.11977	0.44636
BPIFA3	4	-0.39857	-2.0367	0.27389	0.8474	0.041682	0.25323
ZFP14	4	-0.33413	-0.69871	0.51024	0.92991	0.48473	0.78027
SMARCD3	4	-0.80042	-2.0369	0.1061	0.69133	0.041656	0.25317
ENDOV	4	-0.5949	-1.6953	0.22145	0.81371	0.090013	0.38211
SYTL4	4	-0.33412	-0.99626	0.42003	0.90426	0.31913	0.67806
PLTP	4	-0.3256	-1.8442	0.41743	0.90413	0.06516	0.32326
CMTM8	4	-0.45848	-1.6512	0.32788	0.87436	0.098707	0.4019
PPP1R3F	4	-0.74084	-2.5987	0.11328	0.7029	0.0093588	0.10715
BATF	4	-0.48719	-1.6465	0.26413	0.84597	0.099655	0.40399
SMARCB1	4	-0.44906	-0.77641	0.30397	0.86252	0.43751	0.75379
HAUS8	4	-0.51417	-1.5102	0.24168	0.82929	0.13099	0.46835
SYF2	4	-0.84981	-2.7144	0.079388	0.6298	0.00664	0.086815
C1orf63	4	-0.13954	-0.62404	0.70259	0.96215	0.5326	0.80683
STAT4	4	0.37217	0.96438	0.4797	0.91852	0.33485	0.69099
IQCH	4	-0.57125	-1.5471	0.23405	0.82234	0.12185	0.45056
LIMK1	4	0.3726	1.1996	0.39859	0.89878	0.23031	0.60048
NANS	4	-0.45264	-1.8358	0.28543	0.85096	0.066389	0.32654
TOP3B	4	-0.52771	-1.4388	0.23263	0.82109	0.1502	0.50103
CMC4	4	-0.52405	-2.1085	0.2372	0.82543	0.034987	0.22947
MKNK1	4	0.32035	0.88714	0.52299	0.93435	0.375	0.71456
TLR9	4	-0.60798	-1.8935	0.20724	0.80623	0.058289	0.30444
HCN4	4	-0.15455	-0.31983	0.73861	0.96822	0.74909	0.9098
NSMF	4	-0.23359	-0.84718	0.55456	0.9381	0.39689	0.72824
ARL4C	4	-0.55051	-2.1779	0.20737	0.80623	0.029411	0.20932
LRRC20	4	-0.0096632	-0.045613	0.89784	0.98963	0.96362	0.9892
SCG5	4	-0.53814	-0.92345	0.25747	0.84033	0.35577	0.70253
CCDC114	4	-0.028497	-0.20275	0.823	0.98202	0.83933	0.94609
CLK4	4	-0.016597	-0.093262	0.88607	0.98802	0.9257	0.9756
FGG	4	-0.22355	-0.6723	0.62983	0.95087	0.5014	0.78925
PRR25	4	-0.15724	-0.65753	0.58151	0.94718	0.51084	0.79474
FAM47E	4	-0.029442	0.014694	0.94011	0.9955	0.98828	0.99612
OC90	4	-1.1363	-2.7793	0.021299	0.45139	0.0054468	0.077991
RAB3C	4	-0.50943	-2.2529	0.23395	0.82217	0.024266	0.18597
C16orf78	4	-1.36	-3.4729	0.016172	0.41714	0.0005148	0.019334
OSR2	4	0.017847	-0.126	0.80282	0.98122	0.89973	0.96736
POU4F2	4	0.2655	0.85466	0.55534	0.9381	0.39274	0.72677
ARL2BP	2	-1.2573	-2.8793	0.093724	0.66957	0.0039853	0.066778
RBM15B	4	-0.93383	-2.1046	0.067647	0.59606	0.03533	0.2308
MEMO1	4	-1.4547	-3.8442	0.010016	0.36925	0.00012096	0.0076364
ARNTL	4	-0.79032	-2.5192	0.094215	0.67106	0.011762	0.12262
CIAPIN1	4	-0.59518	-1.1024	0.21701	0.81036	0.27028	0.64141
SENP5	4	-0.24176	-1.5346	0.45789	0.91642	0.12487	0.456
MAML2	4	0.30472	1.1709	0.49704	0.92559	0.24165	0.61333
PFDN4	4	-0.1022	-0.4311	0.58067	0.94718	0.6664	0.87157
MTHFD1L	4	0.24583	0.69983	0.61056	0.94914	0.48404	0.78001
SMR3A	3	-0.071654	-0.25747	0.87248	0.98802	0.79682	0.92785
ZNF610	4	-0.51852	-1.3337	0.20704	0.80623	0.18229	0.54788
HMG20B	4	-0.25871	-0.7051	0.58336	0.94718	0.48075	0.77865
DPY19L1	4	-0.22223	-1.2069	0.49443	0.92476	0.22748	0.59738
POLE	4	-1.1052	-3.035	0.031173	0.49766	0.0024057	0.050919
NR1D1	4	-1.2564	-3.1202	0.017042	0.4225	0.0018074	0.042573
CYP27C1	4	-0.28425	-1.3199	0.46508	0.91785	0.18687	0.55405
TTC26	4	-0.88494	-2.8493	0.078834	0.6298	0.0043819	0.069586
KAT5	4	-1.0764	-2.1306	0.035145	0.51281	0.033118	0.22282
ZDHHC20	4	-0.83084	-1.6939	0.095892	0.67423	0.090294	0.38242
PAX9	4	0.4319	1.3632	0.38855	0.89646	0.1728	0.53427
PARP12	4	0.31934	0.91347	0.47422	0.91846	0.361	0.70569
SDHAF2	4	-0.0023541	0.086428	0.98664	0.99918	0.93113	0.97761
DCTPP1	4	-0.91376	-2.1909	0.061365	0.58841	0.028459	0.20554
CLDN16	4	-0.24871	-0.94456	0.44879	0.9126	0.34488	0.69696
OR9I1	4	-0.0096249	0.063574	0.974	0.99801	0.94931	0.98386
TOMM7	4	0.18588	0.34593	0.82812	0.98296	0.7294	0.90026
FLYWCH1	4	-0.69705	-2.606	0.12855	0.71945	0.0091596	0.10602
RB1	4	-1.099	-2.5118	0.037993	0.52732	0.01201	0.12371
TIMM9	4	0.061634	0.14073	0.9719	0.99793	0.88809	0.96309
KIAA0226	4	-1.1546	-2.6462	0.022454	0.45535	0.0081394	0.098239
ADORA2A	4	0.39444	0.87822	0.41927	0.90426	0.37982	0.71781
LRGUK	4	0.0098426	0.11659	0.98636	0.99918	0.90719	0.96995
SDHC	4	-1.1259	-2.476	0.030049	0.49583	0.013286	0.13045
ZNF341	4	-0.69975	-2.0807	0.099848	0.67911	0.037461	0.23893
VPS33A	4	-0.44542	-1.7005	0.25891	0.84126	0.089044	0.38
DNAJC6	4	-0.2414	-1.2803	0.52989	0.93665	0.20044	0.56982
ZNF391	4	0.089275	0.46125	0.86553	0.98802	0.64462	0.86194
INPP4B	4	-0.22625	-0.66063	0.61463	0.95025	0.50885	0.79343
DOCK8	4	-0.021153	-0.10145	0.88051	0.98802	0.9192	0.97322
MUC12	4	-0.65095	-2.2042	0.17773	0.78119	0.027513	0.20129
GNAT1	4	-0.42108	-1.1348	0.37343	0.89424	0.25645	0.62659
SMAGP	4	0.051448	0.16582	0.99804	0.99937	0.8683	0.95804
PGAM2	4	-0.058357	-0.34761	0.73853	0.96822	0.72813	0.89983
DEFB115	4	0.16432	0.52357	0.79984	0.98122	0.60058	0.84217
SCN1B	4	-0.78332	-2.1879	0.06877	0.59692	0.028675	0.20593
ZNF789	4	-0.634	-1.6066	0.18845	0.79241	0.10814	0.42373
RGL1	4	-0.39904	-1.2708	0.33863	0.87962	0.2038	0.57225
PRR14	4	0.28494	0.53737	0.59412	0.94812	0.59101	0.8389
SHC2	4	-0.51824	-1.6315	0.26938	0.84678	0.10278	0.41114
RNF32	4	-0.1717	-0.25012	0.704	0.96215	0.80249	0.92953
HNRNPK	4	-2.3034	-5.2848	0.0019463	0.33837	1.2582e-07	8.7378e-05
CYP4F2	4	0.15281	0.50076	0.8101	0.98122	0.61654	0.84982
LRRC16B	4	-0.29599	-1.2274	0.46245	0.91775	0.21967	0.58909
ACOT13	4	-0.72016	-2.7969	0.13521	0.72403	0.0051592	0.07592
TCERG1	4	-1.5032	-2.6342	0.0089246	0.36925	0.0084337	0.10078
RTDR1	4	-0.11625	-0.39832	0.72856	0.9656	0.69039	0.88259
NUP50	4	-1.1548	-2.5048	0.027897	0.4811	0.012253	0.12513
HIST1H3C	4	-0.39241	-1.4473	0.38745	0.89646	0.14782	0.49674
CYTH4	4	0.32951	1.126	0.45796	0.91642	0.26017	0.63057
APOL6	4	-0.37075	-0.67714	0.42593	0.90516	0.49832	0.78765
PTS	4	-0.089084	-0.19794	0.83901	0.98544	0.84309	0.94748
PAM	4	-0.13057	-0.4064	0.68653	0.95879	0.68445	0.88004
TMEM33	4	-0.5867	-1.2123	0.21864	0.81296	0.22542	0.59487
NIPAL1	4	-0.99576	-2.0503	0.052994	0.56922	0.04033	0.24922
MATN3	4	0.57764	0.94421	0.28674	0.85183	0.34506	0.69716
PRSS21	4	-0.86777	-2.9931	0.070384	0.60059	0.0027612	0.055082
OSTF1	4	0.10836	0.23435	0.91129	0.99118	0.81471	0.93483
PRDM15	4	-0.21748	-0.93331	0.50421	0.92835	0.35066	0.7
SNTB1	4	0.10953	0.027052	0.94675	0.99577	0.97842	0.99317
ZIC2	4	0.31458	1.2894	0.47607	0.91846	0.19727	0.56557
SRSF1	4	-0.97832	-3.5112	0.04293	0.54921	0.00044607	0.017586
IQCB1	4	-0.20113	-0.86693	0.52942	0.93622	0.38598	0.72287
FBXO18	4	-0.18136	-0.42887	0.69626	0.96179	0.66802	0.87195
RASSF7	4	-0.20532	-0.98017	0.59925	0.94812	0.327	0.68377
RALB	4	-0.24592	-2.3531	0.27318	0.84718	0.018617	0.15913
NFRKB	4	-1.1166	-3.4404	0.035429	0.51415	0.00058092	0.02077
PRLHR	4	-0.099803	-0.40348	0.73239	0.9667	0.6866	0.88067
MPLKIP	4	-0.35493	-1.2282	0.33964	0.87962	0.21936	0.58853
PSCA	4	0.32874	0.76838	0.66672	0.95429	0.44226	0.75721
ASTE1	4	-0.16221	-0.78849	0.58067	0.94718	0.43041	0.75031
ITIH2	4	-0.086517	-0.15378	0.85333	0.98729	0.87779	0.96039
LPA	4	0.41264	0.40452	0.75959	0.97366	0.68583	0.88019
YEATS4	4	-1.0945	-3.2228	0.021457	0.45139	0.0012696	0.034473
POM121L2	4	-0.12253	-0.1448	0.76597	0.97546	0.88487	0.96231
ANKRD34C	4	-0.40333	-1.6692	0.39101	0.89646	0.095085	0.39354
NDST4	4	-0.14177	-0.99047	0.74536	0.9696	0.32194	0.68009
PDC	4	-0.65852	-1.5934	0.14574	0.73958	0.11107	0.43018
NDC1	4	-1.4116	-3.574	0.011646	0.37068	0.00035151	0.014864
RNF123	4	-0.74109	-2.1598	0.13308	0.72365	0.030789	0.21448
KANSL1L	4	-0.21723	-1.0298	0.55462	0.9381	0.30309	0.66612
KIF21A	4	-0.46372	-2.1878	0.27889	0.84938	0.028684	0.20593
MFSD6L	4	-0.31748	-0.83904	0.50166	0.92769	0.40145	0.73202
KCNK1	4	-0.16469	-0.66778	0.64249	0.95087	0.50427	0.7912
SELK	4	-0.33171	-0.91929	0.47383	0.91846	0.35794	0.70343
HFE2	4	0.052557	0.16281	0.99408	0.99935	0.87067	0.95809
IFI27L1	4	-0.20046	-0.71202	0.59703	0.94812	0.47645	0.77643
NOSTRIN	4	-0.052528	-0.14151	0.81223	0.98122	0.88747	0.96276
GATA5	4	-1.077	-3.404	0.033689	0.50396	0.00066405	0.022623
MED16	4	-0.77645	-1.3473	0.079989	0.63205	0.17789	0.5408
MOCS2	4	0.18523	0.33278	0.7754	0.97833	0.7393	0.90521
TJAP1	4	-0.22482	-0.50852	0.60687	0.94812	0.61109	0.84726
CCDC125	4	0.12546	0.34897	0.87301	0.98802	0.72711	0.89932
PWWP2B	4	0.13456	0.39644	0.86501	0.98802	0.69178	0.88299
SELPLG	4	0.4377	1.1615	0.37969	0.89526	0.24543	0.61677
RIMS2	4	-0.66956	-2.3957	0.10391	0.68829	0.016587	0.14886
TMEM50A	4	-0.038985	-0.15568	0.87094	0.98802	0.87629	0.9598
ACPT	4	-0.41659	-1.739	0.29874	0.859	0.082028	0.36188
CCR10	4	-0.22834	-0.92701	0.43311	0.90831	0.35392	0.70178
PCDHA1	4	-0.36908	-1.1401	0.4907	0.92348	0.25425	0.62525
BDH2	4	-0.66453	-1.9963	0.16545	0.76371	0.045902	0.2684
CSF3R	4	-0.28217	-0.85554	0.4928	0.92364	0.39225	0.72654
NLRP2	4	0.070076	0.074664	0.97658	0.99842	0.94048	0.98064
ARAF	4	-0.95205	-2.5065	0.054909	0.57308	0.012192	0.12472
MPHOSPH9	4	-0.15675	-0.67813	0.59078	0.94812	0.49769	0.7873
ITPR3	4	-0.27584	-0.66911	0.53461	0.93731	0.50342	0.79015
CREB3L3	4	-0.095916	-0.1617	0.84187	0.98561	0.87154	0.95855
HOXA10	4	-0.8427	-2.8261	0.067488	0.59606	0.0047122	0.07194
CNBP	4	-0.3497	-1.9119	0.34551	0.88146	0.055885	0.2974
FHOD3	4	0.072277	0.3007	0.88082	0.98802	0.76364	0.9159
FCRL6	4	0.43553	0.6607	0.37591	0.89526	0.5088	0.79343
OTOL1	4	-0.37444	-1.5051	0.30817	0.86458	0.13229	0.47025
RBP7	4	-0.10864	-0.45927	0.67514	0.95653	0.64604	0.86209
NEK6	4	-0.70424	-1.8641	0.12442	0.71738	0.062311	0.31618
FAM115C	4	0.4368	1.0967	0.3236	0.8723	0.27278	0.64375
MRPL9	4	-0.76832	-2.5659	0.10382	0.68813	0.010291	0.11307
TMPRSS11A	4	-0.51792	-1.652	0.26685	0.84675	0.098541	0.40168
HEMK1	4	0.14554	0.3768	0.73989	0.96843	0.70632	0.88908
PLXND1	4	-0.20047	-0.99149	0.5253	0.93444	0.32145	0.67986
RAB21	4	-1.3122	-2.8928	0.01576	0.41714	0.0038177	0.065339
SPDYE4	4	-0.33622	-0.67503	0.47656	0.91846	0.49966	0.78827
DBNDD1	4	-1.3354	-4.1363	0.015175	0.41246	3.5299e-05	0.0035807
SMG6	4	-0.85153	-2.359	0.091398	0.66513	0.018322	0.15823
NIPA2	4	-0.61714	-2.2965	0.1959	0.79647	0.021649	0.17332
HMBS	4	-1.4906	-3.1554	0.010396	0.36925	0.0016028	0.039536
GAL3ST1	4	-0.23703	-1.0059	0.60721	0.94812	0.31447	0.67521
OR6C68	4	0.55916	1.0436	0.24494	0.831	0.29666	0.6615
KIAA0232	4	0.16911	0.23994	0.70417	0.96215	0.81037	0.93266
MYO19	4	-0.30686	-1.1196	0.40044	0.90039	0.26288	0.63339
SLA2	4	-0.14577	-0.4982	0.67495	0.95653	0.61835	0.85059
C5AR2	4	-0.7495	-2.4428	0.11064	0.69998	0.014574	0.13776
HMGCS2	4	-0.59965	-1.8166	0.17803	0.78129	0.069276	0.33263
EYA2	4	-0.33986	-0.96412	0.4012	0.90039	0.33498	0.69099
SPTBN2	4	0.31013	0.90223	0.55429	0.9381	0.36693	0.709
C11orf80	4	0.42253	1.1779	0.39572	0.89788	0.23885	0.61073
CIB2	4	-0.72132	-1.9951	0.1414	0.73348	0.046028	0.26879
ID2	4	0.62187	1.0472	0.19895	0.79835	0.29501	0.65939
HNRNPH2	4	-0.41261	-1.5678	0.33464	0.8778	0.11692	0.44156
TMEM187	4	0.35964	0.76549	0.46774	0.91846	0.44398	0.75843
FASN	4	-0.67598	-1.0586	0.16778	0.76714	0.28977	0.65656
CYP2U1	4	-0.28351	-1.0004	0.53162	0.93702	0.31711	0.67694
RREB1	4	-0.74322	-2.2099	0.12551	0.71827	0.027115	0.19934
RUFY2	4	0.26549	0.85216	0.63863	0.95087	0.39412	0.72736
PMEL	4	-0.42272	-1.2677	0.32005	0.87097	0.2049	0.57298
LCN12	4	-0.26646	-0.81769	0.49747	0.92569	0.41353	0.74135
SORL1	4	0.499	1.0669	0.26154	0.84236	0.28603	0.65342
SCFD1	4	-2.0326	-5.1996	0.0026426	0.33837	1.9975e-07	0.00012073
CEP89	4	-0.20682	-1.1625	0.45424	0.91434	0.24504	0.61647
PRRC2C	4	0.10461	0.26936	0.89963	0.98982	0.78766	0.92493
EPB41L1	4	0.245	0.68664	0.65846	0.95256	0.49231	0.78436
SULT2B1	4	0.040483	0.02098	0.94284	0.99577	0.98326	0.9945
THBS2	4	-0.10513	-0.32585	0.78708	0.98022	0.74454	0.90717
SH3BP2	4	0.17806	0.69962	0.69164	0.96073	0.48417	0.78013
CATSPER1	4	-0.77533	-2.7669	0.099168	0.67888	0.0056599	0.079716
SLC27A3	4	0.18821	0.27171	0.89572	0.98898	0.78584	0.92407
NOP56	4	-1.7674	-3.8808	0.0045573	0.33837	0.00010411	0.0069981
HLA+AC0-DQA2	4	-0.1658	-0.52065	0.65522	0.9523	0.60261	0.84306
OAZ2	4	-0.7349	-2.1734	0.097142	0.6749	0.02975	0.21098
NARFL	4	-1.2243	-2.9231	0.018371	0.43485	0.0034662	0.062336
SH2D3C	4	0.098683	0.26155	0.91897	0.99234	0.79367	0.92694
SNX18	4	0.50245	1.3135	0.31273	0.86657	0.18902	0.55702
PCDH9	4	-0.39707	-1.5352	0.32959	0.87543	0.12473	0.45573
SLC22A17	4	-0.15446	-0.46218	0.67036	0.95561	0.64395	0.86191
EHHADH	4	0.40878	1.0788	0.49478	0.92476	0.28069	0.64918
SMIM20	4	-0.50981	-1.669	0.2487	0.8353	0.095111	0.39354
OR10Q1	4	0.0054405	0.14273	0.99989	0.99997	0.8865	0.96267
DOCK1	4	0.20739	0.41971	0.73989	0.96843	0.6747	0.87564
RBBP5	4	-0.7375	-1.9667	0.1118	0.70105	0.049216	0.28007
GPN1	4	-2.0895	-4.953	0.0019621	0.33837	7.3077e-07	0.00027489
CRAMP1L	4	-0.41902	-0.85816	0.31997	0.87088	0.39081	0.72572
ITGA7	4	0.27563	0.75456	0.60822	0.94812	0.45052	0.76198
RTP2	4	-0.21114	-0.86779	0.49612	0.92522	0.38551	0.7226
IGLON5	4	-0.96564	-2.653	0.046411	0.54921	0.0079769	0.096925
STARD3	4	0.18494	0.40828	0.82611	0.98263	0.68307	0.87936
RYR3	4	-0.0095252	0.10156	0.98166	0.99918	0.9191	0.97322
ADAMTSL5	4	-0.74829	-1.3504	0.13029	0.72191	0.1769	0.53944
USP24	4	0.073801	0.22909	0.95618	0.99577	0.8188	0.93678
CCBL1	4	-0.035169	-0.12746	0.84724	0.98612	0.89858	0.96697
CAPS2	4	-0.84785	-1.6646	0.073992	0.61395	0.095987	0.39651
KHK	4	-0.91531	-3.645	0.060067	0.58577	0.00026735	0.012378
SENP1	4	-0.17263	-0.48944	0.62898	0.95087	0.62453	0.85318
NRSN2	4	-0.19763	-0.59096	0.59152	0.94812	0.55455	0.81865
ADC	4	-0.38239	-1.1173	0.37306	0.89372	0.26387	0.63388
PYY	4	0.077701	-0.067777	0.8967	0.98946	0.94596	0.98258
FABP7	4	1.0595	1.6197	0.0244	0.45981	0.10529	0.41745
RPL7A	4	-1.2318	-2.5358	0.020792	0.44675	0.011219	0.11957
TM4SF18	4	-0.13041	-1.7586	0.46036	0.91727	0.07865	0.35437
PARM1	4	-0.048269	-0.04606	0.90667	0.99097	0.96326	0.9892
ACER1	4	-0.16156	-0.59598	0.73171	0.9667	0.55119	0.8171
AACS	4	-1.1369	-3.1851	0.02872	0.48628	0.001447	0.037431
RNF222	4	-0.13591	-0.64721	0.77687	0.97885	0.51749	0.79862
KCNF1	4	-0.39081	-1.6468	0.34377	0.8803	0.09959	0.40382
SRSF11	4	-0.77904	-2.1525	0.096937	0.6747	0.031361	0.21619
KCNU1	4	-0.23051	-0.52703	0.61442	0.95025	0.59817	0.84111
DERL2	4	-1.4172	-3.4728	0.013371	0.38798	0.00051505	0.019334
MALT1	4	0.23309	0.81022	0.60463	0.94812	0.41781	0.74387
ABRA	4	-0.30801	-1.4185	0.34141	0.87962	0.15604	0.50919
MTDH	4	-0.80663	-2.821	0.065859	0.59364	0.0047871	0.072723
NDUFB9	4	0.05912	-0.12937	0.86632	0.98802	0.89706	0.96626
TRAT1	3	-0.090249	-0.31642	0.73494	0.96692	0.75168	0.9112
SAPCD2	4	-0.41234	-0.79272	0.32871	0.8749	0.42794	0.74946
MCCC2	4	-0.047719	-0.44117	0.82258	0.98201	0.65909	0.86827
MCF2L	4	0.33861	1.0548	0.44978	0.9126	0.29153	0.65724
ANKRD17	4	-1.0378	-2.5256	0.046111	0.54921	0.011552	0.12134
GUSB	4	-1.1813	-2.6219	0.028689	0.48628	0.0087453	0.1028
OSTM1	4	0.12189	0.60997	0.82249	0.98201	0.54188	0.81149
ZRANB2	4	-0.68817	-1.8774	0.13159	0.72219	0.060462	0.31067
C3orf83	4	-0.12474	-0.41873	0.71807	0.96412	0.67542	0.87583
CNIH2	4	-1.0448	-2.5685	0.039069	0.53523	0.010213	0.11258
LYPD5	4	-0.22867	-0.64587	0.57091	0.94554	0.51836	0.7992
CARD8	4	-0.78819	-2.2087	0.086097	0.64894	0.027197	0.19978
OR7A5	4	-0.33231	-1.0606	0.4189	0.90426	0.28889	0.65572
CDRT1	3	-0.66648	-1.4506	0.22954	0.81921	0.14689	0.49483
DCAF4	4	-0.77939	-2.7176	0.098835	0.67875	0.0065752	0.086532
SLC34A3	4	-0.68907	-2.1393	0.13319	0.72365	0.03241	0.22026
PRSS33	4	-0.15572	-0.61891	0.65476	0.9523	0.53597	0.80815
CAPZA1	4	-0.48756	-1.3964	0.2594	0.84169	0.1626	0.51897
DNAAF3	4	-0.67252	-2.36	0.088249	0.6545	0.018273	0.15809
SNAI1	4	0.018838	0.022356	0.94224	0.99577	0.98216	0.99407
ATAT1	4	0.66573	1.8141	0.14181	0.73452	0.06967	0.3335
PDPK1	4	-1.3295	-2.5867	0.015175	0.41246	0.0096911	0.10916
TUBAL3	4	-0.28849	-0.73866	0.5362	0.93791	0.46011	0.76789
KRT83	4	-0.38077	-1.8739	0.36254	0.88849	0.060943	0.31225
RNF25	4	-0.16204	-0.90905	0.63608	0.95087	0.36332	0.70715
PDE10A	4	-0.99179	-2.9959	0.051665	0.56674	0.0027364	0.054898
SLC38A4	4	-0.66586	-1.6193	0.14252	0.73467	0.10539	0.41758
RIPK1	4	0.023992	0.17069	0.97058	0.99793	0.86447	0.95736
SAMD7	4	0.075153	0.057069	0.9527	0.99577	0.95449	0.98628
ZCCHC13	4	-0.27632	-0.72787	0.49226	0.92364	0.46669	0.77177
C16orf58	4	0.18756	0.38832	0.75609	0.97362	0.69778	0.88579
MORC2	4	-0.51103	-1.3095	0.28143	0.84938	0.19038	0.55898
MFSD12	4	-0.49036	-0.9927	0.30418	0.86252	0.32086	0.67946
SCRN3	4	-0.17511	-0.78947	0.6161	0.95025	0.42984	0.75016
DLGAP3	4	-0.72898	-1.2506	0.12091	0.71108	0.21107	0.57954
ADK	4	-0.047686	-0.19098	0.83235	0.98334	0.84854	0.94974
C2orf16	4	-0.27367	-1.6073	0.2666	0.84675	0.108	0.42345
OR9A4	4	-0.19353	-0.94711	0.67056	0.95561	0.34358	0.69572
PLSCR1	4	-0.59137	-2.2478	0.16512	0.76271	0.024588	0.18771
MMP14	4	-0.19826	-0.47779	0.60398	0.94812	0.6328	0.8569
HNF1A	4	0.079477	0.26619	0.9381	0.99498	0.79009	0.92597
FAM25E	4	0.22102	0.50825	0.68571	0.95879	0.61128	0.84732
TIMELESS	4	-1.3182	-2.8557	0.011931	0.37336	0.004294	0.069041
SNF8	4	-0.28787	-0.82671	0.41716	0.90413	0.4084	0.73741
MTHFD1	4	-0.7783	-1.743	0.086097	0.64894	0.08133	0.36028
LCE6A	4	0.27612	1.2169	0.59857	0.94812	0.22365	0.59362
ULK3	4	1.1137	0.96038	0.016124	0.41714	0.33686	0.69237
MYH4	4	-0.79985	-2.9579	0.10922	0.69796	0.003097	0.057957
HIST1H2AA	4	-0.79923	-1.7728	0.10301	0.68557	0.076261	0.34886
THRSP	4	0.2871	0.76479	0.52375	0.93444	0.44439	0.75847
THBS4	4	-0.22443	-0.48051	0.54638	0.9381	0.63086	0.85572
CRYGD	4	-0.64314	-2.1881	0.15061	0.74598	0.028664	0.20593
CD72	4	-0.24334	-0.96452	0.52859	0.93581	0.33479	0.69099
DEF6	4	-0.21352	-0.83071	0.62581	0.95087	0.40613	0.73538
GPR20	4	0.072997	-0.072862	0.88995	0.98802	0.94192	0.98098
PCDHB6	4	0.2497	0.9501	0.65973	0.95256	0.34206	0.69527
C9orf171	4	-0.39284	-1.125	0.34879	0.88278	0.26059	0.63071
SERPINI2	4	-0.29139	-1.1439	0.3886	0.89646	0.25267	0.62398
MCM6	4	-1.0794	-2.4107	0.033641	0.50396	0.015921	0.1448
LUC7L3	4	-0.56409	-1.3205	0.17466	0.77562	0.18668	0.55383
PQLC1	4	0.14068	0.53542	0.7563	0.97362	0.59236	0.83901
PSD	4	0.15567	0.29495	0.82724	0.98293	0.76803	0.91777
ZNF461	4	-0.5525	-2.4112	0.15613	0.75576	0.0159	0.14478
ACADM	4	-0.0071713	-0.071822	0.89412	0.98871	0.94274	0.98127
WDR25	4	-0.054158	-0.14722	0.84414	0.98562	0.88296	0.96152
C9orf3	4	-0.010038	-0.083409	0.88889	0.98802	0.93353	0.97832
MEGF10	4	0.057902	0.14097	0.98883	0.99918	0.8879	0.96301
C15orf53	4	-0.45901	-1.6557	0.2826	0.84946	0.097789	0.4002
SCARF1	4	-0.60009	-1.7147	0.21424	0.8075	0.086404	0.37305
DCAF17	4	0.012251	-0.014051	0.92356	0.99349	0.98879	0.99624
TMEM11	4	-0.27893	-0.83666	0.55106	0.9381	0.40278	0.73267
KIF11	4	-0.49867	-1.3638	0.24585	0.83177	0.17263	0.53412
RAB30	4	-0.33271	-0.81203	0.46943	0.91846	0.41678	0.74309
ZNF497	4	-0.3454	-1.6035	0.35611	0.88672	0.10883	0.42537
MCMBP	4	-0.89101	-2.4537	0.064086	0.59087	0.014141	0.13545
DND1	4	-0.50393	-1.8385	0.21503	0.80786	0.065989	0.32522
GNA14	4	0.28451	0.58603	0.61281	0.95009	0.55786	0.82071
RXFP4	4	-1.0314	-3.2695	0.04149	0.54676	0.0010775	0.031278
C1orf192	4	-0.35186	-1.4828	0.39653	0.89788	0.13814	0.48095
NDN	4	0.23423	0.80131	0.60793	0.94812	0.42295	0.74611
RAP2A	4	-0.11663	-0.31869	0.70237	0.96215	0.74996	0.91028
ANPEP	4	0.48602	1.6521	0.26904	0.84678	0.098504	0.40167
TDP2	4	-1.3361	-3.8487	0.016837	0.42203	0.00011874	0.0076281
OR5B3	4	-0.7654	-1.9104	0.11817	0.70696	0.056087	0.29777
RPF2	4	-0.35252	-1.0223	0.42305	0.90516	0.30664	0.66901
TBL1X	4	0.10566	0.33198	0.87468	0.98802	0.73991	0.9055
MED28	4	-0.47291	-0.93979	0.311	0.86528	0.34732	0.69809
H1F0	4	-0.96834	-2.0198	0.059719	0.58349	0.043401	0.25992
GSG2	4	-1.0441	-2.9383	0.046886	0.54921	0.0033001	0.060458
ZBTB4	4	-0.24035	-0.7653	0.61176	0.9497	0.44409	0.75847
FAM3C	4	-0.49072	-1.6413	0.29782	0.85851	0.10073	0.40666
MX2	4	-0.39995	-1.7841	0.29855	0.85878	0.074408	0.34522
DAGLB	4	-0.17885	-0.47555	0.56505	0.94255	0.6344	0.85752
LAPTM4B	4	0.29504	0.62949	0.71563	0.96385	0.52903	0.80508
WAPAL	4	-0.39664	-1.7217	0.33279	0.87712	0.085115	0.36965
CLCNKB	4	0.34524	0.76066	0.48843	0.92193	0.44686	0.75953
EIF2S1	4	-1.4288	-3.2234	0.010982	0.36925	0.0012668	0.034473
TBC1D4	4	-0.90782	-2.6685	0.060194	0.58622	0.007618	0.093891
RTCB	4	-1.7813	-4.7765	0.004494	0.33837	1.7838e-06	0.00048073
CDK5	4	-0.53777	-1.4848	0.25671	0.84033	0.1376	0.4802
TMEM14B	3	-0.38469	-1.0411	0.45468	0.91483	0.29782	0.66249
GM2A	4	-0.33124	-1.171	0.41129	0.90223	0.24161	0.61333
KCNE2	4	-0.65178	-1.8056	0.13004	0.72157	0.070976	0.33698
DYNC1LI2	4	-0.4921	-2.06	0.29696	0.85833	0.039399	0.24581
NFIB	4	-0.54797	-1.5592	0.20982	0.80682	0.11894	0.44445
UBAP1	4	-1.0262	-2.7205	0.041648	0.54676	0.0065175	0.086086
ANKRD44	4	0.32962	0.46734	0.53495	0.93744	0.64026	0.86
TBL3	4	-1.2572	-2.2833	0.019242	0.44034	0.022413	0.17719
SLC5A11	4	-0.34278	-0.97925	0.40347	0.90088	0.32746	0.68386
GNL3	4	-1.5311	-2.63	0.0096367	0.36925	0.0085391	0.10137
C1orf177	4	0.041106	0.074824	0.98544	0.99918	0.94035	0.9806
ANO8	4	-0.23159	-0.76297	0.55103	0.9381	0.44548	0.75915
RAD54B	4	-0.21197	-0.99617	0.45101	0.91325	0.31917	0.67806
RHOT1	4	-0.3608	-1.0755	0.34181	0.87962	0.28216	0.65043
KIAA0355	4	-0.43546	-1.0747	0.22698	0.81672	0.28251	0.65048
SDC1	4	-0.10718	-0.71498	0.64153	0.95087	0.47462	0.7751
TSPAN12	4	-0.02137	0.041916	0.95968	0.99577	0.96657	0.98968
BCL6	4	-0.24564	-1.1778	0.4527	0.91378	0.23887	0.61073
OR1L6	3	-0.45254	-1.789	0.34545	0.88146	0.073613	0.34319
C9orf62	4	-0.05645	-0.17561	0.81985	0.98197	0.8606	0.95589
TM6SF2	4	-1.0657	-3.1435	0.03668	0.5192	0.0016696	0.040573
FZD2	4	-0.40725	-1.3471	0.29746	0.85851	0.17794	0.5408
PLCD1	4	-0.30436	-1.0235	0.50798	0.92908	0.30606	0.66863
C5orf52	4	0.11574	0.2532	0.88688	0.98802	0.80012	0.92924
SNCG	4	0.26123	0.72715	0.65124	0.95193	0.46713	0.77183
RMI2	4	-0.47308	-1.6827	0.27038	0.84678	0.092432	0.38687
NAGLU	4	0.2662	0.25251	0.89583	0.98898	0.80064	0.92931
EARS2	4	-1.4619	-3.523	0.010032	0.36925	0.00042675	0.016972
LPHN2	4	0.33118	0.63439	0.53231	0.93731	0.52583	0.80303
MGP	4	0.22471	0.6345	0.69716	0.96179	0.52575	0.803
FAM63A	4	-0.72428	-2.2415	0.12067	0.71088	0.024991	0.18984
ZNF239	4	-1.0735	-3.054	0.034971	0.51248	0.0022583	0.048601
CDKN2AIP	4	-0.76279	-1.6098	0.11879	0.7083	0.10745	0.42222
OR2D2	4	-0.13877	-0.56236	0.69677	0.96179	0.57387	0.82992
IL17RC	4	0.26237	0.62623	0.62998	0.95087	0.53116	0.80592
MS4A3	4	0.13774	0.58536	0.76978	0.97686	0.55831	0.82084
CDK11A	4	-1.2326	-3.9108	0.021536	0.45139	9.1991e-05	0.0066707
PGRMC1	4	-0.17772	-0.69911	0.63476	0.95087	0.48448	0.78019
KIAA2022	4	-0.18224	-0.70015	0.6279	0.95087	0.48384	0.77998
C1orf228	4	-0.54956	-1.5461	0.22025	0.81354	0.12208	0.45068
TRIM62	4	-0.53527	-1.1839	0.23204	0.82109	0.23644	0.60766
FGF7	4	0.032767	0.14829	0.93783	0.99498	0.88212	0.96152
NRF1	4	-0.95761	-2.4388	0.061539	0.58841	0.014738	0.13851
TENM4	4	-0.00951	-0.044357	0.91389	0.99118	0.96462	0.98954
PCDH8	4	-0.4182	-1.5927	0.36759	0.89031	0.11123	0.43048
YWHAH	4	-0.25903	-0.83096	0.57625	0.94718	0.406	0.73528
SSBP1	4	-1.5356	-3.6902	0.0093519	0.36925	0.00022408	0.011085
RPAP1	4	-1.5032	-2.8351	0.010238	0.36925	0.0045818	0.071257
TCEAL2	4	0.080929	0.24835	0.9305	0.99401	0.80386	0.92996
OR51B4	4	-0.24464	-1.2475	0.53826	0.9381	0.21222	0.58031
CATSPERG	4	0.42276	0.61368	0.74128	0.96891	0.53943	0.80961
KCNK2	4	-0.34796	-1.679	0.39591	0.89788	0.093147	0.38845
OPN1SW	4	0.23204	0.60287	0.60687	0.94812	0.54659	0.81369
VPS37A	4	-1.1628	-2.1512	0.030049	0.49583	0.03146	0.21619
CXorf27	4	-0.26572	-0.90897	0.50726	0.92908	0.36337	0.70715
NEFH	4	-0.70073	-2.3128	0.1349	0.72384	0.020734	0.16833
P2RY2	4	-0.69675	-2.3254	0.15306	0.7498	0.02005	0.16516
PTGS2	4	-0.15448	-0.59529	0.65582	0.9523	0.55165	0.81715
CCDC97	4	-0.77268	-2.5996	0.073264	0.61155	0.0093344	0.10694
RASA2	4	-0.39816	-2.0745	0.20495	0.80457	0.038031	0.24094
TNIK	4	-0.53266	-1.5819	0.18702	0.79241	0.11368	0.43551
APLF	4	-0.45617	-1.8608	0.28345	0.84946	0.062775	0.31725
PIGV	4	-0.16463	-0.44833	0.66408	0.95351	0.65391	0.86549
C11orf58	4	-0.37992	-1.1448	0.36407	0.88916	0.2523	0.62361
RCE1	4	-0.54001	-2.3745	0.21957	0.81305	0.017571	0.15409
GPS1	4	-1.1576	-2.3422	0.032233	0.5024	0.01917	0.16049
WNT5A	4	-0.37723	-0.88824	0.41441	0.90413	0.37441	0.71417
SORBS1	4	0.50381	1.1995	0.30931	0.86466	0.23035	0.60048
ANXA13	4	0.19825	0.25337	0.89007	0.98802	0.79998	0.92923
KRTAP13+AC0-1	4	-0.76807	-1.8996	0.10428	0.68942	0.057482	0.30198
RNF128	4	-0.306	-1.6154	0.45498	0.91497	0.10623	0.41953
CES1	4	-0.42028	-0.88615	0.37496	0.89526	0.37554	0.71466
TOM1L1	4	-0.39249	-1.4745	0.30674	0.86458	0.14033	0.4844
SMPDL3B	4	-0.3079	-1.0977	0.46055	0.91727	0.27234	0.64295
SLC2A5	4	0.030409	0.11102	0.98695	0.99918	0.9116	0.97108
CCDC174	4	-0.34886	-1.3575	0.40493	0.90126	0.17461	0.53645
EPC1	4	-0.99369	-3.7408	0.054877	0.57308	0.00018342	0.009766
GDF11	4	-0.30688	-0.58076	0.44778	0.91259	0.5614	0.82258
FAM172A	4	0.19762	1.1076	0.75146	0.97264	0.26803	0.63846
KLF10	4	-0.51124	-2.3502	0.17726	0.77949	0.018761	0.15936
SORCS1	4	0.30954	0.72993	0.57097	0.94554	0.46543	0.77148
ALDH1A1	4	0.10107	0.29682	0.92412	0.99363	0.7666	0.91716
VPREB1	4	-0.31343	-0.71606	0.44522	0.91173	0.47395	0.7748
PLXNC1	4	-0.035725	-0.14377	0.85611	0.98802	0.88568	0.9625
OR6X1	4	-0.099365	-0.16786	0.82176	0.98197	0.86669	0.95804
UBE2E3	4	-0.36746	-1.2465	0.36335	0.88908	0.21259	0.58084
NPIPB5	2	-0.4938	-1.4221	0.40593	0.90126	0.155	0.50798
WDR19	4	-0.37728	-1.4251	0.41598	0.90413	0.15413	0.50711
KRAS	4	-0.88652	-1.9293	0.066112	0.59418	0.053691	0.29182
CTRB1	4	-0.35898	-0.79116	0.38059	0.89526	0.42885	0.74958
INPP5E	4	-0.2786	-0.62641	0.48128	0.91875	0.53105	0.80592
CYP7A1	4	0.76013	1.4321	0.1605	0.76003	0.1521	0.50346
FASTK	4	-0.20454	-0.51227	0.65351	0.9523	0.60846	0.84563
IGSF9B	4	-0.073495	-0.10862	0.86618	0.98802	0.91351	0.97156
ZDHHC18	4	-0.55119	-2.3775	0.21992	0.81333	0.017431	0.15323
TERF1	4	-0.63044	-1.3548	0.11887	0.70835	0.17549	0.53803
ZNF248	4	-0.18914	-1.0415	0.6026	0.94812	0.29767	0.66231
SYNPR	4	-0.046835	-0.038077	0.90798	0.99118	0.96963	0.99109
ZNF691	4	-0.1981	-0.89117	0.61116	0.94942	0.37284	0.71296
STPG2	4	-0.94279	-2.1143	0.063754	0.59087	0.034492	0.22748
DIO1	4	-0.43472	-1.3863	0.3053	0.86296	0.16566	0.52421
AMIGO2	4	-0.8249	-1.9358	0.081951	0.6387	0.052887	0.28925
TSTD2	4	-0.24761	-0.59643	0.51489	0.9306	0.55089	0.81672
MSRB2	4	0.54049	1.3681	0.22114	0.8136	0.17127	0.53235
CXXC1	4	-1.4225	-3.5154	0.012786	0.38396	0.00043911	0.017425
PRPF38B	4	-1.5396	-3.3154	0.0080068	0.366	0.00091505	0.027864
FRRS1	4	0.61699	1.0369	0.19966	0.79966	0.29976	0.66426
ZFP62	4	-0.24274	-1.0801	0.52894	0.93605	0.28011	0.649
ARPC3	4	-1.8248	-4.628	0.0038768	0.33837	3.6923e-06	0.00078432
FAM228B	4	-0.29665	-0.57496	0.45419	0.91434	0.56532	0.82518
CKS2	4	-0.0023576	-0.073338	0.9017	0.98987	0.94154	0.98096
NFAM1	4	-0.23443	-0.55738	0.55926	0.93987	0.57727	0.8311
CHRNA6	4	0.011106	-0.28736	0.78427	0.98022	0.77383	0.91978
SFN	4	-0.20523	-0.57699	0.60273	0.94812	0.56395	0.8239
UNC80	4	0.63275	1.298	0.19178	0.79471	0.19428	0.56198
C8A	4	-0.04024	-0.14098	0.84393	0.98562	0.88788	0.96301
GC	4	0.08196	0.4784	0.86442	0.98802	0.63236	0.85662
PPP3CA	4	0.34154	0.97783	0.44892	0.9126	0.32816	0.68459
SLC26A4	4	-0.70426	-1.3152	0.14876	0.74404	0.18845	0.55616
USP9X	4	0.44211	0.52247	0.3646	0.88916	0.60134	0.8427
CHD4	4	-1.0886	-2.0827	0.033974	0.50697	0.037282	0.23863
CNTN1	4	-0.24398	-0.83887	0.52492	0.93444	0.40154	0.73203
MTG2	4	-2.3234	-5.8245	0.0019463	0.33837	5.7282e-09	1.2437e-05
OR7A10	2	-0.66776	-1.8576	0.28674	0.85183	0.063226	0.31806
MED29	4	-0.29566	-1.4312	0.23259	0.82109	0.15238	0.50404
SNX7	4	0.6285	1.2195	0.19102	0.79399	0.22264	0.59217
SOWAHA	4	-1.1734	-3.1765	0.024559	0.45981	0.0014907	0.037895
EFCAB2	4	-0.054536	-0.19429	0.82195	0.98197	0.84595	0.94841
KCNK9	4	-0.43423	-1.2434	0.23217	0.82109	0.21371	0.58235
THAP10	4	-0.066846	-0.067852	0.8871	0.98802	0.9459	0.98258
OR4A47	4	-0.26868	-0.80444	0.49568	0.92508	0.42114	0.74529
HTRA3	4	0.52533	1.0666	0.23288	0.82109	0.28617	0.65349
ARF3	4	-0.5673	-1.472	0.19824	0.79827	0.14102	0.48573
CXorf21	4	0.032603	0.12409	0.98476	0.99918	0.90125	0.9676
FAM9A	4	-0.056957	-0.23331	0.8407	0.98561	0.81552	0.93518
FIZ1	4	0.0084764	-0.45361	0.70506	0.96258	0.65011	0.86402
CRYBB2	4	-0.046059	-0.16426	0.85429	0.98759	0.86953	0.95804
PIGW	4	-1.0322	-2.4753	0.03573	0.5157	0.013312	0.13052
ERCC4	4	-1.0227	-2.0949	0.041965	0.54676	0.036179	0.23456
MAFG	4	0.23305	1.0854	0.58632	0.94742	0.27773	0.64782
PARP9	4	-0.51537	-2.2177	0.20622	0.80611	0.026578	0.19718
XPNPEP2	4	-0.13014	-0.43425	0.7075	0.96331	0.6641	0.87056
TEKT5	4	-0.051486	-0.4861	0.82353	0.98215	0.6269	0.85423
ACSBG1	4	-0.11303	-0.28766	0.80872	0.98122	0.77361	0.91969
PRKD3	4	-0.16272	-0.45977	0.63711	0.95087	0.64568	0.86206
FAM65A	4	-0.54014	-1.4214	0.25536	0.84002	0.1552	0.50798
SRPK1	4	0.066184	0.33621	0.90373	0.99018	0.73671	0.90392
MRGPRX4	4	-0.055042	-0.25889	0.82455	0.98238	0.79572	0.92759
ATRN	4	-0.40654	-2.1893	0.33151	0.87583	0.028573	0.2058
ZNF169	4	-0.34658	-1.2806	0.39175	0.89646	0.20033	0.56981
NUMA1	4	-0.38997	-0.72954	0.40082	0.90039	0.46567	0.77148
DDX39A	4	-0.43272	-1.4226	0.20232	0.80337	0.15486	0.50791
SCN11A	4	-0.21911	-0.53803	0.63131	0.95087	0.59056	0.8389
FXYD3	4	-0.18909	-1.0574	0.4762	0.91846	0.29034	0.65713
SLC37A3	4	-0.29295	-0.83728	0.524	0.93444	0.40244	0.73263
OR2M4	4	-0.073842	-0.31163	0.78939	0.98061	0.75532	0.91207
HSPG2	4	0.28533	1.2748	0.57948	0.94718	0.20238	0.57107
SLC18B1	4	0.088639	0.31209	0.87526	0.98802	0.75497	0.91207
MAZ	4	-0.47175	-1.9187	0.27431	0.84761	0.055018	0.29478
CAMK2N2	4	0.27216	0.83476	0.71058	0.96331	0.40385	0.73385
TCF7L1	4	0.041033	0.084562	0.97411	0.99801	0.93261	0.97817
CRTAM	4	0.034852	0.29887	0.94428	0.99577	0.76504	0.91649
FAM98C	4	-0.54064	-1.8245	0.10195	0.68429	0.068073	0.33006
CCDC50	4	-0.032211	-0.45964	0.76532	0.97546	0.64577	0.86207
RAB6B	4	0.11462	0.18879	0.96087	0.99588	0.85026	0.95032
PBRM1	4	-1.2183	-3.3771	0.025508	0.46522	0.00073261	0.024312
TMEM128	4	-0.64686	-2.6993	0.15031	0.74549	0.0069481	0.088975
SCLY	4	-0.28935	-0.75615	0.46106	0.91729	0.44956	0.76132
SDHB	4	-2.1647	-5.091	0.0021837	0.33837	3.5623e-07	0.0001608
TAZ	4	-1.7258	-4.2598	0.0050636	0.33837	2.0457e-05	0.0024958
CCNDBP1	4	-0.8864	-2.7101	0.079625	0.63141	0.0067267	0.087505
TYRP1	4	-0.059845	-0.25083	0.80666	0.98122	0.80195	0.92951
WBSCR16	4	-1.7924	-4.3922	0.0047946	0.33837	1.1221e-05	0.0016472
SDHA	4	-1.2792	-2.4868	0.020792	0.44675	0.012891	0.12888
ELAC2	4	-0.75834	-2.7662	0.12531	0.71827	0.0056722	0.079807
CARS	4	-0.28656	-0.68911	0.48441	0.91961	0.49076	0.78405
DLX1	4	0.28291	0.62919	0.61257	0.95009	0.52922	0.80508
IRX2	4	0.11717	0.57578	0.79765	0.98122	0.56477	0.82477
SLAMF9	4	-0.16531	-0.50774	0.64911	0.95139	0.61164	0.8475
NPBWR1	4	-0.22807	-1.2653	0.43311	0.90831	0.20575	0.57419
FAM76A	4	-1.1336	-2.8163	0.030128	0.4959	0.0048582	0.073326
ITGBL1	4	-0.052262	-0.056695	0.90181	0.98987	0.95479	0.98638
SESN2	4	0.14288	0.44747	0.81144	0.98122	0.65454	0.86589
RBAK+AC0-RBAKDN	4	-0.090333	-0.28963	0.77576	0.97833	0.7721	0.91911
PCSK7	4	-0.13604	-0.3023	0.75946	0.97366	0.76242	0.91588
ZP1	4	0.38469	0.89012	0.39118	0.89646	0.3734	0.71338
OR8D1	4	0.11741	0.67511	0.80113	0.98122	0.49961	0.78827
KIAA1644	4	0.063843	0.12308	0.95065	0.99577	0.90205	0.96774
SPINK7	4	-0.2657	-0.94155	0.49125	0.92348	0.34642	0.69771
LAMC2	4	-0.6902	-3.0185	0.13134	0.72207	0.0025406	0.052667
EMP1	4	-0.26968	-1.3056	0.48938	0.92275	0.1917	0.56021
PP2D1	4	0.13559	0.24442	0.77263	0.97775	0.80691	0.93142
TNC	4	-0.69415	-2.0444	0.12873	0.71945	0.040916	0.25079
PKMYT1	4	-0.48663	-1.7347	0.25924	0.84158	0.082801	0.36376
CDC27	4	-1.0676	-2.3478	0.036695	0.5192	0.018887	0.15974
ACAP3	4	-0.4077	-1.264	0.3441	0.88042	0.20623	0.57462
RPS25	4	-2.0144	-4.4628	0.0029116	0.33837	8.0881e-06	0.0013398
FAM71F1	4	-0.52696	-1.4642	0.26568	0.84675	0.14315	0.48869
CLPS	4	-0.08583	-0.21684	0.83095	0.98334	0.82834	0.9403
RAPGEFL1	4	-0.93869	-2.3375	0.049149	0.55901	0.019412	0.16169
ZFP37	4	0.016331	0.008185	0.93672	0.99498	0.99347	0.99803
GNGT2	4	0.17806	0.38385	0.84561	0.98562	0.70109	0.88733
GZMM	4	0.027617	-0.20052	0.863	0.98802	0.84107	0.94682
ERP27	4	-0.80144	-2.4982	0.089183	0.65938	0.012483	0.12623
CACNA2D1	4	-1.1001	-2.9001	0.037249	0.52285	0.0037308	0.064524
CCDC37	4	-0.31667	-0.76294	0.3807	0.89526	0.4455	0.75915
GSC	4	-0.145	-0.5301	0.68115	0.95798	0.59604	0.83991
LARS	4	-0.2303	-0.72579	0.54087	0.9381	0.46797	0.77221
GFOD1	4	-0.29063	-0.80549	0.51983	0.93251	0.42054	0.74499
UCK1	4	0.3309	0.50583	0.60045	0.94812	0.61298	0.84791
VEPH1	4	-0.23062	-0.74988	0.46881	0.91846	0.45332	0.76388
SERPINB1	4	0.24848	0.75125	0.58879	0.94775	0.4525	0.76337
CAPZA3	4	-0.071984	-0.18857	0.78901	0.98054	0.85043	0.95036
LIN7C	4	-0.46765	-1.4848	0.27736	0.84938	0.1376	0.4802
SLC22A18AS	4	-0.15661	-0.65559	0.67303	0.95653	0.51209	0.79591
NR2C2	4	0.32347	0.74987	0.46471	0.91775	0.45333	0.76388
KRTAP11+AC0-1	4	-0.35189	-1.3656	0.40147	0.90039	0.17207	0.53345
GRAMD1A	4	-0.65138	-2.1041	0.10948	0.69854	0.035373	0.23092
KRTAP6+AC0-3	4	0.045023	0.19223	0.99068	0.99918	0.84756	0.94927
PCDHA2	4	-0.3908	-0.73343	0.46354	0.91775	0.4633	0.77021
DAW1	4	-0.50132	-1.9735	0.25574	0.84033	0.048435	0.27684
RAB10	4	-0.5348	-2.4521	0.22	0.81333	0.014204	0.13577
RPL30	2	-1.2696	-2.4725	0.07146	0.60462	0.013418	0.13123
WNK1	4	-0.17274	-1.5516	0.55757	0.93883	0.12077	0.44858
FBXL17	4	-0.055913	-0.3195	0.80822	0.98122	0.74935	0.90984
HRAS	4	-0.48293	-1.2705	0.2729	0.84693	0.2039	0.57225
GPRIN3	4	-0.017321	0.041786	0.95493	0.99577	0.96667	0.98968
MTRF1L	4	-0.85686	-1.7701	0.082015	0.6387	0.076707	0.34959
FAM230A	4	-0.41392	-1.1662	0.33486	0.8778	0.24355	0.61532
KCTD3	4	-1.1962	-3.161	0.02315	0.45535	0.0015723	0.039159
RPL27A	4	-2.1591	-4.6971	0.0021837	0.33837	2.6387e-06	0.00061083
NISCH	4	-0.17309	-0.62707	0.71131	0.96331	0.53061	0.80591
CHRNA1	4	-0.72373	-1.7606	0.1142	0.70337	0.078309	0.35388
SAP30	4	-0.67726	-3.3631	0.15871	0.75881	0.00077085	0.024988
UROD	4	-0.51827	-1.0061	0.2447	0.831	0.31436	0.67521
FA2H	4	0.0035137	-0.018151	0.91631	0.99136	0.98552	0.99528
ETV3L	4	0.38334	0.91147	0.44398	0.91087	0.36205	0.70633
KCTD9	3	0.36152	1.1282	0.48633	0.92067	0.25924	0.63007
SIMC1	4	-0.37443	-1.388	0.37648	0.89526	0.16514	0.52331
MMP3	4	-0.58321	-1.8449	0.21959	0.81305	0.065056	0.32326
STK24	4	-0.053708	-0.23035	0.80706	0.98122	0.81782	0.93644
DPCD	4	-0.38249	-1.7547	0.35284	0.88459	0.079313	0.35492
TMBIM6	4	-0.16192	-0.37952	0.64469	0.95087	0.7043	0.88851
UBE2G1	4	-0.75934	-2.5594	0.12605	0.71876	0.010485	0.11419
RNASEH1	4	-0.26124	-0.84847	0.49552	0.92508	0.39617	0.7277
ZBTB8A	4	-0.030587	-0.077955	0.88551	0.98802	0.93786	0.97961
AKAP4	4	-0.041264	-0.16398	0.85618	0.98802	0.86975	0.95804
GNB1L	4	-0.033172	-0.069109	0.88574	0.98802	0.9449	0.98239
HIST1H1T	4	-0.096611	-0.16488	0.8126	0.98122	0.86904	0.95804
ZFP42	4	0.0066351	0.12566	0.99989	0.99997	0.9	0.96736
MRPS34	4	-1.7201	-3.2815	0.0049845	0.33837	0.0010327	0.030222
XRCC6	4	-0.50315	-2.0318	0.25706	0.84033	0.042177	0.25521
REPIN1	4	-0.59019	-1.7052	0.21549	0.80859	0.088154	0.37729
SPINK5	4	0.90286	1.462	0.05888	0.58203	0.14373	0.48948
NEK9	4	0.16231	0.47635	0.79302	0.98122	0.63383	0.85725
PLA2G4D	4	-0.14332	-0.37769	0.75723	0.97362	0.70566	0.88897
GNL1	4	-0.11417	-0.15869	0.78101	0.97988	0.87392	0.95918
NECAB1	4	-0.092987	-0.83756	0.61562	0.95025	0.40228	0.7325
TBXAS1	4	-0.15423	-0.59864	0.73231	0.9667	0.54941	0.81567
WLS	4	-0.75783	-2.7374	0.10444	0.68942	0.0061924	0.084005
UTS2	4	-0.56311	-1.2635	0.20919	0.80682	0.2064	0.57462
FRS3	4	-0.092949	-0.19599	0.81762	0.98122	0.84462	0.948
GPATCH8	4	-0.3207	-1.6586	0.38512	0.89646	0.097188	0.39901
UBA2	4	-1.2837	-2.8281	0.012722	0.38396	0.0046831	0.07194
MBLAC2	4	0.61334	1.2202	0.20601	0.80572	0.2224	0.59206
PER3	4	0.14904	0.35845	0.80589	0.98122	0.72	0.89584
PPIP5K1	4	-0.1467	-0.85162	0.75114	0.97264	0.39443	0.72736
ENPP2	4	-0.11745	-0.5242	0.57809	0.94718	0.60014	0.842
SLC24A5	4	-0.46007	-1.1857	0.33102	0.87583	0.23575	0.60676
CEP57	4	-0.019474	0.05259	0.96028	0.9958	0.95806	0.98751
EMX1	4	-0.39445	-1.3917	0.3416	0.87962	0.164	0.52134
CAV2	4	-0.45735	-2.4868	0.32939	0.87543	0.012889	0.12888
MLLT3	4	0.19131	0.29508	0.75883	0.97366	0.76793	0.91777
CARD14	4	0.13913	0.62995	0.73884	0.96822	0.52873	0.80488
ZAR1	4	-0.69841	-2.47	0.14784	0.74316	0.013511	0.13158
LDHB	4	-0.41363	-1.7436	0.32486	0.87234	0.081222	0.36007
STMN4	4	-0.4788	-1.4758	0.31029	0.86499	0.13999	0.4839
TMEM219	4	0.069236	0.20809	0.96027	0.9958	0.83516	0.94384
SLC29A1	4	0.14167	0.8117	0.7751	0.97819	0.41696	0.74309
MT1M	1	-0.1447	-0.26072	0.90143	0.98987	0.79431	0.92718
TFAM	4	-1.6536	-4.1722	0.0050161	0.33837	3.0161e-05	0.0032939
RPL35	4	-0.62913	-1.5125	0.15973	0.75968	0.13041	0.46712
ANKZF1	4	-0.26874	-0.77943	0.48324	0.91961	0.43573	0.75244
VDAC1	4	-0.12962	-0.51178	0.69278	0.96073	0.60881	0.84572
FANCD2OS	4	0.54648	1.1178	0.25049	0.83794	0.26363	0.63356
VPS33B	4	-0.38512	-0.66487	0.41107	0.90223	0.50614	0.79236
FAM166B	4	-0.41263	-1.5898	0.32762	0.87432	0.11188	0.43127
CD79B	4	0.48125	0.82333	0.55045	0.9381	0.41032	0.73909
UPF1	4	-0.36996	-1.074	0.37648	0.89526	0.28281	0.65078
MARK4	4	-0.3585	-1.7909	0.34861	0.88278	0.073305	0.34255
TMEM156	4	-0.41805	-1.5606	0.37042	0.89164	0.11863	0.4441
APOD	4	-0.68098	-1.9462	0.11241	0.70193	0.051635	0.28642
E4F1	4	-0.72592	-2.5327	0.11599	0.70657	0.011318	0.11993
PIGM	4	-0.47711	-1.732	0.27212	0.84678	0.083279	0.36497
TVP23A	4	-0.36267	-1.2283	0.38972	0.89646	0.21934	0.58853
RAG1	4	-0.4273	-1.5714	0.3153	0.86718	0.11609	0.44008
ENPP4	4	0.045949	0.29658	0.95569	0.99577	0.76679	0.91732
NLRC5	4	-0.1665	-0.90031	0.72221	0.96422	0.36796	0.70966
SLC7A4	4	0.42807	1.8245	0.37089	0.89171	0.068075	0.33006
FUOM	4	-0.31035	-1.1999	0.42909	0.90729	0.23016	0.60047
EEF1E1	4	-1.1226	-3.4556	0.033673	0.50396	0.00054899	0.02023
GLB1L3	4	-0.35665	-1.2205	0.43921	0.91025	0.22229	0.59206
WSCD1	4	-0.03237	0.04532	0.95493	0.99577	0.96385	0.98933
ECHDC3	4	-0.31579	-0.76844	0.49832	0.92655	0.44222	0.75721
LTN1	4	0.79251	1.024	0.11494	0.70552	0.30582	0.66826
DDX11	4	-1.3847	-3.9394	0.012216	0.37769	8.1672e-05	0.0062486
MAGEB10	4	-0.02471	-0.096502	0.88501	0.98802	0.92312	0.97446
APOA4	4	-0.26364	-0.7079	0.56458	0.94252	0.47901	0.77751
EIF4E1B	4	-0.18306	-0.54214	0.61067	0.9492	0.58772	0.83743
TLE1	4	-0.32389	-1.0364	0.41272	0.90338	0.29999	0.66433
DSPP	4	-0.71581	-2.0435	0.14112	0.73348	0.041003	0.25079
CALML3	4	-1.2532	-2.9739	0.022897	0.45535	0.0029401	0.056304
IL21	4	-0.0065613	0.09189	0.9778	0.99856	0.92679	0.97624
P2RY14	4	0.16791	0.17388	0.88263	0.98802	0.86196	0.95621
PTCRA	4	0.022782	0.11522	0.98164	0.99918	0.90827	0.9703
BBS9	4	-0.39865	-1.1514	0.46321	0.91775	0.24956	0.62118
RERG	4	0.21091	0.63903	0.72001	0.96412	0.5228	0.80151
KCNC3	4	0.93493	1.3271	0.055795	0.57385	0.18446	0.55098
TSSC4	4	-0.019089	-0.043684	0.9009	0.98987	0.96516	0.98954
CYP2C8	4	-0.16893	-0.97069	0.62841	0.95087	0.3317	0.6881
ATIC	4	-1.754	-3.7353	0.0045889	0.33837	0.00018752	0.0098714
EBLN1	4	-0.36593	-0.81727	0.43202	0.90792	0.41377	0.74135
TBC1D10A	4	-0.58145	-1.6983	0.22367	0.81608	0.089461	0.38061
HAUS3	4	-1.2769	-2.8303	0.020887	0.44791	0.0046498	0.071758
GPR139	4	-0.2747	-0.78326	0.48747	0.92163	0.43348	0.75136
WRN	4	-0.41909	-1.4309	0.37102	0.89171	0.15246	0.50404
PRKAG1	4	-0.32134	-1.2147	0.42466	0.90516	0.22447	0.59447
NLGN2	4	-0.26246	-0.84255	0.58031	0.94718	0.39948	0.73058
TNFAIP8L3	4	0.83263	0.78065	0.063422	0.59087	0.43501	0.75213
ZEB1	4	-0.25063	-0.60463	0.5877	0.94756	0.54543	0.81295
RANBP1	4	-1.2654	-2.9323	0.019796	0.44567	0.0033651	0.061127
MAP7	4	-0.016402	-0.17134	0.85877	0.98802	0.86396	0.95725
RSBN1	4	-0.44198	-1.1971	0.29945	0.859	0.23127	0.60136
ITGB3	4	-0.089521	-0.47131	0.77298	0.97788	0.63742	0.85864
C9orf152	4	0.0047261	-0.012983	0.91605	0.99134	0.98964	0.9966
BCS1L	4	-1.0492	-2.1675	0.037297	0.52285	0.030197	0.2125
TPD52L2	4	-0.50945	-1.5003	0.23513	0.82297	0.13353	0.47257
OR12D3	4	-0.39305	-1.0858	0.38574	0.89646	0.27756	0.64782
NCS1	4	-0.18412	-0.50347	0.60733	0.94812	0.61464	0.84883
DEPDC7	4	-0.75908	-3.148	0.1046	0.68942	0.0016441	0.04007
ABCG5	4	-0.89282	-2.4752	0.064055	0.59087	0.013315	0.13052
ZNF28	3	-1.1845	-2.0542	0.045478	0.54921	0.039958	0.24776
CTU1	4	-0.996	-2.9195	0.042155	0.5468	0.0035061	0.062928
CD33	4	-0.16575	-1.0064	0.60181	0.94812	0.31424	0.67521
CYBRD1	4	0.42333	0.6546	0.40705	0.90134	0.51273	0.79644
PTPRS	4	0.055337	0.2869	0.89332	0.98852	0.77419	0.91978
GIMAP2	4	-0.29262	-0.95856	0.5244	0.93444	0.33778	0.69306
CNDP1	4	0.024431	0.16578	0.95655	0.99577	0.86833	0.95804
DOPEY1	4	-0.273	-1.084	0.52579	0.93444	0.27838	0.64816
CHD1	4	-0.044213	-0.19836	0.8283	0.98296	0.84276	0.94744
MSRB1	4	-0.94373	-2.881	0.054782	0.57308	0.0039637	0.066575
GJB5	4	-0.16251	-0.74616	0.66732	0.95439	0.45557	0.76519
MUM1L1	4	0.39952	0.91917	0.4193	0.90426	0.35801	0.70343
OR3A3	4	0.15064	0.49864	0.72645	0.9655	0.61803	0.85052
CRYAA	4	-0.46107	-1.6189	0.17879	0.78197	0.10547	0.41758
SULT1B1	4	-0.60503	-1.6298	0.20346	0.80457	0.10315	0.41214
MAP3K7CL	4	0.090188	0.30171	0.91126	0.99118	0.76288	0.9159
OR52M1	4	-0.026069	-0.065399	0.88474	0.98802	0.94786	0.9832
ZFAND2B	4	0.28513	0.67293	0.60841	0.94812	0.50099	0.78905
SCN10A	4	-0.087014	-0.1766	0.84474	0.98562	0.85983	0.95573
MLEC	4	-0.68819	-1.7201	0.13488	0.72384	0.085417	0.37056
FRMD7	4	-0.65476	-1.8984	0.15401	0.75097	0.057647	0.30258
DNAJC14	4	-0.44112	-1.0806	0.30236	0.86124	0.27986	0.64888
NAA38	4	-2.2282	-3.9974	0.0021204	0.33837	6.4039e-05	0.0052619
KLHL4	4	0.7656	1.3833	0.10429	0.68942	0.16657	0.52525
TPRX1	4	0.11217	0.24871	0.93182	0.99401	0.80358	0.92996
ZNF575	4	-0.064024	-0.16377	0.82972	0.98334	0.86991	0.95804
DHCR7	4	-0.10197	-0.19362	0.81955	0.98174	0.84647	0.94866
KRTAP19+AC0-8	4	0.71748	1.9072	0.12722	0.71876	0.056494	0.29905
APOBEC3A	4	-0.018641	0.10165	0.96861	0.99766	0.91904	0.97321
GLS2	4	-0.64793	-2.002	0.11773	0.7067	0.045288	0.26701
IL20RA	4	-0.13628	-0.74197	0.66251	0.95294	0.4581	0.76695
NDUFB8	4	-0.38616	-0.87041	0.34914	0.88278	0.38408	0.72133
SMARCC2	4	-0.3539	-1.2106	0.3918	0.89646	0.22605	0.59575
KRT74	4	0.18132	0.41027	0.76533	0.97546	0.68161	0.87883
SLC22A15	4	0.20552	0.86043	0.72726	0.9655	0.38955	0.72508
ARL6IP5	4	-0.33245	-0.78668	0.46701	0.91846	0.43147	0.75047
C1QTNF1	4	0.34263	1.199	0.42526	0.90516	0.23051	0.60068
TIMM21	4	-0.37488	-0.92923	0.42055	0.90459	0.35277	0.70096
PARK2	4	0.049151	0.35672	0.9452	0.99577	0.7213	0.89638
P2RX1	4	-0.32482	-0.92963	0.49112	0.92348	0.35256	0.70077
CDK5RAP3	4	-0.66538	-2.5997	0.12499	0.71827	0.0093315	0.10694
TFPI2	4	-0.31029	-0.97388	0.4949	0.92476	0.33012	0.68625
GSTM5	3	-0.23317	-0.60964	0.59162	0.94812	0.5421	0.81162
TXNRD1	4	-0.41252	-1.069	0.32706	0.87384	0.28508	0.6528
TSR2	4	-0.8317	-2.4145	0.082489	0.64089	0.015757	0.14427
MEA1	4	-0.45138	-1.8137	0.32499	0.87234	0.069717	0.33364
SLC30A7	4	0.086357	0.24373	0.93667	0.99498	0.80744	0.93152
LRAT	4	-0.37951	-1.1194	0.41707	0.90413	0.26299	0.63339
UCN3	4	-0.051227	-0.051792	0.91444	0.99118	0.95869	0.98789
C14orf164	4	-0.19022	-0.7608	0.618	0.95025	0.44678	0.75953
CTSV	4	0.45619	0.88099	0.34626	0.88188	0.37832	0.71627
SPINK13	4	-0.20731	-0.91325	0.57461	0.94684	0.36111	0.70569
QDPR	4	-0.28316	-0.63099	0.53317	0.93731	0.52805	0.80429
CEL	4	-0.52914	-1.3668	0.2269	0.8166	0.17167	0.5328
GOSR1	4	-0.024664	-0.1612	0.80931	0.98122	0.87193	0.95871
EED	4	-1.3348	-3.2552	0.017216	0.42276	0.0011332	0.032272
KLHL38	4	0.15351	0.18371	0.96921	0.99766	0.85424	0.95217
ZNF561	4	-0.028099	-0.28445	0.76218	0.97495	0.77606	0.92016
KLRC3	4	0.58427	0.83991	0.22315	0.81545	0.40096	0.73165
EIF5B	4	-1.573	-3.555	0.0057757	0.33837	0.00037791	0.015722
ART4	4	0.36603	0.85137	0.47669	0.91846	0.39456	0.72736
LRRC18	4	-0.21481	-0.77141	0.57432	0.94684	0.44046	0.75556
C1orf106	4	-0.14496	-0.63186	0.67378	0.95653	0.52748	0.80399
PIWIL1	4	-0.38825	-1.3976	0.35328	0.88466	0.16223	0.51863
P2RX4	4	-0.12612	-0.3119	0.70862	0.96331	0.75512	0.91207
THAP6	4	-0.129	-0.18863	0.76872	0.97639	0.85038	0.95036
ZFP82	4	-0.17824	-0.82173	0.49657	0.92547	0.41123	0.73958
LDHD	4	-0.53177	-1.3506	0.22223	0.81463	0.17681	0.53936
EXOSC8	4	-1.9191	-3.6505	0.0036078	0.33837	0.00026169	0.012241
PMS2	4	-0.36579	-1.3914	0.33483	0.8778	0.1641	0.52138
HAUS1	4	-1.6973	-3.6853	0.0059497	0.33837	0.00022845	0.011191
STMN3	4	-0.99339	-2.1819	0.04505	0.54921	0.029114	0.20795
MAP4K1	4	0.018569	-0.72405	0.58097	0.94718	0.46903	0.77251
C12orf54	4	-0.57163	-2.2176	0.19511	0.79613	0.026581	0.19718
TMEM60	4	-0.33034	-0.85639	0.46924	0.91846	0.39178	0.72654
SIX5	4	-0.27869	-2.0287	0.43857	0.91025	0.042489	0.25624
ZFAND6	4	-0.69228	-2.0202	0.15544	0.75506	0.043365	0.2599
ZNF880	4	0.38242	0.7906	0.50426	0.92835	0.42918	0.74958
PENK	4	0.23163	0.49376	0.8338	0.98369	0.62147	0.8522
ACOT11	4	-0.54409	-1.5106	0.21449	0.8075	0.1309	0.4681
EXOC6B	4	-0.64972	-1.6216	0.14934	0.74429	0.10489	0.41696
FAM136A	3	0.0098637	-0.0092528	0.92333	0.99349	0.99262	0.99795
EML3	4	-0.53174	-0.90275	0.25905	0.84157	0.36666	0.70881
CPNE4	4	0.11084	0.2244	0.96954	0.99766	0.82245	0.93825
SUCNR1	4	-0.3587	-1.4242	0.32853	0.8749	0.1544	0.5075
MTMR8	4	-0.50954	-1.439	0.24752	0.83286	0.15014	0.50101
RFWD3	4	-0.57073	-2.1888	0.195	0.79603	0.028609	0.2058
HEMGN	4	0.051748	0.10663	0.99615	0.99935	0.91508	0.9721
BRAF	4	0.14155	0.55119	0.75802	0.97362	0.58151	0.8337
SLC5A7	4	-0.068891	-0.60188	0.63874	0.95087	0.54725	0.81413
HIF3A	4	-0.74621	-2.3515	0.097016	0.67477	0.018696	0.15931
KLHL6	4	-0.83742	-2.4261	0.064846	0.59087	0.01526	0.14141
TBL1XR1	4	-0.067212	-0.49408	0.70503	0.96258	0.62125	0.8522
LIMS2	4	-0.47244	-1.6266	0.26665	0.84675	0.10383	0.41395
KIAA1143	4	-0.39884	-1.1811	0.39099	0.89646	0.23757	0.60914
POLN	4	0.19964	0.81772	0.65632	0.9523	0.41352	0.74135
TACO1	4	-1.4113	-4.0827	0.0072315	0.35312	4.4525e-05	0.0042312
ARMC2	4	0.21454	0.68725	0.66457	0.95377	0.49192	0.78427
HSPB9	4	-0.30276	-0.85456	0.28226	0.84938	0.3928	0.72677
PHEX	4	0.14581	0.73348	0.817	0.98122	0.46327	0.77021
CHUK	4	-0.33236	-0.96711	0.40742	0.90134	0.33349	0.68975
HIC1	4	-0.53336	-1.4388	0.2672	0.84678	0.15019	0.50103
TCF21	4	-0.061929	-0.21021	0.86075	0.98802	0.8335	0.94291
TMEM89	4	-0.23643	-0.84126	0.6142	0.95025	0.4002	0.7309
LRFN5	4	-0.21496	-1.0983	0.56736	0.94327	0.27207	0.64286
DPPA2	4	-0.45919	-2.2739	0.25706	0.84033	0.022971	0.17939
KCNK17	4	-0.056637	-0.12213	0.87961	0.98802	0.90279	0.96802
MRPL48	4	-1.1094	-1.6786	0.036695	0.5192	0.093229	0.38867
ZNF436	4	-0.35244	-1.1981	0.3579	0.88695	0.23087	0.60076
DDX42	4	-1.5773	-3.9086	0.0047788	0.33837	9.2831e-05	0.0066779
DDR2	4	-0.39772	-1.1141	0.34703	0.88206	0.26522	0.63543
MAF	4	-0.33767	-1.1496	0.40474	0.90126	0.2503	0.6214
PPIL6	4	0.49153	0.9547	0.28638	0.85145	0.33973	0.69456
PTAFR	4	0.19982	1.0318	0.71289	0.96361	0.30215	0.66556
MNDA	4	-0.17766	-0.39649	0.63058	0.95087	0.69175	0.88299
FAH	4	0.1206	0.50338	0.78584	0.98022	0.61469	0.84883
RNF213	4	-0.39777	-1.5019	0.40691	0.90134	0.13311	0.47175
PASD1	4	-0.68909	-1.4327	0.13825	0.73012	0.15195	0.5034
SCYL1	4	-0.472	-1.0551	0.27431	0.84761	0.29137	0.65722
TOP1MT	4	-0.27882	-1.0399	0.37968	0.89526	0.29838	0.66268
CFL2	4	-0.20625	-0.92436	0.58146	0.94718	0.3553	0.70242
MRPS16	4	-1.1113	-2.7816	0.030888	0.49645	0.0054095	0.077704
RPL36A	4	0.29371	1.0044	0.57091	0.94554	0.31518	0.67539
ATP5B	4	-1.6636	-3.833	0.0056966	0.33837	0.00012657	0.0077732
APCDD1	4	0.056636	-0.041841	0.90893	0.99118	0.96663	0.98968
IFFO2	4	-0.076237	-0.20909	0.80236	0.98122	0.83438	0.94326
UBA52	3	-1.6423	-3.3468	0.01728	0.42276	0.00081748	0.02585
OR1N1	4	0.079398	0.19352	0.95212	0.99577	0.84655	0.94869
C19orf60	4	0.0054763	0.0032152	0.93212	0.99401	0.99743	0.99898
ZNF662	4	-0.82067	-1.9559	0.098851	0.67875	0.05048	0.28306
TFB2M	4	-0.85064	-2.4572	0.07559	0.61983	0.014002	0.13435
RBM11	4	-0.33305	-1.2723	0.3536	0.88466	0.20325	0.57225
NOL4	4	-0.18137	-0.77253	0.68495	0.95879	0.4398	0.75538
SH3GLB1	4	-0.12782	-0.59799	0.6987	0.96199	0.54985	0.81605
FBP1	4	-0.14738	-0.54748	0.66227	0.9529	0.58405	0.8353
HOXC8	4	-0.17147	-0.53181	0.63648	0.95087	0.59485	0.83991
ZNF496	4	0.54304	1.3792	0.26231	0.84321	0.16784	0.52769
KCNG3	4	-0.72855	-2.4275	0.11276	0.70193	0.015202	0.14105
TARDBP	4	-1.75	-3.144	0.0048263	0.33837	0.0016664	0.04055
AC009892.10	1	0.010283	0.01705	0.98592	0.99918	0.9864	0.99548
CDCA8	4	-1.638	-4.849	0.0062662	0.33929	1.2412e-06	0.00037351
U2AF2	4	-0.14986	-0.62054	0.47467	0.91846	0.5349	0.80804
YEATS2	4	-0.42231	-1.4023	0.26608	0.84675	0.16084	0.51629
MTX1	4	-0.5109	-1.2276	0.25127	0.83794	0.21961	0.58901
PIH1D3	4	0.34632	0.57436	0.49165	0.92364	0.56573	0.82537
ARMCX5	4	0.10602	0.40591	0.88583	0.98802	0.68481	0.88019
ZNF136	4	-0.016382	-0.68134	0.67107	0.95596	0.49566	0.78561
FAM160B2	4	-0.46577	-1.3672	0.32258	0.8723	0.17155	0.53259
SYTL2	4	-0.02015	0.069223	0.95914	0.99577	0.94481	0.98239
ADAMTS20	4	-0.30377	-1.3163	0.44683	0.91249	0.18809	0.5557
CCT4	4	-1.9098	-3.9184	0.0032439	0.33837	8.9133e-05	0.0065689
SHCBP1L	4	-0.065808	-0.33448	0.7988	0.98122	0.73801	0.90472
PARD6B	4	-0.54188	-1.9968	0.21392	0.80722	0.045851	0.26828
EID2	4	0.10314	-0.33992	0.70824	0.96331	0.73392	0.90264
PYGO2	4	0.24593	0.90822	0.63844	0.95087	0.36376	0.70753
LAG3	4	0.21294	0.31038	0.7052	0.96258	0.75627	0.91272
CISD2	4	0.54848	1.0443	0.21956	0.81305	0.29633	0.66128
TULP1	4	0.082414	0.17083	0.87474	0.98802	0.86435	0.95736
DENND2D	4	-0.32749	-0.91658	0.4296	0.90732	0.35936	0.70403
HIST1H3A	4	-0.087654	-0.28438	0.82662	0.98293	0.77612	0.92016
ZNF326	4	-0.54175	-2.5288	0.21642	0.80995	0.011447	0.12087
ZNF473	4	-0.042457	-0.36838	0.79695	0.98122	0.71259	0.89219
MCUR1	4	-0.85928	-1.9375	0.075495	0.61961	0.052686	0.28906
TBCCD1	4	-0.020522	-0.56333	0.58358	0.94718	0.57321	0.82972
GRHL3	4	0.17716	0.50422	0.7532	0.97312	0.6141	0.84862
KRT40	4	0.13488	0.30201	0.92719	0.99401	0.76264	0.9159
C5orf34	4	0.10333	0.42152	0.82486	0.98252	0.67338	0.87503
PSMA4	4	-2.2721	-4.0101	0.0020729	0.33837	6.0704e-05	0.0051218
B3GNT4	4	0.18571	0.5952	0.75491	0.97358	0.55171	0.81715
SLC1A7	4	-0.25037	-0.86363	0.51709	0.93099	0.38779	0.72413
GPR45	4	-0.9726	-2.4358	0.036743	0.5192	0.014859	0.13916
CORO2A	4	-0.60631	-2.4621	0.17153	0.77292	0.013812	0.13347
CENPM	4	-1.9132	-4.5595	0.003323	0.33837	5.1267e-06	0.0009763
RHOV	4	-0.30389	-0.78188	0.51481	0.9306	0.43429	0.75175
CDYL2	4	-0.97483	-2.3668	0.048943	0.55828	0.017943	0.15634
TTC3	4	-0.711	-2.1139	0.10597	0.69133	0.034526	0.22756
PBX3	4	-0.055564	-0.19049	0.81334	0.98122	0.84893	0.94985
SPRR2G	4	-0.50413	-1.7123	0.25255	0.83794	0.086849	0.37426
NHLRC2	4	-1.6222	-3.1585	0.0061713	0.33837	0.0015861	0.039322
AKR7A3	4	-0.61571	-1.9841	0.175	0.77579	0.047239	0.27303
CYP4F11	4	0.43112	1.4313	0.38172	0.89592	0.15235	0.50404
ZIC3	4	-0.11789	-0.34966	0.72582	0.96534	0.72659	0.89926
NPAS2	4	-0.42328	-1.927	0.24055	0.82764	0.053984	0.2921
KDELC1	4	0.24509	1.0129	0.58857	0.94775	0.3111	0.67256
PLXNB2	4	-0.74557	-3.0551	0.11346	0.70297	0.00225	0.048537
ARL14EP	4	-1.0321	-2.3263	0.040762	0.54078	0.020005	0.16491
CCDC86	4	-0.78963	-1.6825	0.10879	0.69715	0.092471	0.38694
TXNDC16	4	1.1015	1.1547	0.022074	0.45493	0.24822	0.61998
SLC35A2	4	-0.54381	-1.5177	0.22062	0.81354	0.12908	0.46483
STX18	4	-0.41763	-1.1216	0.37244	0.89296	0.26205	0.63248
AMPD3	4	-1.1212	-4.0886	0.030777	0.49645	4.3401e-05	0.0041684
IPO8	4	-0.28142	-0.88246	0.47446	0.91846	0.37753	0.71579
ADAMTS3	4	0.15058	0.56402	0.74676	0.96988	0.57274	0.82955
BLACE	4	0.010029	0.032496	0.94848	0.99577	0.97408	0.99238
SEC11C	4	-0.15935	-0.38878	0.72448	0.96451	0.69744	0.88564
RRN3	4	-1.5988	-3.7227	0.0067884	0.35121	0.00019713	0.010199
PCDHA7	4	-0.28552	-0.80804	0.60967	0.94874	0.41907	0.74438
OLFM2	4	-0.49597	-2.0868	0.20591	0.80572	0.036903	0.23712
SH3BP1	4	-1.1256	-2.8534	0.034812	0.51145	0.0043248	0.069232
ZNF527	4	0.44073	0.38964	0.70976	0.96331	0.6968	0.88564
PPARGC1B	4	-0.32294	-1.4344	0.41984	0.90426	0.15147	0.50313
GORASP2	4	-0.60109	-2.3819	0.17305	0.77518	0.017225	0.15205
PCDHGC5	4	0.032986	0.069518	0.96666	0.99714	0.94458	0.98239
FAM212A	4	-0.12301	-0.16822	0.79461	0.98122	0.86641	0.95804
CNTN5	4	-0.47893	-1.2361	0.30711	0.86458	0.21641	0.58583
MAD2L2	4	-0.82	-2.2211	0.087933	0.65373	0.026343	0.19655
PTPLAD2	4	0.068714	0.21035	0.97095	0.99793	0.83339	0.94291
LDB3	4	-0.59277	-1.7036	0.17632	0.77738	0.08845	0.37818
LMLN	4	-0.19388	-0.76991	0.52046	0.93284	0.44135	0.75644
FAM71E1	4	-0.89959	-3.4847	0.058595	0.58194	0.00049265	0.018886
EPSTI1	4	-0.21933	-0.87184	0.63292	0.95087	0.38329	0.72069
HNRNPU	4	-1.5236	-2.6772	0.0084974	0.36925	0.0074249	0.092777
FBXO31	4	-0.66195	-1.4162	0.14745	0.74286	0.15672	0.51013
NINL	4	-0.2884	-1.1353	0.46682	0.91846	0.25623	0.62641
GTF2A2	4	-0.43023	-1.2025	0.36191	0.88849	0.22918	0.59918
CCNL2	4	0.11421	0.38624	0.86368	0.98802	0.69932	0.88648
FSIP2	4	0.051982	0.077557	0.98766	0.99918	0.93818	0.97967
FNIP1	4	-0.42461	-0.96604	0.3129	0.86692	0.33403	0.69015
BNC1	4	0.14467	0.89368	0.74467	0.9696	0.37149	0.71219
C8B	4	-0.30206	-1.0681	0.44993	0.9126	0.28549	0.6531
ZNF230	4	0.19501	0.36628	0.80274	0.98122	0.71415	0.89293
GRIN2B	4	-0.33707	-1.453	0.40624	0.90126	0.14622	0.49375
ALPK3	4	-0.92958	-1.9573	0.068137	0.59606	0.050311	0.28295
GPR160	2	-0.31858	-0.91456	0.50392	0.92835	0.36042	0.70537
CASP9	4	-0.2946	-1.3272	0.47361	0.91846	0.18444	0.55098
NUDT16	4	-0.20089	-0.9301	0.52473	0.93444	0.35232	0.70077
ANKS1A	4	-0.43701	-1.3926	0.34012	0.87962	0.16374	0.52113
GPR183	4	0.036656	0.28524	0.93262	0.99401	0.77546	0.92016
PTGIS	4	0.17019	0.42117	0.79396	0.98122	0.67363	0.87523
SPIN1	4	-0.59287	-1.8262	0.1796	0.78235	0.067818	0.32961
RMDN2	4	-0.45627	-1.4886	0.29461	0.85673	0.1366	0.47857
BCAT2	4	-0.66794	-2.2744	0.1311	0.72207	0.022943	0.17933
CFHR4	4	-0.30878	-0.95268	0.56356	0.94211	0.34075	0.69486
ADIPOR2	4	-0.16584	-0.5171	0.56818	0.94408	0.60509	0.84374
EIF3D	4	-1.0523	-3.0999	0.044829	0.54921	0.0019357	0.044525
ZNF579	4	0.012131	-0.36929	0.71049	0.96331	0.71191	0.89192
PRF1	4	0.22993	0.42748	0.6859	0.95879	0.66903	0.87233
SMCO3	4	-0.28834	-1.082	0.47884	0.91846	0.27927	0.64872
ELL2	4	-0.79848	-2.5946	0.088676	0.65674	0.0094689	0.10782
RPA2	4	-1.6828	-3.8674	0.0056807	0.33837	0.00011002	0.0072764
TMEM261	4	-0.90064	-1.7456	0.06551	0.59231	0.080874	0.35932
CASC3	4	-0.74413	-1.6342	0.096509	0.67428	0.10222	0.4099
PPP1R2	4	-1.8234	-3.8334	0.0035762	0.33837	0.00012641	0.0077732
ZMYM2	4	-0.31209	-0.62172	0.49905	0.927	0.53413	0.80768
PML	4	-0.26112	-0.76771	0.57637	0.94718	0.44266	0.75745
PLA2G4A	4	0.06314	0.10321	0.97805	0.99856	0.9178	0.97285
MAP4K4	4	0.050435	-0.15942	0.85059	0.98618	0.87334	0.95907
SMC6	4	0.079954	0.2077	0.95955	0.99577	0.83546	0.94412
ZNF141	3	-0.48999	-1.5217	0.35993	0.88845	0.12808	0.46291
ZNF502	4	0.026658	0.16684	0.95617	0.99577	0.86749	0.95804
ACVRL1	4	-0.13321	-0.57801	0.68902	0.96002	0.56326	0.82372
RUNDC3B	4	0.037593	0.14055	0.94389	0.99577	0.88822	0.96317
MEIOB	4	-0.22489	-0.58349	0.55201	0.9381	0.55956	0.82148
SLC38A8	4	-0.32609	-1.6013	0.41824	0.90426	0.10931	0.42628
DSCR3	4	0.56368	1.2029	0.28579	0.85116	0.22902	0.59888
POPDC3	4	0.45082	1.2044	0.33061	0.87567	0.22842	0.59791
MORF4L2	4	-0.84519	-2.7256	0.078945	0.6298	0.006418	0.085741
DNAJC11	4	-0.39472	-1.2413	0.3057	0.86326	0.2145	0.58319
SLC9A6	4	0.071436	0.16865	0.94773	0.99577	0.86607	0.95802
MLF1IP	4	-0.13439	-0.34492	0.75718	0.97362	0.73016	0.90066
BNC2	4	-0.4331	-1.3921	0.30416	0.86252	0.16389	0.52116
TAF13	4	-0.8211	-1.7449	0.0826	0.64105	0.080994	0.35939
PEG3	4	0.56615	0.99272	0.2791	0.84938	0.32085	0.67946
C11orf87	4	-0.36653	-1.0933	0.42653	0.90516	0.27425	0.64489
EGFL8	4	0.038798	-0.01244	0.92498	0.99379	0.99007	0.99681
FGD1	4	-0.039281	-0.13273	0.85953	0.98802	0.89441	0.96501
SIRT5	4	-0.74748	-1.6869	0.12551	0.71827	0.091629	0.38503
SAP18	4	-0.14158	-0.131	0.75443	0.9735	0.89578	0.96569
SPTY2D1	4	0.08584	0.12631	0.92987	0.99401	0.89948	0.96736
ZMYM1	4	-0.13698	-0.40594	0.70667	0.96314	0.68478	0.88019
SCGB1D2	4	-0.1575	-0.31475	0.72088	0.96412	0.75295	0.91128
KLK7	4	-0.25618	-0.82431	0.47495	0.91846	0.40976	0.73861
LGI4	4	0.58155	1.5495	0.31939	0.87086	0.12125	0.44948
PTGR2	4	-0.33508	-0.99906	0.41631	0.90413	0.31776	0.67731
CKB	4	-0.66346	-1.7999	0.13252	0.72365	0.071869	0.33883
SYCE1L	4	-0.29081	-0.8369	0.46144	0.91745	0.40265	0.73267
KIF12	4	-0.012713	-0.079243	0.88604	0.98802	0.93684	0.97936
NANOGNB	4	0.25047	0.67379	0.64374	0.95087	0.50045	0.78883
C8orf44	4	-0.43664	-3.015	0.1712	0.77279	0.00257	0.052991
PXT1	4	-0.027726	-0.0013686	0.93009	0.99401	0.99891	0.99959
CTBP1	4	-0.44267	-1.0224	0.34575	0.88146	0.3066	0.66901
C16orf70	4	-0.29084	-0.45398	0.52768	0.93505	0.64984	0.86384
DEGS2	4	-0.30075	-1.1875	0.46952	0.91846	0.23502	0.6063
MTMR3	4	-0.43876	-1.5759	0.27234	0.84678	0.11504	0.4385
MUC19	4	0.045083	0.11528	0.99058	0.99918	0.90823	0.9703
UBE2J1	4	-0.84409	-1.8472	0.085274	0.64815	0.064713	0.32259
DLEU1	4	-0.64217	-1.6142	0.17969	0.78258	0.10648	0.42012
PCYOX1L	4	-0.30728	-1.2894	0.43952	0.91027	0.19726	0.56557
SLC7A11	4	-0.21128	-0.4004	0.63724	0.95087	0.68886	0.88183
WDR3	4	-0.8201	-2.0336	0.083739	0.64545	0.041989	0.25442
FBXL15	4	-0.22106	-0.62002	0.54731	0.9381	0.53524	0.80815
LIMS1	4	-0.43708	-1.6949	0.22114	0.8136	0.090101	0.38215
CCDC147	4	0.4011	1.1756	0.43758	0.91003	0.23976	0.61196
PTOV1	4	-0.28751	-1.0055	0.4361	0.90954	0.31466	0.67521
CYP3A7	4	-0.0094451	0.068879	0.98592	0.99918	0.94509	0.98242
FRMD4A	4	-0.21218	-0.43937	0.64824	0.95105	0.66039	0.86897
RND2	4	-0.50911	-1.2311	0.18014	0.7842	0.21827	0.58717
NPPC	4	-0.023035	-0.21722	0.86974	0.98802	0.82804	0.9403
PSD4	4	-0.19278	-1.1132	0.46413	0.91775	0.26562	0.63592
ZFAND5	4	-0.646	-1.5047	0.14824	0.74349	0.1324	0.47049
FBXO2	4	0.1678	0.53046	0.76934	0.9766	0.59579	0.83991
SERPING1	4	-1.1942	-2.9012	0.026853	0.47349	0.0037176	0.064419
BDNF	4	-0.61592	-2.2711	0.16938	0.77016	0.02314	0.18025
KLK8	4	0.0481	0.046424	0.95294	0.99577	0.96297	0.9892
C17orf47	4	-0.90535	-2.2628	0.055257	0.57385	0.023647	0.18262
SARS2	4	-0.69644	-2.7492	0.059292	0.5831	0.0059747	0.082603
ARMC12	4	0.2928	0.60822	0.52701	0.93458	0.54304	0.81236
C10orf95	4	-0.13392	-0.71579	0.67775	0.95735	0.47412	0.7748
GALNT10	4	-0.46293	-1.5444	0.27826	0.84938	0.12248	0.45146
C19orf52	4	-0.74302	-2.3207	0.08874	0.65694	0.020303	0.16658
LZTS2	4	0.13577	0.45418	0.85589	0.98802	0.6497	0.86384
COL4A4	4	-0.50266	-1.6427	0.24133	0.82888	0.10045	0.40611
TUBB4B	4	-0.60124	-1.9148	0.17807	0.78129	0.055524	0.29652
NCCRP1	4	-0.85102	-2.2905	0.034876	0.51196	0.021992	0.17501
SYT9	4	0.0064224	0.019732	0.9418	0.99577	0.98426	0.99471
SLC44A3	4	0.079154	0.15634	0.94854	0.99577	0.87576	0.95979
NUTM1	4	0.66473	1.0999	0.15957	0.75968	0.27136	0.64253
PET100	4	-0.84276	-1.9295	0.093756	0.66957	0.053663	0.29182
FYCO1	4	0.0097125	0.20351	0.98693	0.99918	0.83873	0.94576
SCG3	4	-0.23562	-0.66112	0.61316	0.95023	0.50853	0.79341
TRMT10C	4	-0.92442	-2.5138	0.055272	0.57385	0.011943	0.12343
METAP1	4	-0.813	-1.9381	0.10024	0.67979	0.05261	0.28884
VIPR1	4	-0.14472	-0.28244	0.7466	0.96988	0.7776	0.92098
TDP1	4	-0.55226	-1.4331	0.21259	0.80714	0.15184	0.5034
ZNF707	4	-0.35548	-1.434	0.30448	0.86252	0.15157	0.50313
RPP25L	4	-1.1017	-2.6039	0.031885	0.50174	0.0092168	0.10647
HMGXB4	4	-0.55367	-1.5295	0.24544	0.831	0.12615	0.4587
LEPR	4	0.75351	1.1123	0.11305	0.70225	0.26601	0.63639
JHDM1D	4	-0.089694	-0.30317	0.84062	0.98561	0.76176	0.91567
MIS12	4	-1.7718	-2.7422	0.0050161	0.33837	0.006103	0.083418
CD36	4	-0.55929	-1.7659	0.23585	0.82371	0.07742	0.3513
ANKMY1	4	-0.022477	-0.1138	0.86857	0.98802	0.90939	0.97051
PDE1B	4	0.26994	0.6994	0.61714	0.95025	0.4843	0.78014
ATP6V1D	4	-0.93526	-2.5011	0.057741	0.57935	0.012381	0.12579
AP4E1	4	-0.73551	-2.3528	0.13472	0.72384	0.018634	0.15913
GZMK	4	0.11228	0.51177	0.90107	0.98987	0.60881	0.84572
ATAD5	4	-1.2377	-3.3165	0.018229	0.43365	0.00091152	0.027848
PI4KA	4	-1.9539	-3.9819	0.0030856	0.33837	6.8361e-05	0.0054485
SYNC	4	-0.38119	-1.5823	0.37449	0.89497	0.11357	0.43525
CSN1S1	4	0.0059666	0.15983	0.99821	0.99937	0.87301	0.95882
EPM2AIP1	4	-0.27515	-0.91209	0.54872	0.9381	0.36172	0.70593
HNRNPA2B1	4	-0.77796	-2.3717	0.084815	0.64726	0.017706	0.15502
CCDC78	4	-0.67427	-2.4613	0.11757	0.7067	0.013842	0.13358
EFCAB12	4	-0.35388	-1.3033	0.34092	0.87962	0.19246	0.56021
SHE	4	-0.61176	-1.1863	0.17905	0.78197	0.23549	0.60649
CLSTN2	4	-0.13801	-0.74933	0.61384	0.95025	0.45366	0.76404
FURIN	4	-0.032086	0.023139	0.94778	0.99577	0.98154	0.9937
GCGR	4	-0.12757	-0.31194	0.79652	0.98122	0.75508	0.91207
FASLG	4	-0.34797	-0.96152	0.3964	0.89788	0.33629	0.69174
CRYGC	4	-0.18224	-0.46525	0.60551	0.94812	0.64175	0.86095
PPT2	4	-0.060273	-0.35332	0.75483	0.97358	0.72385	0.89775
DERA	4	-0.24892	-0.75231	0.5179	0.93134	0.45187	0.76294
ADAM7	4	0.3186	1.3426	0.47729	0.91846	0.17939	0.54333
ATP5F1	4	-0.22358	-0.56252	0.56917	0.94468	0.57376	0.82992
MGAM	4	-0.2943	-0.66201	0.52211	0.93374	0.50796	0.79328
CSNK1G2	4	-0.3576	-0.93373	0.44867	0.9126	0.35044	0.6998
HDGFRP3	4	-0.10443	-0.14338	0.82281	0.98202	0.88599	0.96266
CCNY	4	0.090717	-0.023701	0.91825	0.99204	0.98109	0.9937
ZFAND4	4	0.25584	0.49759	0.64749	0.95087	0.61878	0.8507
FOXL1	4	0.14792	0.34797	0.81743	0.98122	0.72786	0.8997
AMFR	4	-0.65876	-2.062	0.17474	0.77562	0.039208	0.2454
C5orf54	4	0.033003	0.08266	0.96823	0.99756	0.93412	0.9785
ASB4	4	-0.39008	-1.3849	0.39697	0.89788	0.16609	0.52493
PCOLCE	4	-0.23914	-0.83649	0.60627	0.94812	0.40288	0.73272
CASP5	4	-0.22123	-0.41718	0.62616	0.95087	0.67655	0.87644
BPHL	4	-0.18697	-0.53967	0.67261	0.9563	0.58943	0.83819
MPG	4	0.25298	0.64817	0.65186	0.95203	0.51687	0.79821
MFSD1	4	-0.69589	-2.264	0.10599	0.69133	0.023572	0.18228
ENTPD5	4	-0.091455	-0.61273	0.76649	0.97549	0.54005	0.81006
LDLRAD2	4	0.049561	0.17036	0.98008	0.99906	0.86472	0.95746
OR2AP1	4	-0.12552	-0.51189	0.7069	0.96321	0.60873	0.84572
RNF167	4	-0.68681	-1.8363	0.16034	0.75968	0.066316	0.32627
VSX2	4	-0.12239	-0.41545	0.71527	0.96372	0.67782	0.87712
ATP8B3	4	-0.1296	-0.37145	0.78524	0.98022	0.7103	0.89095
NAV3	4	-0.31512	-1.0995	0.42409	0.90516	0.27153	0.64263
DHX40	4	-0.76329	-2.6048	0.089927	0.66193	0.0091937	0.10634
KCNA6	4	0.52098	0.72503	0.27976	0.84938	0.46843	0.77221
C1orf226	4	-0.45018	-1.6801	0.29627	0.85783	0.092937	0.38808
RAD9B	4	0.55765	0.85129	0.24894	0.83553	0.39461	0.72736
SLC35D1	4	0.0039581	-0.020529	0.9205	0.99275	0.98362	0.99457
IGDCC3	4	-0.53796	-1.8705	0.26116	0.84225	0.061419	0.31354
GPR173	4	-0.44934	-1.013	0.29975	0.859	0.31105	0.67256
DDX5	4	-1.593	-4.0794	0.0046205	0.33837	4.5145e-05	0.0042455
DNM1L	4	-1.6483	-3.6383	0.0059656	0.33837	0.00027449	0.012579
TGIF2	4	-0.50464	-1.9936	0.24701	0.83273	0.046191	0.2691
AMPD1	4	1.0285	1.3738	0.031837	0.50174	0.1695	0.53031
AIP	4	-0.50599	-1.4834	0.28679	0.85183	0.13797	0.48078
INSL4	4	-0.054733	-0.3487	0.81513	0.98122	0.72731	0.89932
PCGF1	4	-0.067063	-0.30584	0.79427	0.98122	0.75972	0.91475
RBBP7	4	-0.04645	-0.098649	0.85871	0.98802	0.92142	0.97436
CCNH	4	-1.3635	-3.1582	0.01296	0.3855	0.0015876	0.039322
KCNJ6	4	-0.40629	-2.1515	0.29234	0.85497	0.03144	0.21619
LMAN2	4	0.015126	-0.24696	0.78559	0.98022	0.80494	0.93054
CYR61	4	0.13127	0.39961	0.85626	0.98802	0.68944	0.88212
RAB5A	4	-0.19839	-0.73497	0.65862	0.95256	0.46236	0.76958
CNIH1	4	-0.43242	-1.7478	0.317	0.86855	0.080499	0.35809
APH1B	4	-0.074899	-0.04994	0.87354	0.98802	0.96017	0.98858
TSG101	4	-0.99552	-2.7155	0.0463	0.54921	0.0066168	0.086702
SYMPK	4	-1.648	-3.3925	0.0055067	0.33837	0.00069248	0.023284
GCC2	4	0.0097456	-0.23545	0.76256	0.97495	0.81386	0.93443
HIST1H2AB	3	0.78946	0.96576	0.13477	0.72384	0.33416	0.69022
DPYD	4	-0.2822	-0.74378	0.47343	0.91846	0.45701	0.76627
THSD1	4	-0.10411	-0.23039	0.81311	0.98122	0.81779	0.93644
RNASE13	4	-0.29011	-1.165	0.47117	0.91846	0.24403	0.61579
USP33	4	0.27636	0.87152	0.61824	0.95025	0.38347	0.72081
SALL4	4	-0.51018	-1.2859	0.23845	0.82749	0.19849	0.56771
PET117	4	-1.388	-3.6217	0.011805	0.37068	0.00029272	0.013052
RBM26	4	-0.16797	-0.39136	0.62407	0.95087	0.69553	0.88496
FOXD1	4	0.14371	0.20186	0.84344	0.98562	0.84003	0.94638
JTB	4	-1.4577	-4.1001	0.0081809	0.36887	4.1291e-05	0.0040083
VPS72	4	-0.75014	-2.0727	0.1101	0.69927	0.038196	0.24165
BOP1	4	-0.24976	-0.77725	0.4158	0.90413	0.43701	0.75358
ZNF696	4	-0.52025	-1.6229	0.17569	0.77673	0.10461	0.41639
CDC37L1	4	-0.25463	-1.1975	0.50758	0.92908	0.23112	0.60106
ZNF774	4	0.18365	0.62618	0.6783	0.95735	0.53119	0.80592
PPIL4	4	-0.9054	-2.5973	0.068928	0.59692	0.0093957	0.10744
PRDM5	4	-0.17854	-0.3795	0.68732	0.95906	0.70432	0.88851
THADA	4	-0.31786	-0.94244	0.42352	0.90516	0.34597	0.69744
FOXK2	4	-0.66711	-2.0889	0.17305	0.77518	0.036721	0.23637
C7orf65	4	-0.078369	-0.28677	0.70637	0.96294	0.77429	0.91983
ADAM29	4	-0.40435	-1.6892	0.38013	0.89526	0.091177	0.38395
LMO1	4	-0.32612	-1.3247	0.4317	0.90791	0.18527	0.55228
C16orf62	4	0.19604	0.74909	0.74068	0.96848	0.4538	0.76413
FMO1	4	-0.45104	-1.4117	0.29206	0.85446	0.15804	0.51276
FAM170A	4	-0.10267	-0.52725	0.73054	0.96628	0.59802	0.84102
PRDX4	4	0.033263	0.051922	0.9859	0.99918	0.95859	0.98786
PDIK1L	4	-1.368	-2.6317	0.013703	0.39399	0.0084968	0.10126
APEX1	4	0.07091	0.19275	0.95267	0.99577	0.84715	0.94902
GDF5OS	4	-0.008176	-0.01561	0.91612	0.99134	0.98755	0.99606
LRSAM1	4	0.045193	0.09398	0.98701	0.99918	0.92513	0.97553
IDUA	4	-0.41387	-0.67739	0.3764	0.89526	0.49816	0.78758
RP11+AC0-93B14.6	4	-0.18683	-0.76548	0.62347	0.95087	0.44399	0.75843
RNASEL	4	0.01278	0.0063335	0.93354	0.99403	0.99495	0.99803
CPSF3	4	-1.2864	-2.6403	0.017106	0.42276	0.008284	0.099518
FLVCR1	4	-0.19969	-0.64034	0.59116	0.94812	0.52195	0.80098
MMP11	4	-0.57025	-2.308	0.20511	0.80457	0.021	0.16958
FGFBP1	4	0.32325	0.66335	0.47361	0.91846	0.50711	0.79303
RXFP1	4	-0.40412	-0.96788	0.38251	0.89646	0.3331	0.68942
HNRNPH3	4	0.031626	0.078128	0.95902	0.99577	0.93773	0.97956
PLK2	4	-0.26648	-1.6384	0.48308	0.91961	0.10133	0.40814
ARPC2	4	-0.71262	-2.5134	0.11909	0.70921	0.011956	0.12343
HMGCS1	4	-1.7565	-3.2009	0.0050953	0.33837	0.0013701	0.036115
FUT11	4	0.12973	0.327	0.85759	0.98802	0.74367	0.90681
GGNBP2	4	-0.33215	-1.1499	0.3727	0.89333	0.25017	0.6214
SMC4	4	-1.0997	-3.8154	0.026173	0.46876	0.00013596	0.0081341
C11orf82	4	-0.9161	-2.0605	0.069957	0.59904	0.039353	0.24578
DNAJC4	4	-0.78515	-2.427	0.09575	0.67423	0.015224	0.14118
ZNF358	4	-0.64797	-1.7999	0.18204	0.78594	0.071881	0.33883
FANCC	4	-0.75252	-1.5796	0.10482	0.68942	0.11419	0.43719
PAX5	4	0.1781	0.29291	0.77446	0.97805	0.76959	0.91837
CD200	4	-0.14969	-0.45656	0.61809	0.95025	0.64799	0.86342
DGUOK	4	0.35622	0.91059	0.49302	0.92364	0.36251	0.7067
SGSM3	4	-0.39407	-0.93476	0.39876	0.89888	0.34991	0.69938
ZNF560	4	-0.22675	-1.6211	0.33985	0.87962	0.10499	0.41708
KCNQ3	4	-0.63047	-2.1163	0.12004	0.70947	0.034321	0.22748
CCR4	4	-0.5756	-1.7015	0.22626	0.81656	0.088857	0.37936
[truncated: 16,054 more rows]

## Sheet: TOV21G
Gene	sgRNA	beta	z	p-value	fdr	wald-p-value	wald-fdr
TMX4	4	1.0048	0.90633	0.86752	0.96511	0.36476	0.70528
MPC1	4	0.095966	0.19853	0.23694	0.70739	0.84263	0.91215
UBASH3A	4	1.1362	0.98348	0.71139	0.92399	0.32537	0.70528
STK32C	4	1.4492	0.76386	0.49985	0.85063	0.44495	0.70528
LMO3	4	1.5064	0.79893	0.34048	0.76161	0.42433	0.70528
CAPN13	4	0.22041	0.43682	0.30729	0.74503	0.66224	0.80092
OR14A2	4	1.3533	0.90239	0.48244	0.84268	0.36685	0.70528
ZSCAN20	4	0.65051	1.0359	0.70489	0.92204	0.30025	0.70528
C15orf37	4	0.80136	1.3005	0.88544	0.97062	0.19343	0.70528
EFCAB6	4	0.070302	0.29286	0.22524	0.7025	0.76963	0.86952
WDR31	4	1.3289	1.1438	0.50062	0.85063	0.25271	0.70528
SLC25A53	4	0.71504	1.1149	0.7736	0.93919	0.26491	0.70528
PCGF2	4	1.0709	0.81497	0.78761	0.94359	0.41509	0.70528
SPSB1	4	1.0366	0.99125	0.82785	0.95444	0.32156	0.70528
GATAD2B	4	0.39632	1.1067	0.44587	0.8256	0.26842	0.70528
SLC35C1	4	0.67156	1.1778	0.73144	0.92742	0.23887	0.70528
PLK3	4	0.71908	0.75467	0.78334	0.94192	0.45045	0.70528
UCHL1	4	0.26037	0.71412	0.33473	0.76016	0.47516	0.70715
TOMM34	4	-0.93907	-1.7663	0.01213	0.30355	0.077342	0.70528
TMEM55B	4	1.728	0.96211	0.19004	0.68658	0.336	0.70528
CD160	4	0.05326	0.13363	0.21383	0.69293	0.8937	0.9426
DESI1	4	-0.68305	-1.8803	0.026435	0.39164	0.060064	0.70528
TSC22D2	4	0.87873	1.0165	0.97747	0.99397	0.30941	0.70528
KCNC3	4	0.71772	0.80321	0.78233	0.94149	0.42185	0.70528
SAMD15	4	-0.3898	-0.91664	0.067838	0.5261	0.35933	0.70528
TKTL1	4	0.89895	1.0511	0.99931	0.9997	0.2932	0.70528
KCTD20	4	0.71275	1.5698	0.78067	0.94103	0.11647	0.70528
MTPAP	4	-0.55486	-1.7797	0.027168	0.39545	0.075117	0.70528
ADAMTS14	4	0.75432	0.86818	0.68814	0.91694	0.3853	0.70528
TBC1D4	4	-0.4466	-0.8809	0.055777	0.49484	0.37837	0.70528
LMO4	4	0.016205	0.038583	0.19865	0.69241	0.96922	0.98429
DDX11	4	-0.36109	-1.3256	0.073779	0.54412	0.18498	0.70528
GCSAML	4	0.60027	0.94998	0.652	0.90409	0.34212	0.70528
ELMOD3	4	0.87733	1.5299	0.96776	0.99156	0.12603	0.70528
CYP4X1	4	1.1106	0.98683	0.74165	0.93004	0.32373	0.70528
C1orf204	4	0.51988	1.1784	0.56706	0.87587	0.23865	0.70528
BTBD6	4	1.0593	1.4804	0.80327	0.94494	0.13876	0.70528
PLCH1	4	0.94635	0.9475	0.93856	0.98384	0.34338	0.70528
CASC10	4	-0.39291	-1.0043	0.066107	0.52303	0.31522	0.70528
OR5AP2	4	1.5836	0.75282	0.28357	0.73091	0.45156	0.70528
TXNDC15	4	0.23658	0.40527	0.31823	0.75215	0.68528	0.81406
CEACAM7	4	0.68245	1.4252	0.74058	0.92984	0.1541	0.70528
CCDC27	4	1.0277	1.0477	0.83857	0.95789	0.29476	0.70528
FCRL3	4	0.73742	1.1281	0.80711	0.94663	0.25928	0.70528
NCDN	4	0.7298	1.2425	0.79585	0.94385	0.21405	0.70528
MRPS33	4	1.5054	1.0206	0.34362	0.76386	0.30747	0.70528
ENPP5	4	0.88034	1.1268	0.98198	0.99516	0.25982	0.70528
GMPPB	4	-1.2033	-1.8158	0.0062867	0.27019	0.069408	0.70528
CREB3L3	4	-0.44354	-1.2581	0.057591	0.49916	0.20835	0.70528
SEC61G	3	-0.67218	-1.5551	0.067201	0.52532	0.11992	0.70528
PMS2	4	1.7012	0.84922	0.20628	0.69271	0.39576	0.70528
TMEM138	4	0.10573	0.24695	0.24125	0.70739	0.80495	0.89091
COL10A1	4	0.38364	0.64085	0.43421	0.818	0.52162	0.72426
MIPEP	4	0.15617	0.3336	0.2668	0.72415	0.73868	0.84949
SLCO1A2	4	0.24874	0.50561	0.31706	0.75171	0.61313	0.77053
CYP51A1	4	-0.0046291	-0.021378	0.18698	0.68517	0.98294	0.99115
TIGD2	4	1.8273	0.72998	0.14459	0.6493	0.4654	0.70549
C7orf41	4	0.22781	0.62322	0.31338	0.7499	0.53314	0.72775
FAM3A	4	0.2461	0.53362	0.32428	0.75486	0.5936	0.76055
SCN3A	4	0.086905	0.1627	0.23038	0.70408	0.87076	0.92894
NET1	4	0.57018	0.85152	0.49835	0.8499	0.39448	0.70528
NRG2	4	0.17434	0.38941	0.27913	0.72921	0.69697	0.82189
CRISP3	4	1.4635	0.83017	0.37691	0.78459	0.40644	0.70528
EXOC5	4	0.092676	0.21152	0.23536	0.70626	0.83248	0.90636
PCDHB2	4	0.94291	1.1861	0.94251	0.98465	0.23558	0.70528
CARD18	4	0.57318	1.569	0.62015	0.89408	0.11665	0.70528
HABP4	4	-0.43807	-1.4146	0.058436	0.50059	0.1572	0.70528
GPSM2	4	0.15441	0.29256	0.2668	0.72415	0.76986	0.86963
FASLG	4	-0.25403	-0.36166	0.10193	0.59417	0.71761	0.83526
PCSK1	4	1.2984	1.1673	0.53322	0.86166	0.24308	0.70528
CCDC36	4	-0.023937	-0.038479	0.18159	0.68379	0.96931	0.98429
ECHDC1	4	0.015108	0.03901	0.19922	0.69248	0.96888	0.98415
ODF3L2	4	0.89499	1.0004	0.99954	0.99976	0.3171	0.70528
SERF2	4	0.63659	0.8657	0.693	0.91821	0.38665	0.70528
MAST2	4	1.406	0.84929	0.43068	0.81626	0.39572	0.70528
WNT8A	4	1.2394	0.75754	0.59434	0.88774	0.44873	0.70528
ATXN7L3B	4	0.22876	0.40097	0.31292	0.74954	0.68844	0.81599
KRTDAP	4	0.083005	0.2362	0.23204	0.70458	0.81328	0.89579
SEC31A	4	0.62784	1.1369	0.6782	0.9128	0.25557	0.70528
SPINT4	2	1.1794	0.67617	0.72348	0.92605	0.49893	0.71406
SH2D2A	4	0.37761	0.81797	0.42942	0.81566	0.41338	0.70528
GBP1	4	0.30047	0.78434	0.36173	0.77264	0.43284	0.70528
RAB42	4	2.6419	0.40993	0.004625	0.25718	0.68186	0.81208
ZBED2	4	1.0498	1.0074	0.81676	0.95011	0.31376	0.70528
PSMD7	4	0.064952	0.12302	0.22172	0.69999	0.90209	0.9477
MICAL1	4	0.99173	0.98659	0.88345	0.96983	0.32384	0.70528
HIST1H3C	4	0.98386	0.91214	0.89128	0.97272	0.3617	0.70528
PARK7	4	0.32864	0.52499	0.38741	0.79034	0.59959	0.76255
C4orf22	4	0.59872	1.0982	0.64655	0.90226	0.27213	0.70528
KBTBD3	4	0.086961	0.19785	0.23111	0.70408	0.84316	0.91251
COASY	4	0.65704	1.1831	0.71567	0.92477	0.23675	0.70528
FBXO15	4	0.5166	1.039	0.56565	0.87569	0.2988	0.70528
LIPF	4	-0.12915	-0.70655	0.10297	0.59489	0.47984	0.70871
ISCA1	1	-1.696	-2.3274	0.21123	0.69271	0.019946	0.50294
GZF1	4	1.618	0.75199	0.26012	0.71888	0.45205	0.70528
PITPNA	4	0.5422	0.94118	0.59262	0.88658	0.34661	0.70528
MAGED2	4	0.92286	1.3129	0.97534	0.99386	0.1892	0.70528
LIFR	4	1.217	0.91063	0.61882	0.89408	0.36249	0.70528
KLHDC9	4	-0.24375	-0.37247	0.10442	0.59679	0.70954	0.83011
ARFGAP2	4	-0.059069	-0.097949	0.16773	0.66948	0.92197	0.95872
MBD1	4	0.98814	1.2503	0.88266	0.96955	0.21119	0.70528
ATE1	4	0.21668	0.28995	0.23768	0.70739	0.77186	0.87083
IKZF5	4	-0.30968	-1.5585	0.060014	0.5069	0.11911	0.70528
RGCC	4	0.59128	1.439	0.63748	0.89998	0.15015	0.70528
GCSH	4	-0.84445	-1.8901	0.016188	0.32727	0.058745	0.70528
FGF18	4	1.0822	1.0813	0.77016	0.93873	0.27955	0.70528
PIN4	4	0.58492	0.72952	0.63271	0.89921	0.46568	0.70549
APOBR	4	0.28993	1.1673	0.36089	0.77225	0.24307	0.70528
TMEM223	4	1.7001	0.76618	0.20666	0.69271	0.44357	0.70528
C14orf93	4	0.16305	0.39098	0.27484	0.72717	0.69581	0.8209
XRN1	4	-1.4784	-2.4385	0.0033649	0.24915	0.014747	0.41582
CEBPA	4	0.54176	0.74804	0.59274	0.88661	0.45443	0.70528
ALKBH1	4	-0.82658	-3.1716	0.016963	0.33135	0.0015158	0.089432
PSD	4	-0.45109	-1.4471	0.038094	0.44387	0.14788	0.70528
CSDC2	4	1.3366	0.96406	0.49281	0.84682	0.33502	0.70528
IFI27	4	0.91068	1.1746	0.97675	0.99386	0.24015	0.70528
CIT	4	0.42959	0.85485	0.47618	0.83873	0.39264	0.70528
SCD	4	-0.082853	-0.47463	0.1172	0.61494	0.63505	0.78409
NUP35	4	0.43636	1.2969	0.4782	0.84	0.19468	0.70528
RAP2A	4	-0.3288	-0.85493	0.080287	0.55743	0.39259	0.70528
S100A11	2	-0.22919	-0.44947	0.32612	0.75558	0.65309	0.79429
CDC20	4	-0.80528	-1.9335	0.017738	0.33464	0.053178	0.70528
QARS	4	-0.7508	-2.0793	0.021062	0.35865	0.037589	0.70528
BCOR	4	-0.77791	-2.1306	0.01904	0.34391	0.033126	0.68763
VTCN1	4	-0.70557	-1.9485	0.024441	0.38203	0.051354	0.70528
PTBP3	4	-0.24762	-0.66568	0.10336	0.59489	0.50561	0.71742
ATP1B2	4	0.72025	1.3184	0.79229	0.94385	0.18737	0.70528
SLC22A3	4	0.35425	0.65906	0.40866	0.80109	0.50986	0.7192
RAB6C	4	0.68167	1.1463	0.74153	0.93003	0.25167	0.70528
C1orf158	4	0.00099238	0.018178	0.19294	0.68866	0.9855	0.99276
PCED1B	4	-0.099433	-0.24079	0.1517	0.65593	0.80972	0.89372
DNAJB7	4	0.20975	0.47789	0.30191	0.74231	0.63273	0.78284
KIF2B	4	1.0075	0.74562	0.86265	0.96308	0.4559	0.70528
ADAMTS3	4	1.0652	0.88033	0.7982	0.94422	0.37868	0.70528
OR2T10	4	-0.28141	-0.70409	0.094065	0.58348	0.48138	0.70871
ICAM5	4	0.79559	1.0789	0.87976	0.9683	0.28062	0.70528
C5orf47	4	-0.62671	-1.6952	0.031752	0.42038	0.090031	0.70528
TAF7L	4	0.61647	0.98146	0.66336	0.90811	0.32637	0.70528
SLC26A2	4	1.1514	0.85191	0.69332	0.91821	0.39426	0.70528
GLRA3	4	0.018074	0.041798	0.19979	0.69248	0.96666	0.98293
PATL1	4	-0.23545	-0.75712	0.10696	0.60476	0.44898	0.70528
USP37	4	0.29552	0.74859	0.35766	0.76979	0.45411	0.70528
PHF20L1	4	1.8867	0.75673	0.1188	0.61763	0.44921	0.70528
HS1BP3	4	0.65336	1.0846	0.70948	0.92339	0.27812	0.70528
PRKAG2	4	-0.18458	-0.6048	0.12244	0.62268	0.54531	0.7344
GLYATL1	4	0.17899	0.44307	0.28156	0.72959	0.65772	0.79763
TULP2	4	0.4038	0.99139	0.45062	0.82741	0.3215	0.70528
DGAT2L6	4	0.99896	1.1879	0.87699	0.9683	0.23487	0.70528
CAPN12	4	0.51921	0.74059	0.56381	0.87477	0.45894	0.70534
SPATS1	4	-0.16758	-0.46195	0.12878	0.6312	0.64412	0.78872
ABHD14B	4	-0.30206	-0.82548	0.087806	0.56901	0.4091	0.70528
DAK	4	0.98717	0.89762	0.88933	0.97215	0.36939	0.70528
KRT86	4	0.0087199	0.038599	0.19608	0.69133	0.96921	0.98429
ZNF34	4	-0.60941	-1.3198	0.033303	0.42163	0.18689	0.70528
BCL2L13	4	-0.98449	-3.7336	0.010884	0.2992	0.00018878	0.020409
PITPNB	4	-0.79801	-2.0142	0.018292	0.34117	0.043992	0.70528
CATSPERB	4	0.70515	1.3896	0.77037	0.93873	0.16465	0.70528
DUOXA1	4	-0.53595	-1.6449	0.042719	0.46047	0.1	0.70528
MYL9	4	0.52565	1.0967	0.57138	0.87801	0.27279	0.70528
BTF3L4	4	-0.017552	-0.038625	0.18429	0.68379	0.96919	0.98429
KAT2B	4	1.0884	1.0419	0.7607	0.93771	0.29748	0.70528
RNASE1	4	1.3612	0.97441	0.4685	0.83563	0.32985	0.70528
SLC35F2	4	0.27004	0.41164	0.34358	0.76386	0.6806	0.81149
CXorf23	4	0.69541	0.84165	0.75137	0.93428	0.39999	0.70528
TBC1D32	4	0.14426	0.32286	0.25957	0.71859	0.7468	0.85437
BDP1	4	-0.11786	-0.42201	0.14533	0.65105	0.67302	0.80756
SLC15A2	4	0.99615	0.84483	0.87759	0.9683	0.3982	0.70528
GYPC	4	0.84049	1.2315	0.92953	0.98255	0.21812	0.70528
SCYL3	4	0.2595	0.79477	0.33619	0.761	0.42675	0.70528
LCE6A	4	-0.12265	-0.42288	0.14375	0.6489	0.67239	0.80755
HRASLS	4	0.98707	1.2962	0.89083	0.97272	0.1949	0.70528
SCT	4	0.15654	0.35481	0.26928	0.72417	0.72273	0.83881
FHDC1	4	0.23088	0.60636	0.31338	0.7499	0.54427	0.7339
SPP1	4	0.91661	1.0139	0.97953	0.99429	0.31061	0.70528
EPHB3	4	0.70755	1.138	0.77009	0.93873	0.25511	0.70528
SYTL3	4	0.76574	1.5182	0.84099	0.95799	0.12896	0.70528
COPB2	4	-1.0123	-2.5127	0.0099562	0.28754	0.01198	0.3635
DNASE1L1	4	0.84425	0.91385	0.93298	0.98278	0.3608	0.70528
RGR	4	0.52043	0.83947	0.44984	0.82741	0.40121	0.70528
SOX2	4	-0.0088585	-0.019584	0.1881	0.68517	0.98438	0.99201
YME1L1	4	1.1099	1.2442	0.88194	0.96929	0.21342	0.70528
VSIG4	4	0.45339	0.68197	0.49316	0.84684	0.49526	0.71255
RBM28	4	1.3757	0.89597	0.45471	0.83056	0.37027	0.70528
SND1	4	0.16896	0.39875	0.27724	0.72826	0.69008	0.81707
NOTCH2NL	1	1.0568	0.55573	0.77465	0.93919	0.5784	0.75104
ARHGEF37	4	-0.0023653	0.0042807	0.19113	0.68761	0.99658	0.99786
HSD3B7	4	-0.076594	-0.23928	0.16304	0.6649	0.81089	0.89437
POMGNT2	4	0.83086	1.3552	0.91294	0.97899	0.17536	0.70528
CTSC	4	0.07471	0.14822	0.22344	0.70153	0.88217	0.93604
AGAP1	4	0.42223	0.70083	0.46609	0.83408	0.48341	0.7092
POU5F2	4	0.56346	0.99821	0.61172	0.89346	0.31818	0.70528
FBXO33	4	1.0002	1.0392	0.87323	0.96694	0.29872	0.70528
ACOX3	4	-0.43871	-1.5068	0.057702	0.49916	0.13186	0.70528
PICALM	4	1.5136	0.96839	0.33451	0.76013	0.33285	0.70528
ATP6V1G3	4	1.0661	1.0786	0.79082	0.94384	0.28076	0.70528
ERN2	4	0.89144	1.03	0.99898	0.99956	0.30301	0.70528
GRK6	4	-0.20517	-0.38665	0.1168	0.61481	0.69901	0.82301
TRIML2	4	0.35974	0.85776	0.41124	0.80298	0.39103	0.70528
TNFRSF1A	4	0.65906	1.1273	0.72442	0.92619	0.25962	0.70528
NGRN	4	0.12291	0.23725	0.25176	0.71497	0.81246	0.89546
ANKS4B	4	0.84439	0.99995	0.94216	0.98465	0.31734	0.70528
TMLHE	4	-0.062173	-0.21261	0.16574	0.66728	0.83163	0.90574
ANKLE2	4	-0.83292	-2.4898	0.016852	0.3308	0.012781	0.37764
ATP1B1	4	1.0561	1.1613	0.80409	0.94506	0.24554	0.70528
VWA2	4	0.58966	0.68684	0.51551	0.85439	0.49219	0.71156
ACP2	4	1.1905	0.96328	0.64667	0.90226	0.33541	0.70528
TUBGCP4	4	-0.19494	-0.50169	0.1199	0.61921	0.61589	0.77246
SLC22A1	4	-0.29175	-0.70316	0.091226	0.57729	0.48196	0.70871
SPRED3	4	1.1519	1.3474	0.69443	0.91821	0.17787	0.70528
PPFIBP2	4	1.0149	1.2396	0.85337	0.96012	0.21514	0.70528
ITGA3	4	0.028219	0.097179	0.20516	0.69271	0.92258	0.95908
A1BG	4	-0.34154	-0.92799	0.078528	0.55369	0.35341	0.70528
ZNF587B	3	1.1701	0.93414	0.70263	0.92081	0.35023	0.70528
MCPH1	4	0.37336	0.55879	0.43068	0.81626	0.5763	0.75024
HDAC5	4	-0.43486	-1.0777	0.059114	0.50318	0.28115	0.70528
ZNF177	4	1.0248	1.1267	0.83837	0.95779	0.25985	0.70528
LAMA5	4	0.82305	1.0974	0.90823	0.97776	0.27248	0.70528
CCDC172	4	0.37086	0.62274	0.32904	0.75685	0.53346	0.72775
C9orf50	4	-0.56269	-1.3933	0.038994	0.44869	0.16353	0.70528
CLDN10	4	1.651	0.81282	0.24042	0.70739	0.41632	0.70528
TESK1	4	0.21737	0.31326	0.30662	0.74502	0.75408	0.85936
C9orf131	4	0.61638	0.81637	0.67108	0.91091	0.41429	0.70528
GLYATL3	4	0.34041	0.69761	0.39853	0.79591	0.48542	0.70977
C11orf35	4	0.39716	0.71289	0.44656	0.8256	0.47592	0.70723
ORM1	3	0.19293	0.38145	0.39379	0.79352	0.70287	0.82539
FAM101A	4	0.23321	0.67957	0.31652	0.75145	0.49677	0.71328
AGXT2	4	0.61274	1.6887	0.66539	0.90891	0.091286	0.70528
TRHR	4	1.1085	1.001	0.74193	0.93019	0.31681	0.70528
SERPINA11	4	0.5659	0.88954	0.62014	0.89408	0.37372	0.70528
FAM105A	4	0.046283	0.14749	0.21199	0.69271	0.88274	0.93622
PPP1R1B	4	-0.17712	-0.58883	0.12481	0.62541	0.55598	0.73969
KCNE2	4	-0.29002	-0.53851	0.092348	0.57929	0.59023	0.75838
KIF5C	4	0.52959	1.3332	0.57444	0.87948	0.18245	0.70528
FBXO39	4	1.0817	1.1115	0.76828	0.93843	0.26635	0.70528
TUBG1	4	-0.82801	-2.1138	0.01688	0.3308	0.034532	0.70528
METTL10	4	0.026958	-0.10482	0.15456	0.65876	0.91652	0.95497
HBZ	4	-1.0203	-2.4745	0.0099424	0.28754	0.013341	0.39038
OR51I1	4	0.54416	1.4821	0.59206	0.88643	0.13831	0.70528
TTC39B	4	1.1105	1.0588	0.73813	0.92965	0.28969	0.70528
MYO5A	4	0.66704	1.4474	0.72574	0.9265	0.14778	0.70528
FCRLB	4	1.0439	0.8422	0.81902	0.95127	0.39967	0.70528
ABCA6	4	1.5005	1.0719	0.34682	0.76426	0.28376	0.70528
CYP19A1	4	0.42257	1.0027	0.46926	0.83616	0.31601	0.70528
GABBR1	4	0.65027	0.78429	0.70782	0.92309	0.43287	0.70528
WNT16	4	0.37432	0.59225	0.4278	0.81526	0.55368	0.73898
FCER1A	4	0.93873	1.0804	0.9472	0.98632	0.27994	0.70528
KRTAP6+AC0-1	3	1.0793	1.1159	0.79913	0.94423	0.26449	0.70528
GPBAR1	4	0.5717	0.9021	0.6177	0.89408	0.367	0.70528
ALOX15	4	0.1625	0.30581	0.2739	0.72691	0.75975	0.86322
PHACTR2	4	1.2621	1.1997	0.57058	0.87771	0.23026	0.70528
SESN2	4	0.44171	0.68337	0.48535	0.84427	0.49437	0.71234
MRPL39	4	-0.89071	-1.7	0.01411	0.31804	0.089138	0.70528
RMDN2	4	0.10597	0.26244	0.23939	0.70739	0.79298	0.88379
CAMKK2	4	0.12691	0.40937	0.25313	0.71612	0.68227	0.81224
CABLES1	4	0.59467	0.79481	0.64356	0.90175	0.42673	0.70528
TBC1D2B	4	0.83487	1.4144	0.92572	0.98231	0.15723	0.70528
KIAA2013	4	-0.32591	-1.0568	0.082475	0.56122	0.29062	0.70528
TEAD3	4	-0.81215	-1.9918	0.017586	0.3336	0.046397	0.70528
DIRAS3	4	0.92854	1.2542	0.96268	0.99038	0.20975	0.70528
SYNCRIP	4	-0.12916	-0.31123	0.14026	0.64609	0.75562	0.86038
OAZ1	4	0.92854	0.90927	0.95736	0.98885	0.36321	0.70528
PIGH	4	-0.45358	-1.0641	0.055652	0.49484	0.28728	0.70528
TTC31	4	-0.45896	-1.3826	0.054642	0.49399	0.1668	0.70528
ARMC5	4	-0.46865	-0.87075	0.054171	0.49399	0.38389	0.70528
TRIP13	4	0.68055	1.2175	0.7517	0.93428	0.22343	0.70528
CACNG4	4	0.47245	1.2661	0.51763	0.85548	0.20549	0.70528
AMDHD2	4	-0.64078	-1.5209	0.030866	0.41948	0.12829	0.70528
UNC5A	4	1.169	1.0187	0.66978	0.91069	0.30834	0.70528
UBN2	4	0.46686	0.66546	0.51135	0.85243	0.50576	0.71744
OR51M1	4	1.0884	1.1573	0.76518	0.93797	0.24715	0.70528
PPARG	4	0.52576	0.93916	0.57172	0.8781	0.34765	0.70528
ATP1A4	4	0.61974	1.1222	0.67356	0.91131	0.26178	0.70528
FAM208A	4	0.69065	0.87779	0.75026	0.93377	0.38006	0.70528
ITCH	4	0.21451	1.2242	0.30342	0.74318	0.22088	0.70528
PGD	4	0.075948	0.15639	0.22708	0.70317	0.87573	0.93221
MAGI3	4	0.20876	0.55221	0.29914	0.74119	0.58081	0.7521
SPECC1	4	1.5059	0.92323	0.33886	0.76161	0.35589	0.70528
AHSG	4	0.6552	1.1673	0.71026	0.92354	0.2431	0.70528
FAM205A	4	0.042263	0.18116	0.21184	0.69271	0.85624	0.92028
TRIM2	4	0.13023	0.4225	0.25348	0.71633	0.67266	0.80755
DGKH	4	-0.16953	-0.54862	0.12558	0.62541	0.58327	0.75369
GTSE1	4	-0.05873	-0.16217	0.16812	0.67018	0.87117	0.92923
PTGES3	2	1.0355	0.64721	0.83951	0.95799	0.5175	0.72256
LCN2	4	1.0939	0.86838	0.75852	0.93712	0.38518	0.70528
CBL	4	0.009292	0.047311	0.1982	0.69241	0.96227	0.98051
KDM4A	4	0.56675	1.0804	0.61367	0.89384	0.27998	0.70528
TMEM106A	4	-0.18619	-0.3843	0.12211	0.62239	0.70076	0.82421
RBM5	4	0.6669	1.1466	0.72322	0.92605	0.25155	0.70528
EEF1A2	4	-0.64462	-2.0285	0.029786	0.415	0.042509	0.70528
ETV6	4	0.35121	1.0215	0.40738	0.80013	0.307	0.70528
SPERT	4	1.061	1.0274	0.79956	0.94423	0.30425	0.70528
PGLYRP2	4	0.18002	0.38244	0.28466	0.73209	0.70213	0.8248
NPPC	4	0.85193	1.3195	0.93985	0.98388	0.18701	0.70528
CXCL10	4	0.87546	1.2984	0.96912	0.99196	0.19414	0.70528
ZNF329	4	0.97448	0.87566	0.90368	0.97596	0.38122	0.70528
PRSS56	4	0.55113	0.83634	0.5965	0.88815	0.40296	0.70528
TGIF2	4	0.37765	0.73593	0.42815	0.81529	0.46177	0.70549
CSRP2	4	1.3193	1.0138	0.51086	0.8523	0.3107	0.70528
USE1	4	-0.88757	-2.1665	0.014249	0.31804	0.030273	0.65255
MDFIC	4	1.1683	0.91191	0.67691	0.91222	0.36181	0.70528
TRIP11	4	-0.56683	-0.9145	0.038537	0.44571	0.36045	0.70528
NDUFA8	4	0.56297	1.2141	0.61193	0.89347	0.2247	0.70528
LNX2	4	1.2442	1.306	0.58713	0.88473	0.19155	0.70528
EXOC7	4	-0.025613	-0.053312	0.1813	0.68372	0.95748	0.97829
CELA3B	1	0.58111	0.73497	0.87324	0.96694	0.46236	0.70549
OR6K2	4	-0.2058	-0.55554	0.116	0.61448	0.57853	0.75104
TRAF2	4	-0.33698	-0.73786	0.079622	0.55588	0.4606	0.70549
CHCHD6	4	0.34147	1.0147	0.39734	0.79507	0.31023	0.70528
MED10	4	0.29674	0.47667	0.36158	0.77264	0.6336	0.78333
ZKSCAN5	4	-0.59098	-1.3076	0.035089	0.43007	0.19101	0.70528
LIPN	4	1.1783	1.0972	0.80061	0.9447	0.27257	0.70528
MYH1	4	0.35661	1.0825	0.41398	0.80495	0.27905	0.70528
RBM20	4	1.0897	0.95775	0.90834	0.97776	0.33819	0.70528
PDZD9	4	1.2507	1.1689	0.57512	0.87986	0.24246	0.70528
LRRC57	4	0.1452	0.35538	0.26357	0.72121	0.7223	0.83872
ZNF560	4	0.2974	0.75126	0.36414	0.77453	0.4525	0.70528
HNRNPA3	4	-0.088659	-0.21638	0.15444	0.65876	0.82869	0.90411
ARAP1	4	0.22061	0.48283	0.30738	0.74503	0.62922	0.78091
TM4SF4	4	1.3582	1.0031	0.47327	0.83712	0.3158	0.70528
CRTAP	4	-0.21246	-0.67825	0.11385	0.61173	0.49761	0.71342
N4BP1	4	1.0391	1.0244	0.82519	0.95347	0.30566	0.70528
IDI2	4	0.57428	0.70614	0.49291	0.84682	0.4801	0.70871
OR51B4	4	0.23342	0.58468	0.31644	0.75145	0.55876	0.74099
DDX10	4	-0.52268	-1.1337	0.044976	0.4687	0.25691	0.70528
SET	4	-0.099438	-0.1889	0.152	0.65593	0.85017	0.91641
COPS2	4	1.4503	1.1219	0.38958	0.79153	0.26189	0.70528
AGTR1	4	0.68862	1.457	0.75006	0.93374	0.14513	0.70528
EIF3F	4	-1.3883	-2.8693	0.004085	0.24916	0.0041132	0.17723
C8orf44	4	1.1165	1.0944	0.72971	0.92679	0.27379	0.70528
CCDC154	4	0.22428	0.54908	0.31445	0.75036	0.58295	0.75348
SCAND3	4	0.91953	1.1582	0.97049	0.99226	0.24678	0.70528
OR4C3	4	0.46557	1.1715	0.51145	0.85243	0.24141	0.70528
RBM11	4	-0.91086	-2.2361	0.012906	0.30779	0.025347	0.58593
ME1	4	0.56197	1.2337	0.60736	0.89228	0.2173	0.70528
UBE2I	4	-0.37336	-0.8964	0.072699	0.54114	0.37004	0.70528
ITGB5	4	-0.54868	-1.5345	0.040739	0.45429	0.1249	0.70528
TRIM38	4	0.36128	0.63126	0.41512	0.80543	0.52787	0.72651
CDH8	4	1.287	0.92152	0.54469	0.8658	0.35678	0.70528
CHAC2	4	0.42061	1.1327	0.46642	0.83408	0.25733	0.70528
PRCP	4	1.4619	0.90962	0.37795	0.78548	0.36302	0.70528
GLRX	4	1.1082	0.99879	0.74259	0.9306	0.31789	0.70528
IZUMO1	4	-0.16898	-0.1873	0.12683	0.62716	0.85143	0.9173
NUP188	4	0.19796	0.53389	0.2938	0.7379	0.59341	0.76042
TMPO	4	0.99996	1.0103	0.87248	0.96694	0.31234	0.70528
ZNF12	4	1.2373	1.0936	0.59739	0.88863	0.27412	0.70528
THRSP	4	0.72671	1.2238	0.79383	0.94385	0.22104	0.70528
DPPA3	4	0.11679	0.53246	0.25134	0.71497	0.59441	0.76078
ZNF281	4	-0.0049215	0.00154	0.1903	0.68674	0.99877	0.99921
CAPS2	4	0.60151	0.93038	0.6525	0.90409	0.35217	0.70528
LMX1B	4	0.79576	0.93694	0.87665	0.9683	0.34879	0.70528
PKDCC	4	1.3401	0.84218	0.49128	0.84611	0.39969	0.70528
SRSF11	4	0.81914	0.75104	0.90196	0.97563	0.45263	0.70528
AP1M1	4	-0.10464	-0.32485	0.15131	0.65593	0.7453	0.85324
CYP4F12	4	0.18028	0.41078	0.28491	0.73214	0.68124	0.81176
OTUD7B	4	0.052515	0.13343	0.21474	0.69368	0.89386	0.9426
PTGIR	4	-0.38008	-0.79105	0.069528	0.53126	0.42891	0.70528
SFI1	4	0.072872	0.12063	0.22625	0.70306	0.90398	0.94837
KIAA0430	4	-0.040171	-0.069302	0.17805	0.67945	0.94475	0.97088
VWA9	4	-0.55101	-1.7272	0.039839	0.45264	0.084126	0.70528
AGR2	4	0.90854	0.88858	0.98669	0.99625	0.37423	0.70528
WNT11	4	0.57649	1.1677	0.62579	0.8961	0.24291	0.70528
MOGAT3	4	1.7928	0.74914	0.16017	0.66279	0.45377	0.70528
FLG2	4	0.73384	1.389	0.80052	0.9447	0.16484	0.70528
TCOF1	4	-0.5791	-1.1394	0.036806	0.43775	0.25452	0.70528
PIK3AP1	4	0.52559	0.99947	0.4544	0.83039	0.31757	0.70528
GTF2E2	4	-1.0665	-2.5854	0.0085854	0.28609	0.0097279	0.32159
FARP2	4	1.4911	1.0124	0.35697	0.76979	0.31132	0.70528
CPLX2	4	1.5754	0.83976	0.2879	0.73374	0.40105	0.70528
OR51B2	4	1.4158	0.96643	0.41945	0.80736	0.33383	0.70528
KLK11	4	1.3182	0.98599	0.51306	0.8534	0.32414	0.70528
LRRC40	4	0.47325	0.96585	0.5163	0.85439	0.33412	0.70528
SHANK1	4	0.89255	1.0604	0.99277	0.99832	0.28895	0.70528
TTC14	4	-0.63702	-1.2592	0.030436	0.41819	0.20796	0.70528
VASH1	4	1.2673	0.86217	0.56395	0.87477	0.38859	0.70528
JPH3	4	0.56111	0.65099	0.61446	0.89384	0.51505	0.72156
TCERG1	4	0.28053	0.41899	0.34841	0.76505	0.67522	0.80892
C1orf116	4	0.79246	1.0503	0.87276	0.96694	0.29358	0.70528
HAX1	4	-0.1314	-0.42739	0.14061	0.64609	0.6691	0.80528
TTC37	4	-1.462	-3.5192	0.0034895	0.24915	0.00043293	0.036524
CALCR	4	0.024474	0.062809	0.19958	0.69248	0.94992	0.97343
MORC4	4	1.3634	1.1506	0.47377	0.83759	0.2499	0.70528
MSR1	4	0.3876	1.2072	0.43256	0.81744	0.22735	0.70528
RCAN3	4	0.19288	0.40287	0.2894	0.73461	0.68704	0.81524
DERA	4	0.74315	1.328	0.8164	0.95003	0.18418	0.70528
AMFR	4	0.062735	0.14778	0.22057	0.69945	0.88251	0.93622
SAYSD1	4	-0.26819	-0.67272	0.098053	0.58936	0.50113	0.7154
OR10G6	4	0.4133	0.98617	0.45612	0.83126	0.32405	0.70528
TMEM130	4	0.20909	0.38999	0.2984	0.74048	0.69654	0.82154
TSPAN1	4	-0.02382	-0.038421	0.1815	0.68379	0.96935	0.98429
USHBP1	4	1.0718	0.8858	0.78193	0.94145	0.37573	0.70528
THUMPD2	4	1.1498	1.0669	0.69541	0.91821	0.28603	0.70528
BCL9	4	1.2768	0.9933	0.55972	0.87348	0.32056	0.70528
ADCYAP1	4	-0.96881	-3.2249	0.011119	0.2992	0.0012603	0.078461
S100Z	4	0.096788	0.23671	0.23701	0.70739	0.81288	0.89559
SULT6B1	4	0.57103	1.2211	0.61985	0.89408	0.22203	0.70528
DUSP11	4	-1.0169	-2.7986	0.0098178	0.28754	0.005132	0.20941
VWA7	4	0.81983	0.92027	0.91266	0.97892	0.35743	0.70528
ANTXRL	4	-0.34372	-1.1701	0.07688	0.55103	0.24197	0.70528
AHSP	4	-0.32024	-0.90247	0.08523	0.56293	0.36681	0.70528
SDHA	4	-1.0655	-2.8165	0.0088761	0.28609	0.0048545	0.20174
PNPLA3	4	0.27755	0.7776	0.34742	0.76435	0.4368	0.70528
PF4V1	4	0.70036	1.3286	0.76023	0.93771	0.18397	0.70528
MALT1	4	0.039901	0.09599	0.21181	0.69271	0.92353	0.95962
SLC25A36	4	0.69241	0.87299	0.75453	0.93566	0.38267	0.70528
FAM186B	4	-0.10065	-0.19645	0.15141	0.65593	0.84426	0.91285
MED13	4	0.14594	0.42083	0.26315	0.72073	0.67388	0.80812
TRPC4	4	0.26085	0.55411	0.33205	0.75902	0.5795	0.75133
CLEC1B	4	0.92231	1.1789	0.96671	0.99156	0.23844	0.70528
VKORC1	4	0.7785	1.3379	0.86313	0.96318	0.18092	0.70528
POLR3A	4	-0.87062	-2.4301	0.01033	0.29278	0.015096	0.41994
KCTD8	4	0.97104	1.0991	0.90801	0.97771	0.27172	0.70528
PPARGC1B	4	0.57081	1.1522	0.61995	0.89408	0.24925	0.70528
PPP2R5B	4	0.31647	0.53803	0.37697	0.78459	0.59056	0.75839
NDUFB2	4	-0.63403	-1.5365	0.03081	0.41948	0.12443	0.70528
PPP2R5E	4	0.41564	0.99076	0.46297	0.8339	0.3218	0.70528
HYPK	4	-0.068639	-0.13196	0.16163	0.66409	0.89501	0.94327
RAB21	4	0.080039	0.20417	0.22855	0.70347	0.83822	0.90966
EXTL2	4	-0.075847	-0.33756	0.15978	0.66279	0.7357	0.84757
KDELR3	4	-0.21568	-0.43047	0.11349	0.61173	0.66685	0.80402
GRPR	4	0.94244	1.0963	0.9504	0.9872	0.27297	0.70528
ST5	4	0.21998	0.67189	0.30762	0.74507	0.50165	0.71557
RPS23	4	-0.12397	-0.25344	0.14307	0.64885	0.79993	0.88803
MUC2	4	0.062206	0.15025	0.22057	0.69945	0.88057	0.93505
GPR26	4	1.8861	0.67647	0.17079	0.67276	0.49874	0.71406
TNKS1BP1	4	-1.4293	-4.0394	0.0037526	0.24915	5.3595e-05	0.008414
WDR53	4	1.0686	1.0005	0.78818	0.94359	0.31708	0.70528
SERHL2	4	0.14024	0.22955	0.26077	0.71944	0.81844	0.89896
IRF6	4	0.11136	0.23942	0.2446	0.71019	0.81078	0.89436
THPO	4	-0.46191	-1.3723	0.053922	0.49399	0.16997	0.70528
TBC1D1	4	1.5691	0.8601	0.29415	0.73806	0.38973	0.70528
NOTCH3	4	0.91041	1.5355	0.97906	0.99408	0.12466	0.70528
NOP2	4	-0.25407	-0.52006	0.10352	0.59489	0.60302	0.76448
QKI	4	0.70522	0.74539	0.7698	0.93873	0.45604	0.70528
CCL1	4	0.5482	1.0495	0.60106	0.89005	0.29393	0.70528
WIZ	4	0.32044	0.7592	0.38313	0.78857	0.44773	0.70528
DENND4A	4	1.5596	0.88334	0.30255	0.74266	0.37705	0.70528
GMNN	4	-0.44216	-1.1934	0.057702	0.49916	0.23273	0.70528
OR7G1	4	1.799	0.78747	0.15362	0.65775	0.43101	0.70528
NUF2	4	-1.3261	-3.6481	0.0048604	0.25718	0.00026421	0.025106
MARCKS	4	0.41902	0.79993	0.46528	0.83408	0.42375	0.70528
RAB40B	4	-0.038821	-0.090645	0.175	0.6762	0.92777	0.96204
RNF141	4	0.9071	0.88094	0.98675	0.99625	0.37835	0.70528
SLC33A1	4	-0.33557	-1.0395	0.079816	0.55659	0.29857	0.70528
TGFA	4	1.8744	0.71823	0.12359	0.62395	0.47261	0.70612
GTF2A2	4	-0.36078	-1.0673	0.074194	0.54496	0.28582	0.70528
HECTD2	4	0.45822	1.122	0.39559	0.79432	0.26187	0.70528
C14orf159	4	1.4587	0.88506	0.38216	0.78748	0.37612	0.70528
MMP25	4	-0.35385	-0.57757	0.07713	0.55105	0.56355	0.74336
OSBPL6	4	0.096925	0.20808	0.23525	0.70626	0.83516	0.90794
OR10C1	4	0.83862	1.1948	0.92891	0.98255	0.23218	0.70528
NAT10	4	-1.0822	-2.7266	0.0083638	0.28609	0.0063998	0.24324
MTA3	4	0.23436	0.45713	0.31641	0.75145	0.64758	0.79107
EHD3	4	-0.32587	-0.84936	0.082309	0.56122	0.39568	0.70528
RDH14	4	0.61796	0.98872	0.67057	0.91081	0.3228	0.70528
GIT2	4	0.12809	0.25961	0.2537	0.71634	0.79517	0.88491
MLKL	4	0.18222	0.42192	0.28387	0.73099	0.67309	0.80756
CDK6	4	-0.74652	-1.9495	0.020896	0.35865	0.051239	0.70528
GPX6	4	0.41173	0.96183	0.45966	0.83257	0.33613	0.70528
FLOT2	4	-0.2147	-0.58782	0.11439	0.61173	0.55666	0.73999
HECW1	4	0.97747	1.2862	0.8988	0.97471	0.19836	0.70528
PRICKLE2	4	1.5054	0.76143	0.34474	0.76396	0.4464	0.70528
CHD1	4	-1.2056	-2.7961	0.0062867	0.27019	0.0051724	0.21031
VAPA	3	0.27445	0.48763	0.43963	0.82087	0.62581	0.77877
SLC16A12	4	0.79673	1.0427	0.73762	0.92963	0.2971	0.70528
IFITM2	4	0.48369	0.9452	0.52925	0.85933	0.34456	0.70528
NHSL2	4	0.93329	1.0859	0.95739	0.98885	0.27752	0.70528
P2RY14	4	0.72494	0.93883	0.79218	0.94385	0.34782	0.70528
COQ6	4	-0.49669	-1.157	0.048424	0.47773	0.24728	0.70528
CRBN	4	0.41338	0.90166	0.46094	0.83268	0.36724	0.70528
C16orf78	4	0.66556	1.0833	0.7234	0.92605	0.27869	0.70528
ANKMY1	4	-0.96464	-2.9157	0.011244	0.2992	0.0035493	0.159
CYP2E1	4	-0.8736	-2.8995	0.010482	0.29387	0.0037371	0.16618
OLFM3	4	0.78246	1.3134	0.85664	0.96156	0.18903	0.70528
MSLN	4	-0.23454	-0.5282	0.10952	0.6088	0.59736	0.76162
MED22	4	-0.5468	-1.8978	0.041265	0.45706	0.057726	0.70528
MCEE	4	1.0994	0.85064	0.75316	0.93511	0.39497	0.70528
WDSUB1	4	0.29025	0.53006	0.3544	0.76819	0.59607	0.76123
AADAC	4	1.6919	0.89858	0.21146	0.69271	0.36887	0.70528
AGRP	4	-0.35022	-0.74548	0.076437	0.55103	0.45598	0.70528
ACTG1	4	-0.29388	-0.60224	0.089869	0.57287	0.54702	0.73495
PTCRA	4	-0.025682	-0.040325	0.18258	0.68379	0.96783	0.98366
TM4SF20	4	-0.062761	-0.23162	0.16502	0.66728	0.81683	0.89817
CNGA2	4	0.57377	0.8505	0.62251	0.8947	0.39505	0.70528
SLC38A10	4	-0.29834	-1.5205	0.088761	0.5715	0.12838	0.70528
MIA2	4	0.42517	1.2199	0.4701	0.83635	0.22251	0.70528
SUN5	4	-0.059712	-0.12443	0.16674	0.66909	0.90097	0.94686
SMURF1	4	0.72377	0.90858	0.78724	0.94349	0.36357	0.70528
CNTNAP2	4	1.1044	1.0189	0.59851	0.88898	0.30824	0.70528
ITPA	4	-0.11265	0.18857	0.21304	0.69286	0.85043	0.91658
MANF	4	0.033806	0.065096	0.20689	0.69271	0.9481	0.97261
MED26	4	-0.34745	-0.6207	0.077836	0.55287	0.53479	0.72875
WHAMM	4	1.4293	0.90554	0.40636	0.79947	0.36518	0.70528
CRYZ	4	0.50783	0.8894	0.55049	0.86885	0.37379	0.70528
DIS3	4	-1.4328	-3.449	0.0036557	0.24915	0.00056273	0.045558
TARSL2	4	0.57938	1.4714	0.64354	0.90175	0.14118	0.70528
PI4K2A	4	0.61026	0.72047	0.5364	0.86262	0.47124	0.70591
PDE10A	4	0.59291	0.79042	0.64452	0.90175	0.42928	0.70528
WDR74	4	-0.49054	-1.0617	0.0492	0.48097	0.28837	0.70528
SLC4A8	4	1.0183	1.0459	0.85049	0.95957	0.2956	0.70528
TMTC1	4	1.2225	1.1321	0.61283	0.89357	0.25758	0.70528
AMN1	4	1.5813	0.79123	0.28542	0.73253	0.42881	0.70528
PTPN22	4	-0.14031	-0.41601	0.13667	0.64077	0.6774	0.80987
KIDINS220	4	-0.2851	-0.98235	0.093234	0.58123	0.32593	0.70528
PAIP1	4	-1.7174	-4.1351	0.0020079	0.24915	3.5472e-05	0.0063437
OCRL	4	0.2245	0.44771	0.30662	0.74502	0.65436	0.79517
CYCS	1	-0.37436	-0.56852	0.50699	0.8523	0.56968	0.74744
HEATR1	4	-0.96953	-2.4172	0.011175	0.2992	0.015641	0.42784
CYTH2	4	0.018364	0.067584	0.20012	0.69248	0.94612	0.97137
NEDD1	4	-0.084059	-0.15134	0.15786	0.6617	0.87971	0.93458
NMS	4	0.87825	1.013	0.97098	0.99243	0.31104	0.70528
OLFML2B	4	0.13542	0.50757	0.25759	0.71839	0.61176	0.7695
METAP2	4	0.53154	1.2205	0.57833	0.88051	0.22228	0.70528
SEC62	4	-1.2068	-2.92	0.0062452	0.27019	0.0034998	0.15791
MOV10L1	4	0.78933	1.0366	0.8785	0.9683	0.2999	0.70528
MAK16	4	-0.94392	-2.5424	0.011936	0.30355	0.011008	0.34383
NPAS3	4	1.2178	0.91208	0.61864	0.89408	0.36173	0.70528
CMTM7	4	0.58387	0.78162	0.63377	0.89921	0.43444	0.70528
CTSW	4	0.77557	1.0989	0.85136	0.95982	0.27181	0.70528
PCSK4	4	0.61328	0.88194	0.66872	0.91041	0.37781	0.70528
FBXO3	4	-0.46573	-1.4652	0.053603	0.49399	0.14288	0.70528
TDRD12	4	0.086599	0.3303	0.23385	0.70545	0.74118	0.85091
CRYGD	4	1.283	1.3231	0.55191	0.86956	0.18581	0.70528
IRX2	4	-1.3454	-3.6527	0.0047635	0.25718	0.00025952	0.024922
ABHD3	4	1.1021	1.5232	0.75176	0.93428	0.12771	0.70528
GJA8	4	0.47033	0.72931	0.51088	0.8523	0.46581	0.70549
NLRP12	4	0.65959	1.2035	0.71704	0.92501	0.22878	0.70528
SLC12A7	4	1.155	1.3648	0.67788	0.91271	0.17231	0.70528
MBTD1	4	-0.62097	-1.5889	0.032181	0.4206	0.11208	0.70528
ZSCAN25	4	-0.60784	-1.7302	0.03304	0.4206	0.083591	0.70528
NPY4R	4	0.45924	1.043	0.49996	0.85063	0.29693	0.70528
PAX1	4	1.003	1.3062	0.87	0.96645	0.1915	0.70528
TAS2R39	4	0.73082	1.3727	0.80749	0.94664	0.16985	0.70528
ARHGEF5	4	0.30173	0.4221	0.27948	0.72921	0.67295	0.80756
SCNM1	4	0.46742	0.72415	0.51076	0.8523	0.46897	0.70581
CNOT2	4	-0.44744	-1.2001	0.056636	0.49662	0.23012	0.70528
TMEM26	4	0.39517	0.39241	0.33988	0.76161	0.69475	0.82002
PLSCR4	4	1.3805	0.87099	0.45214	0.82848	0.38376	0.70528
ABI3BP	4	0.41953	1.0397	0.46239	0.83355	0.29847	0.70528
APLP1	4	0.094705	0.27908	0.23788	0.70739	0.78018	0.8759
TPD52	4	0.67923	0.771	0.73921	0.92973	0.44071	0.70528
LIPM	4	0.1034	-0.02384	0.18586	0.68517	0.98098	0.99031
IGJ	4	0.73892	1.2271	0.80464	0.94528	0.21979	0.70528
GPX7	4	-0.49245	-1.161	0.048701	0.47903	0.24563	0.70528
ROPN1L	4	0.64893	0.69548	0.70579	0.92248	0.48676	0.71042
GPR55	4	-0.60547	-2.1747	0.033511	0.42367	0.029652	0.64609
AP1M2	4	0.8826	1.3204	0.98618	0.99622	0.18671	0.70528
PI3	4	0.55	1.0735	0.59689	0.88847	0.28303	0.70528
PCDHA5	4	0.44103	0.72301	0.48647	0.84515	0.46967	0.70588
C8orf58	4	0.41661	0.66918	0.45763	0.83205	0.50338	0.71653
SIAH3	4	1.7449	0.7316	0.18238	0.68379	0.46441	0.70549
ZFYVE16	4	-0.29483	-0.60195	0.090049	0.57305	0.54721	0.73498
BBS5	4	-0.65145	-1.7467	0.028747	0.40738	0.080684	0.70528
TSPYL2	4	0.42376	0.70031	0.46436	0.83408	0.48373	0.70933
IPO4	4	0.2407	0.79721	0.32046	0.75273	0.42533	0.70528
ZNF322	4	0.74585	0.90861	0.81803	0.95043	0.36355	0.70528
EDEM3	4	1.0218	0.94066	0.84487	0.9583	0.34688	0.70528
ENO3	4	0.68605	1.5005	0.75072	0.93419	0.13348	0.70528
MYL6B	4	1.0234	1.1847	0.84481	0.9583	0.23612	0.70528
COPS5	4	-0.26344	-0.48116	0.099549	0.59053	0.6304	0.78168
UNC13D	4	1.2425	0.85796	0.59128	0.88622	0.39091	0.70528
PKD1L1	4	0.56896	0.84842	0.61961	0.89408	0.3962	0.70528
FKBPL	4	0.68173	1.9257	0.74899	0.93302	0.054145	0.70528
LY6G6C	4	0.57259	0.87243	0.62866	0.89775	0.38297	0.70528
IL22RA1	4	0.55972	1.2019	0.60618	0.89154	0.22939	0.70528
SLC22A15	4	0.41274	0.82649	0.458	0.83206	0.40853	0.70528
ARL1	4	0.014109	0.052036	0.19889	0.69244	0.9585	0.97872
SLC52A3	4	0.7983	0.97521	0.86877	0.9657	0.32945	0.70528
FOXD3	4	0.56568	0.42265	0.61255	0.89357	0.67255	0.80755
PHKA1	4	1.0592	0.91251	0.80388	0.94504	0.3615	0.70528
OSGIN2	4	0.15906	0.5471	0.27042	0.72512	0.58431	0.75419
TAS2R50	4	1.0015	0.99445	0.86903	0.96578	0.32001	0.70528
MEP1B	4	0.76221	1.1389	0.83396	0.95568	0.25473	0.70528
SLC6A8	4	0.063841	0.17586	0.22059	0.69945	0.8604	0.92241
KIAA1919	4	1.1883	0.88544	0.65067	0.90399	0.37592	0.70528
PAX4	4	-0.06729	-0.16873	0.16502	0.66728	0.86601	0.92632
PFKFB2	4	0.95256	1.0733	0.92996	0.98265	0.28315	0.70528
ACRBP	4	0.18152	0.65643	0.28776	0.73374	0.51155	0.71981
ZNF764	4	0.96393	0.78282	0.90848	0.97776	0.43374	0.70528
NEK3	4	0.93365	0.97919	0.95429	0.9884	0.32749	0.70528
2021-03-02	8	1.0383	1.2459	0.79747	0.94422	0.2128	0.70528
MPP6	4	0.33518	1.0833	0.39148	0.79324	0.27869	0.70528
SEMG2	4	0.41496	0.84548	0.46073	0.83268	0.39784	0.70528
PCSK1N	4	0.60775	1.4207	0.65354	0.90422	0.15539	0.70528
UBXN11	4	1.0281	0.91444	0.84077	0.95799	0.36049	0.70528
SORL1	4	1.2276	1.1485	0.60329	0.89033	0.25076	0.70528
RASSF6	4	0.47382	0.73679	0.51533	0.85434	0.46125	0.70549
HAMP	4	0.0084447	0.044579	0.19791	0.69241	0.96444	0.98194
OR1K1	4	0.6716	1.0541	0.731	0.92717	0.29184	0.70528
CD200R1	4	0.14792	0.33038	0.26199	0.71976	0.74111	0.85091
ANXA13	4	1.066	1.1522	0.7939	0.94385	0.24925	0.70528
ANTXR1	4	-0.19696	-0.69709	0.11862	0.61763	0.48575	0.70977
ENDOD1	4	0.0013164	0.013832	0.1933	0.68913	0.98896	0.99392
ABCA12	4	-0.40868	-1.5681	0.063435	0.51737	0.11685	0.70528
C5orf17	2	1.5631	0.68519	0.44858	0.82707	0.49322	0.71177
RAVER2	4	0.59941	0.68346	0.64875	0.90312	0.49431	0.71234
NKAPL	4	2.3004	0.52308	0.024953	0.38391	0.60092	0.76321
MDS2	4	0.24688	0.55412	0.32433	0.75486	0.5795	0.75133
WASL	4	1.1213	1.0706	0.72531	0.92636	0.28436	0.70528
EID1	4	-0.15599	-0.33759	0.13212	0.63628	0.73567	0.84757
GRPEL1	4	-0.87893	-1.5844	0.014304	0.31804	0.1131	0.70528
ACHE	4	0.50324	0.61656	0.54525	0.86586	0.53753	0.73021
ZKSCAN1	4	0.36864	0.7981	0.41776	0.80683	0.42481	0.70528
PDLIM4	4	0.51433	0.95232	0.56006	0.87362	0.34093	0.70528
IKZF1	4	0.26901	0.91589	0.34461	0.76396	0.35972	0.70528
ARMC12	4	1.369	0.84258	0.46074	0.83268	0.39946	0.70528
EVA1C	4	0.92167	1.0756	0.97537	0.99386	0.28212	0.70528
XG	4	1.3113	1.0112	0.52535	0.85842	0.31194	0.70528
POF1B	4	0.55988	1.63	0.60189	0.89012	0.1031	0.70528
UBE2U	4	0.23794	0.60338	0.31807	0.75213	0.54626	0.73466
DAP3	4	0.31258	0.51106	0.37438	0.78265	0.60931	0.76846
RTP1	4	-0.32867	-1.1078	0.081132	0.55859	0.26795	0.70528
ZDHHC22	4	-0.36606	-0.95574	0.073045	0.54114	0.3392	0.70528
RLBP1	4	1.8995	0.74719	0.11288	0.61164	0.45495	0.70528
RPP25L	4	0.040414	0.10727	0.21105	0.69271	0.91457	0.95413
MITF	4	0.46555	0.5683	0.5071	0.8523	0.56983	0.74744
INTS12	4	0.9655	1.2821	0.91246	0.9788	0.19981	0.70528
DLEC1	4	0.36363	0.6152	0.41591	0.80571	0.53842	0.73057
RPGRIP1L	4	0.25038	0.51695	0.32804	0.75659	0.60519	0.76578
ATP8A1	4	0.8869	1.2072	0.98757	0.99637	0.22736	0.70528
PRPF39	4	-0.41968	-0.97038	0.061939	0.51289	0.33186	0.70528
CCDC132	4	0.82698	1.4243	0.90314	0.97596	0.15436	0.70528
OSMR	4	0.61075	0.84124	0.66355	0.90811	0.40021	0.70528
DTX3	4	0.60121	0.88035	0.65218	0.90409	0.37867	0.70528
TRMT13	4	0.60463	0.8786	0.65359	0.90422	0.37962	0.70528
IFT27	4	-0.30685	-0.65978	0.087211	0.56655	0.5094	0.71891
ARHGAP8	4	-0.26164	-0.75887	0.099715	0.59053	0.44793	0.70528
RGS6	4	0.27094	1.0958	0.34236	0.76289	0.27315	0.70528
MSH2	4	-0.98036	-1.3364	0.010842	0.2992	0.18141	0.70528
C17orf72	4	1.1306	1.0888	0.71642	0.92477	0.27623	0.70528
CNP	4	-0.89975	-1.3655	0.013598	0.31266	0.1721	0.70528
JPH2	4	0.41557	0.56617	0.46116	0.83268	0.57128	0.74811
CAPN15	4	0.58772	0.93443	0.63324	0.89921	0.35008	0.70528
RNF17	4	0.056153	0.10793	0.21819	0.69721	0.91405	0.95378
ZMYND12	4	0.28186	0.60779	0.34825	0.76505	0.54333	0.73338
RFXANK	4	0.032632	0.11424	0.20854	0.69271	0.90905	0.95064
HES4	4	0.64156	0.76678	0.69677	0.91865	0.44321	0.70528
RP11+AC0-389E17.1	3	0.13662	0.4673	0.3606	0.77208	0.64028	0.78696
ZFR2	4	1.096	0.94615	0.75386	0.93541	0.34407	0.70528
GXYLT1	4	0.4407	0.83498	0.48572	0.84452	0.40373	0.70528
LRIT3	4	0.25142	0.5181	0.33	0.75721	0.60439	0.76521
UGT3A2	4	0.70202	1.2054	0.76538	0.93797	0.22804	0.70528
OR5B3	4	1.0216	0.86858	0.84663	0.95837	0.38507	0.70528
IFI35	4	1.0501	0.89261	0.81053	0.94806	0.37206	0.70528
HSPB11	2	2.1389	0.43408	0.15837	0.66217	0.66423	0.80236
ADCY8	4	0.914	0.79445	0.97908	0.99408	0.42694	0.70528
DCUN1D2	4	0.81667	1.1722	0.89465	0.97343	0.24111	0.70528
TOMM70A	4	-0.14969	-0.33452	0.13284	0.63631	0.73798	0.84912
EIF4EBP3	4	0.18855	0.47416	0.2874	0.73336	0.63539	0.78428
ACYP2	4	0.70443	1.1307	0.76749	0.93843	0.2582	0.70528
TF	4	0.60619	1.1625	0.65836	0.90591	0.24504	0.70528
ATP8B4	4	0.26139	0.72109	0.33591	0.76082	0.47085	0.70589
CHTOP	4	0.53576	1.0653	0.5831	0.88257	0.28676	0.70528
KIF3B	4	-0.097408	-0.23154	0.15215	0.65593	0.81689	0.89817
WNT1	4	0.63721	1.0967	0.69161	0.91804	0.27277	0.70528
UCP2	4	0.39379	0.54842	0.44296	0.82352	0.58341	0.75372
CHTF8	4	-0.53315	-1.6342	0.043024	0.46155	0.10222	0.70528
OPTN	4	-0.37431	-1.0651	0.04913	0.48097	0.28681	0.70528
CARD14	4	0.27862	0.70662	0.34534	0.76426	0.47981	0.70871
AP3M1	4	-0.51442	-2.5772	0.030741	0.41948	0.0099602	0.324
LRRC39	4	0.27367	0.6524	0.34168	0.76261	0.51415	0.72107
TYSND1	4	-0.93658	-1.3268	0.00889	0.28609	0.18457	0.70528
SYT13	4	0.82332	1.0129	0.91063	0.97866	0.31113	0.70528
NCKIPSD	4	0.14227	0.29712	0.26025	0.71888	0.76638	0.8672
BRD3	4	0.082068	0.15346	0.23003	0.70408	0.87804	0.93346
NXPH3	4	0.066509	0.19188	0.22265	0.70092	0.84784	0.91488
TSHB	4	1.2073	0.94978	0.631	0.89874	0.34223	0.70528
VMAC	4	2.2306	0.58575	0.032846	0.4206	0.55804	0.74054
GAD2	4	0.54442	1.0285	0.47254	0.83706	0.30372	0.70528
CLCA4	4	1.7576	0.96644	0.17701	0.67822	0.33382	0.70528
EVI5	4	-0.067613	-0.16911	0.16283	0.6649	0.86571	0.92625
NDUFV3	4	0.93178	0.90847	0.95682	0.98871	0.36363	0.70528
ESR2	4	0.10475	0.33178	0.2414	0.70739	0.74006	0.85051
PRND	4	0.68007	1.1211	0.73898	0.92973	0.26223	0.70528
AGER	4	-0.022354	-0.032863	0.18546	0.68496	0.97378	0.98627
PPP3CB	4	0.49481	0.66882	0.42572	0.81385	0.50361	0.71653
PPP1R3G	4	-0.009994	-0.013184	0.18863	0.68517	0.98948	0.99395
KRT17	4	0.91351	1.5109	0.97782	0.99399	0.13083	0.70528
HLF	4	0.32215	0.70334	0.38181	0.78744	0.48184	0.70871
LARP6	4	-0.11904	-0.25708	0.14423	0.64895	0.79712	0.88621
EP400NL	4	0.47201	0.66327	0.52277	0.858	0.50716	0.71794
LAPTM4A	4	0.29895	0.69985	0.36227	0.77283	0.48402	0.70935
C10orf2	4	0.60774	0.65915	0.53418	0.8619	0.5098	0.7192
CLEC7A	4	0.76452	0.87846	0.84062	0.95799	0.37969	0.70528
MRGPRG	4	-0.36591	-0.9748	0.072962	0.54114	0.32966	0.70528
C20orf202	4	1.0474	0.80104	0.82518	0.95347	0.42311	0.70528
HFM1	4	0.65892	0.84487	0.71326	0.92437	0.39818	0.70528
GABRB1	4	1.4359	1.0841	0.40269	0.79799	0.27833	0.70528
AK2	4	-0.58568	-2.0493	0.035754	0.43278	0.040432	0.70528
GPR158	4	0.73936	1.4511	0.67547	0.91175	0.14676	0.70528
EXOSC2	4	0.25083	0.48986	0.32861	0.75659	0.62423	0.77831
EVL	4	1.3685	0.93211	0.45894	0.83224	0.35128	0.70528
RBMXL3	4	-0.28755	-1.1623	0.089703	0.57287	0.24512	0.70528
HOXC11	4	1.1576	0.91225	0.68651	0.91633	0.36164	0.70528
AHCYL1	4	0.70282	0.90768	0.76458	0.93797	0.36405	0.70528
ADAMDEC1	4	0.13656	1.3082	0.25197	0.71525	0.1908	0.70528
ZNF454	4	0.021271	0.12593	0.20284	0.69271	0.89979	0.94612
GJD4	4	0.76997	0.85476	0.70502	0.92204	0.39268	0.70528
ANKRD54	4	0.34802	0.5556	0.404	0.79822	0.57848	0.75104
CD47	4	0.84634	0.83355	0.93238	0.98273	0.40454	0.70528
LILRA4	4	1.1074	1.0248	0.74317	0.93077	0.30545	0.70528
FOXP1	4	-0.27547	-0.56494	0.09473	0.58421	0.57211	0.74836
FAM198A	4	0.91079	0.82081	0.98283	0.99546	0.41175	0.70528
POLD2	4	-1.6762	-3.7457	0.002271	0.24915	0.00017986	0.01968
PRM1	4	0.25846	0.59757	0.338	0.76161	0.55013	0.73705
BTLA	4	0.5573	0.78535	0.60182	0.89012	0.43225	0.70528
UBE2D3	2	0.46056	0.51905	0.71192	0.92407	0.60373	0.76493
MAPKAPK5	4	0.98005	0.91163	0.89623	0.97391	0.36196	0.70528
METTL9	4	1.1701	0.83697	0.66294	0.90789	0.40261	0.70528
SAG	4	0.49559	1.3559	0.53825	0.86262	0.17514	0.70528
ATXN1	4	1.4517	0.88637	0.38781	0.7905	0.37542	0.70528
MORN1	4	-0.85542	-2.7135	0.015398	0.32395	0.0066574	0.24936
FAM83E	4	0.12829	0.33625	0.25274	0.71588	0.73668	0.84821
TRIM11	4	0.44626	0.92298	0.49223	0.84682	0.35602	0.70528
PHF13	4	-0.059605	-0.13331	0.16736	0.66912	0.89395	0.9426
AKAP5	4	1.3817	0.938	0.45051	0.82741	0.34824	0.70528
CDKN3	4	0.29306	0.66386	0.3586	0.77064	0.50678	0.71789
DENND1C	4	-0.38578	-1.3057	0.069528	0.53126	0.19165	0.70528
DHRS9	4	1.1915	0.95897	0.65092	0.90399	0.33757	0.70528
PLAA	4	-0.063501	-0.20341	0.16628	0.66826	0.83882	0.90986
NFKBIL1	4	1.2288	0.86162	0.59916	0.88918	0.38889	0.70528
LASP1	4	0.014053	0.058047	0.19872	0.69241	0.95371	0.97571
KRBA2	4	0.64788	1.0403	0.70903	0.92339	0.2982	0.70528
GCN1L1	4	-0.5848	-1.5646	0.036155	0.43401	0.11767	0.70528
SERINC5	4	0.75175	1.1247	0.82324	0.95316	0.26074	0.70528
ARFGEF2	4	-0.15387	-0.44142	0.13221	0.63628	0.65891	0.79871
ABHD6	4	0.26247	1.1749	0.33473	0.76016	0.24002	0.70528
TOMM20	4	0.45944	0.93383	0.50514	0.8523	0.35039	0.70528
BCL11A	4	0.71657	0.94473	0.78188	0.94145	0.3448	0.70528
ARL15	4	0.28095	0.69203	0.34876	0.76526	0.48892	0.71057
GRID2IP	4	1.1871	1.2706	0.65292	0.90409	0.20387	0.70528
QRICH1	4	-0.79558	-2.0668	0.018278	0.34117	0.03875	0.70528
ETAA1	4	0.0096269	0.067343	0.19651	0.69143	0.94631	0.97145
CELF2	4	0.46802	0.76802	0.40502	0.7989	0.44248	0.70528
PKP1	4	1.231	0.74888	0.60239	0.89012	0.45393	0.70528
TNRC6B	4	1.5634	0.95577	0.2977	0.73981	0.33919	0.70528
SLC25A22	4	-0.35186	-0.97434	0.076216	0.55062	0.32989	0.70528
PCDHB4	4	2.4061	0.54463	0.015606	0.32395	0.58601	0.75577
ALDH3A2	4	-0.0097331	-0.00053725	0.19004	0.68658	0.99957	0.99979
ADRA2B	4	0.48012	0.68829	0.52349	0.85825	0.49127	0.71097
ATP6V1C1	4	0.26385	0.40795	0.33724	0.76161	0.68331	0.81305
HLA+AC0-DOB	4	1.5639	0.99446	0.30137	0.74209	0.32	0.70528
LAMP1	4	0.24397	0.4979	0.31954	0.75215	0.61855	0.77406
OR2AT4	4	1.0438	1.0722	0.82034	0.95177	0.28362	0.70528
TPRG1	4	-0.1198	-0.42993	0.14407	0.64891	0.66725	0.80433
CROCC	4	0.75929	1.3298	0.93477	0.98285	0.18358	0.70528
MAVS	4	0.37166	0.95263	0.42269	0.81054	0.34078	0.70528
KIAA0408	4	0.53613	0.90985	0.5827	0.88239	0.3629	0.70528
SLC35G3	3	1.6999	0.73996	0.26543	0.72292	0.45932	0.70534
GNRH2	4	0.12932	0.28099	0.25123	0.71497	0.77872	0.87513
SLC5A4	4	0.35509	0.60131	0.41009	0.80214	0.54764	0.73515
HS3ST5	4	0.44302	0.79052	0.48848	0.84579	0.42923	0.70528
AKAP9	4	0.87534	0.9153	0.96198	0.99019	0.36003	0.70528
ZCCHC17	4	0.87968	1.1371	0.97669	0.99386	0.2555	0.70528
VLDLR	4	0.72537	1.3282	0.79438	0.94385	0.18412	0.70528
TRIM39	4	0.56996	0.91122	0.6205	0.89413	0.36218	0.70528
CAV3	4	0.28225	0.65929	0.34919	0.76526	0.50971	0.71915
HDAC2	4	-0.050934	-0.13112	0.17054	0.67276	0.89568	0.94348
CDRT15L2	4	0.12414	0.61744	0.2536	0.71633	0.53694	0.72998
CSRP1	4	0.44354	0.64296	0.48988	0.84579	0.52025	0.7235
PLCB2	4	0.68919	1.7302	0.75305	0.93511	0.083602	0.70528
DENND4B	4	0.044131	0.12754	0.21213	0.69271	0.89851	0.94527
IQCF1	4	0.9868	0.90505	0.89106	0.97272	0.36544	0.70528
NVL	4	0.25028	0.61602	0.32824	0.75659	0.53788	0.73037
SGOL1	4	0.84256	1.0601	0.93693	0.9835	0.2891	0.70528
ZNF662	4	0.21457	0.55462	0.30382	0.74376	0.57915	0.75126
NCOA6	4	-0.59347	-1.2592	0.035061	0.43007	0.20794	0.70528
MRPS6	4	-0.88207	-2.7704	0.014415	0.31912	0.0055993	0.22024
ZNF250	4	0.42779	0.84485	0.47308	0.83706	0.3982	0.70528
NPC1	4	0.29846	0.55643	0.36068	0.77208	0.57792	0.75075
ZNF429	3	0.74998	0.76659	0.86756	0.96511	0.44333	0.70528
SCAMP5	4	0.3578	0.49448	0.41344	0.80442	0.62097	0.77547
C1orf87	4	0.085588	0.33827	0.23066	0.70408	0.73516	0.84744
CHKA	4	0.50277	0.87223	0.54776	0.86747	0.38308	0.70528
OR13A1	4	0.83517	0.9035	0.77966	0.9409	0.36626	0.70528
FBXO41	4	-0.55238	-1.74	0.040213	0.45321	0.081856	0.70528
OGFOD2	4	-0.70364	-2.0626	0.024718	0.38271	0.039152	0.70528
STIM1	4	1.2171	0.75281	0.61779	0.89408	0.45157	0.70528
PRRG3	4	1.2649	0.97889	0.56852	0.87667	0.32764	0.70528
SLC35F5	4	0.1381	0.30191	0.25872	0.71859	0.76272	0.86518
LAMB3	4	0.72769	0.9833	0.79611	0.94398	0.32546	0.70528
MKNK1	4	0.90258	0.86387	0.99557	0.99906	0.38766	0.70528
EXOSC10	4	0.74268	0.79771	0.81342	0.94903	0.42504	0.70528
KRT75	4	0.33489	0.67467	0.39163	0.79328	0.49988	0.71422
SLMO2	4	-0.24185	-0.68918	0.10463	0.59727	0.49071	0.71092
PROB1	4	1.0541	0.86469	0.81309	0.94903	0.38721	0.70528
ATP8B2	4	0.377	0.822	0.42877	0.8155	0.41108	0.70528
DPY19L1	4	0.82946	1.0265	0.91894	0.98039	0.30463	0.70528
DRG1	4	0.4911	0.84422	0.53766	0.86262	0.39854	0.70528
ZIC5	4	-0.034175	-0.082661	0.17535	0.67627	0.93412	0.96535
GAS1	4	0.46942	0.81925	0.5149	0.8542	0.41264	0.70528
OR10G2	4	1.4208	1.1482	0.41442	0.80516	0.25088	0.70528
RCN2	4	0.95075	0.99789	0.93029	0.98273	0.31833	0.70528
PRR24	4	0.32578	0.46198	0.38367	0.78857	0.6441	0.78872
FAM49B	4	0.61779	0.77067	0.67059	0.91081	0.4409	0.70528
MSC	4	0.81365	0.99789	0.89757	0.97426	0.31833	0.70528
PAPPA	4	0.75385	0.5835	0.82677	0.95432	0.55956	0.74128
UTP11L	4	-1.0461	-2.5302	0.0090285	0.28609	0.011401	0.35122
PSD3	4	0.03464	0.094949	0.20529	0.69271	0.92436	0.96009
CD74	4	0.088629	0.24042	0.233	0.70458	0.81001	0.89388
ABCA1	4	0.86656	1.0989	0.96253	0.99037	0.27183	0.70528
VN1R1	4	1.3841	0.85857	0.44845	0.82699	0.39058	0.70528
ARID3C	4	0.49834	1.0075	0.54507	0.86583	0.31368	0.70528
PMS1	4	1.7135	0.82491	0.20093	0.69263	0.40942	0.70528
NPR3	4	1.4013	0.97531	0.43333	0.81744	0.32941	0.70528
C6orf226	4	-1.253	-2.5114	0.0056497	0.26206	0.012024	0.36361
C2orf91	4	1.1589	0.98335	0.6851	0.91567	0.32543	0.70528
BEGAIN	4	-0.24956	-0.67535	0.10182	0.59417	0.49945	0.71422
OSBPL8	4	0.46915	0.88506	0.51374	0.85365	0.37612	0.70528
WDR52	4	0.78745	0.75408	0.86111	0.96287	0.4508	0.70528
GPR37	4	1.4301	0.80039	0.40596	0.79935	0.42349	0.70528
SLC6A13	4	-1.3172	-3.5238	0.0049297	0.25718	0.00042533	0.036393
CARD11	4	0.61743	0.87629	0.67269	0.91111	0.38087	0.70528
C16orf13	4	-0.50744	-1.3743	0.047579	0.47564	0.16935	0.70528
MRPS28	4	0.19524	0.46622	0.29214	0.73663	0.64106	0.78759
CYB5A	4	0.29882	0.95211	0.36439	0.7747	0.34104	0.70528
CASK	4	-0.15939	-0.46485	0.12878	0.6312	0.64204	0.78808
C11orf96	4	1.9845	0.61668	0.084967	0.56293	0.53745	0.73021
FAM195B	4	0.97456	1.396	0.9057	0.97678	0.1627	0.70528
C1orf216	4	1.1724	1.104	0.67034	0.91081	0.26957	0.70528
ARPC1B	4	1.0373	1.1027	0.83088	0.95448	0.27018	0.70528
TAF1	4	0.71178	0.84642	0.77416	0.93919	0.39732	0.70528
SERPINB4	4	0.97311	1.337	0.90094	0.97542	0.18122	0.70528
C9orf139	4	0.50617	1.1212	0.55214	0.86968	0.26219	0.70528
LZTFL1	4	-0.052864	-0.10746	0.16991	0.67276	0.91443	0.95406
TRAP1	4	0.48262	0.87009	0.5348	0.8619	0.38425	0.70528
KCNAB2	4	0.20071	0.81963	0.29538	0.73872	0.41243	0.70528
STXBP5L	4	0.33575	1.0539	0.39242	0.79328	0.29194	0.70528
TNPO2	4	0.31693	0.69848	0.38019	0.78667	0.48488	0.70977
CYP7B1	4	1.4654	1.0075	0.37485	0.78309	0.31371	0.70528
PHF3	4	-0.04751	-0.12534	0.17071	0.67276	0.90025	0.94627
MBOAT2	4	0.11616	0.221	0.24755	0.71171	0.8251	0.9025
WIPF3	4	0.59946	1.1552	0.65225	0.90409	0.24802	0.70528
RNF38	4	0.36734	0.87067	0.421	0.80898	0.38394	0.70528
FAM211A	4	-0.92557	-1.4104	0.012656	0.3063	0.15841	0.70528
NHLRC4	4	1.3764	0.85769	0.44966	0.82741	0.39107	0.70528
GNS	4	0.48731	1.1303	0.53203	0.86083	0.25834	0.70528
SNAPC5	4	0.6481	1.3663	0.70159	0.9204	0.17185	0.70528
ACTN4	4	1.3284	0.82575	0.50328	0.85191	0.40894	0.70528
PCDH15	4	0.49059	1.0906	0.41628	0.80587	0.27543	0.70528
TJP1	4	1.8171	0.86337	0.14781	0.65297	0.38793	0.70528
RPL14	4	0.011091	0.025145	0.19727	0.69218	0.97994	0.98987
PPARGC1A	4	-0.3138	-1.174	0.085175	0.56293	0.24041	0.70528
C1orf27	4	-0.13905	-0.39397	0.13796	0.64178	0.69361	0.81927
SERINC2	4	1.0009	0.98928	0.87339	0.96694	0.32253	0.70528
CD97	4	0.2053	0.38533	0.30016	0.74159	0.7	0.82395
DNASE1L3	4	0.81658	1.1495	0.89839	0.97444	0.25035	0.70528
RAB3GAP1	4	1.0406	0.92271	0.82347	0.95317	0.35616	0.70528
AP2B1	4	0.033685	0.09862	0.20944	0.69271	0.92144	0.95822
FAM214A	4	0.38652	1.1489	0.43756	0.81948	0.25058	0.70528
SMARCA5	4	-1.4525	-4.2017	0.0035311	0.24915	2.6487e-05	0.0050142
ANKRD27	4	0.4986	1.2757	0.54744	0.86741	0.20207	0.70528
ETV2	4	-0.053011	-0.10015	0.17124	0.67276	0.92022	0.95745
XPA	4	0.10559	0.31416	0.24159	0.70739	0.7534	0.85891
RAI1	4	0.11834	0.2307	0.25054	0.71435	0.81755	0.89847
CELA2A	4	1.2707	1.074	0.56125	0.87389	0.28283	0.70528
BET1L	4	-0.00040351	0.010802	0.19238	0.68866	0.99138	0.99469
TBC1D12	4	-0.72618	-2.4358	0.015924	0.32449	0.014861	0.41582
CACNA1E	4	1.3994	0.86198	0.43385	0.81787	0.3887	0.70528
CEP76	4	-0.52736	-1.3831	0.043481	0.46217	0.16663	0.70528
SI	4	1.1974	0.93673	0.6393	0.90008	0.3489	0.70528
SLC9A2	4	-0.4101	-1.3662	0.062908	0.51613	0.17189	0.70528
ARRDC3	4	0.52605	0.77295	0.57266	0.87849	0.43955	0.70528
ZNF324	4	0.53726	1.1958	0.58432	0.88328	0.23176	0.70528
NPC2	4	0.28292	0.60323	0.35121	0.766	0.54635	0.73468
GRP	4	0.074579	0.48289	0.22805	0.70344	0.62917	0.78091
TTC9B	4	0.80803	0.88278	0.8885	0.97174	0.37735	0.70528
NFYB	4	0.67332	0.76823	0.73246	0.92785	0.44235	0.70528
EEA1	4	1.877	0.72392	0.11891	0.61763	0.46912	0.70584
PDXDC1	4	-0.46464	-1.674	0.05496	0.49464	0.094123	0.70528
PDE11A	4	1.0746	1.4677	0.78725	0.94349	0.1422	0.70528
WAS	4	0.10118	0.30603	0.23625	0.7071	0.75958	0.86308
TTLL7	4	0.39161	0.77716	0.43903	0.82057	0.43706	0.70528
SERPINA6	4	-0.047717	-0.12542	0.17402	0.67452	0.90019	0.94626
LUZP1	4	1.0666	0.957	0.79478	0.94385	0.33857	0.70528
FGF5	4	0.8737	1.1128	0.9671	0.99156	0.2658	0.70528
KLHL17	4	0.40618	0.8432	0.45423	0.83029	0.39912	0.70528
C12orf44	4	0.17255	0.32297	0.27789	0.72826	0.74671	0.85432
CAMSAP2	4	1.0396	0.9301	0.82371	0.95322	0.35232	0.70528
ADPRH	4	0.0011542	0.015331	0.19281	0.68866	0.98777	0.99321
ATP6V1B1	4	0.22721	0.53917	0.31168	0.74897	0.58977	0.75817
FAM135B	4	1.808	0.74267	0.15164	0.65593	0.45768	0.70534
KLHL3	4	0.56428	0.87863	0.61276	0.89357	0.3796	0.70528
STRN4	4	0.87494	0.87068	0.97105	0.99243	0.38393	0.70528
SERTAD2	4	0.67355	1.1811	0.73225	0.92785	0.23756	0.70528
TIMM13	4	-0.68395	-1.8241	0.026435	0.39164	0.068135	0.70528
CNOT3	4	-0.68398	-1.2509	0.026241	0.39153	0.21099	0.70528
SENP2	4	0.51284	0.66826	0.557	0.87228	0.50397	0.71667
MYO7A	4	0.50122	0.92678	0.54599	0.86667	0.35404	0.70528
PSPH	4	1.0201	1.0408	0.84159	0.95799	0.29797	0.70528
GPR142	4	-0.22527	-0.59701	0.11013	0.6088	0.5505	0.73713
ZNF367	4	1.448	0.87303	0.39191	0.79328	0.38265	0.70528
C19orf66	4	0.63688	1.2691	0.69511	0.91821	0.20442	0.70528
SMPD1	4	-0.27105	-0.81961	0.096668	0.58845	0.41244	0.70528
NRXN3	4	1.6693	0.73567	0.2248	0.7025	0.46193	0.70549
UGP2	4	-0.55404	-1.7026	0.040074	0.45321	0.088647	0.70528
TFB2M	4	-0.081741	-0.16567	0.15886	0.66279	0.86841	0.92766
RPGR	4	0.16172	0.29462	0.26856	0.72417	0.76829	0.86849
HMGN5	3	1.3753	0.78421	0.51532	0.85434	0.43292	0.70528
BEST1	4	0.051456	0.17235	0.21488	0.69388	0.86317	0.92424
KMT2A	4	-0.66209	-2.0887	0.027542	0.39748	0.036738	0.70528
PCDHA6	4	1.2467	1.316	0.58608	0.88389	0.18817	0.70528
LATS2	4	0.81458	1.3944	0.89429	0.97325	0.16319	0.70528
OR2AE1	4	1.6647	0.81136	0.22999	0.70408	0.41716	0.70528
AMBN	4	0.81113	1.0434	0.89069	0.97272	0.29676	0.70528
UBE2G2	4	-0.67246	-1.6024	0.027044	0.39439	0.10906	0.70528
PINLYP	4	0.42573	1.1199	0.46983	0.83618	0.26275	0.70528
NAT14	4	-0.47751	-1.2416	0.051484	0.48895	0.21439	0.70528
FLRT1	4	0.96151	1.6543	0.92043	0.98079	0.098069	0.70528
ZNF619	4	0.63279	0.76787	0.68722	0.91648	0.44256	0.70528
ACSL4	4	1.7497	0.81024	0.18287	0.68379	0.4178	0.70528
NR5A1	4	0.22719	0.57652	0.31238	0.74917	0.56426	0.74396
SIRT5	4	1.8253	0.71272	0.14332	0.64885	0.47602	0.70723
CUL5	4	0.13752	0.21385	0.26023	0.71888	0.83067	0.90533
CPD	4	0.8139	1.0485	0.90333	0.97596	0.29439	0.70528
SLC35B2	4	0.023696	0.082034	0.20392	0.69271	0.93462	0.96541
CD79A	4	0.60275	1.2335	0.65246	0.90409	0.21739	0.70528
UNC119	4	0.81586	0.9813	0.90587	0.9768	0.32644	0.70528
PABPC4L	4	0.26696	0.9829	0.33804	0.76161	0.32566	0.70528
KRT71	4	-0.04989	-0.13582	0.17089	0.67276	0.89196	0.94172
BIRC2	4	0.16376	0.39672	0.2716	0.72548	0.69158	0.81798
IGF2BP1	4	-0.25603	-0.51521	0.10052	0.59074	0.60641	0.76694
RBL1	4	0.13307	0.32298	0.25547	0.71714	0.74671	0.85432
PTPN6	4	-0.52064	-0.6159	0.045821	0.47056	0.53796	0.73037
WDR66	4	0.37513	0.55094	0.42756	0.81509	0.58167	0.75274
TRPV1	4	0.17162	0.41548	0.2794	0.72921	0.67779	0.81018
MMGT1	4	0.80276	1.0932	0.8778	0.9683	0.27431	0.70528
MRPL10	4	-0.062536	-0.1719	0.16611	0.66778	0.86352	0.92456
CNGA3	4	-1.1393	-3.5215	0.0073252	0.28374	0.00042909	0.036515
FRAS1	4	0.72157	0.97548	0.78436	0.94217	0.32932	0.70528
WDR70	4	-0.76337	-2.5456	0.020231	0.35358	0.01091	0.34315
PMFBP1	4	1.0665	0.95323	0.79283	0.94385	0.34047	0.70528
CXorf22	4	1.1067	1.306	0.75094	0.93419	0.19154	0.70528
ZNF136	4	0.17982	0.38718	0.28459	0.73201	0.69862	0.82278
FAM180B	4	-0.20783	-0.58319	0.11551	0.61371	0.55976	0.74133
COA6	4	-1.4589	-2.2771	0.0034618	0.24915	0.022777	0.55198
HINT3	4	-0.81229	-2.2289	0.017448	0.33263	0.025821	0.59536
PSMD11	4	0.21066	0.33111	0.30464	0.74428	0.74056	0.85065
PSAPL1	4	-0.095317	-0.153	0.15243	0.65602	0.8784	0.93374
OSBPL11	4	0.056626	0.1067	0.2176	0.69655	0.91503	0.9543
PCP4L1	4	1.313	0.9296	0.51659	0.85462	0.35258	0.70528
SOWAHB	4	0.84714	0.94147	0.93371	0.98285	0.34646	0.70528
TCEANC2	4	0.3879	0.86165	0.43644	0.81848	0.38888	0.70528
WASF2	4	-0.87745	-2.9225	0.014415	0.31912	0.0034728	0.15791
HSF1	4	-0.58719	-2.234	0.035754	0.43278	0.025481	0.58829
CEP152	4	0.61171	0.9829	0.66531	0.90891	0.32566	0.70528
GALNTL5	4	0.75783	1.0767	0.83174	0.9545	0.2816	0.70528
PDAP1	4	-0.27006	-0.51011	0.095976	0.58615	0.60998	0.76876
HOXB7	4	1.1329	0.98611	0.71393	0.92442	0.32408	0.70528
DDX47	4	0.11215	0.19007	0.24585	0.71066	0.84925	0.91591
ACAP2	4	0.078177	0.18168	0.22725	0.70317	0.85584	0.91999
UBE2N	2	1.1126	0.87663	0.76821	0.93843	0.38069	0.70528
CNOT4	4	-0.71765	-2.0064	0.023582	0.37677	0.044809	0.70528
MTM1	4	0.67022	1.0416	0.7273	0.9267	0.29761	0.70528
DHODH	4	-0.25852	-0.54989	0.09995	0.59053	0.5824	0.75311
TPSG1	4	-0.62086	-2.1077	0.032943	0.4206	0.035056	0.70528
FRMD3	4	0.48569	0.89955	0.52955	0.85934	0.36836	0.70528
SEZ6L2	4	0.52586	1.1017	0.57933	0.88056	0.27058	0.70528
KLHL24	4	0.47325	0.71562	0.51648	0.85452	0.47422	0.70691
CD69	4	0.20988	0.96718	0.30194	0.74231	0.33346	0.70528
RFX5	4	0.56079	1.2959	0.60712	0.89215	0.19501	0.70528
LOH12CR1	4	0.74364	0.93881	0.81688	0.95014	0.34783	0.70528
ENTPD7	4	0.60563	0.86898	0.53182	0.86083	0.38486	0.70528
B4GALNT3	4	0.7878	1.1879	0.86716	0.96511	0.23486	0.70528
TMEM45A	4	0.95646	1.0227	0.93057	0.98273	0.30645	0.70528
TMEM133	4	0.79582	1.1325	0.87737	0.9683	0.25741	0.70528
MCM10	4	0.14135	0.062977	0.20304	0.69271	0.94979	0.97335
C8G	4	0.79297	0.94336	0.87314	0.96694	0.3455	0.70528
U2AF1L4	4	0.02575	0.066906	0.20562	0.69271	0.94666	0.97168
PYHIN1	4	1.0466	1.2089	0.81595	0.95003	0.22671	0.70528
ZHX3	4	-0.41899	-0.90884	0.061773	0.51289	0.36344	0.70528
TRADD	4	-2.2868	-6.2211	0.00069237	0.22034	4.9372e-10	6.3669e-07
MORN3	4	-0.29398	-0.50793	0.0907	0.57586	0.6115	0.76949
SH3TC2	4	0.044535	0.1233	0.21206	0.69271	0.90187	0.94759
PDCL3	4	-0.46332	-1.5473	0.052994	0.49216	0.1218	0.70528
MRPL35	4	0.46509	0.6425	0.5041	0.85221	0.52055	0.72361
CPT1A	4	0.64178	1.073	0.69615	0.91821	0.28328	0.70528
OR10G7	4	1.1801	1.1083	0.65617	0.90516	0.26775	0.70528
ZNF205	4	0.44473	0.7859	0.49708	0.84942	0.43193	0.70528
RGS3	4	1.1114	1.0394	0.73813	0.92965	0.2986	0.70528
SLC3A2	4	-0.35205	-1.1363	0.075911	0.54958	0.25583	0.70528
GSTP1	4	0.29462	0.72176	0.35892	0.77088	0.47044	0.70589
MMP10	4	1.0349	0.91469	0.83297	0.95525	0.36036	0.70528
RAB23	4	0.81762	1.2997	0.89813	0.97427	0.19369	0.70528
CDK2AP1	4	0.91325	1.1008	0.97872	0.99401	0.27097	0.70528
MOB2	4	0.76397	1.011	0.83896	0.95799	0.31203	0.70528
HNRNPR	4	-0.77419	-1.7581	0.01958	0.34872	0.078736	0.70528
RSAD1	4	-0.80978	-2.0432	0.017586	0.3336	0.041028	0.70528
NT5DC2	4	0.016324	0.063392	0.19926	0.69248	0.94945	0.97335
AP1S1	4	1.0244	0.94809	0.84657	0.95836	0.34309	0.70528
CIC	4	1.3422	0.9285	0.49053	0.84579	0.35315	0.70528
C5orf51	4	1.6946	0.74605	0.20983	0.69271	0.45564	0.70528
ACR	4	-1.1106	-2.418	0.0079207	0.28609	0.015605	0.42751
EPGN	4	1.4815	0.76655	0.36633	0.77626	0.44335	0.70528
DYNC1LI2	4	0.88995	1.3951	0.99093	0.99779	0.163	0.70528
DAPK3	4	-0.15062	-0.38284	0.13464	0.6399	0.70184	0.82461
CPEB3	4	1.2695	1.1719	0.69403	0.91821	0.24122	0.70528
HPS5	4	0.32995	0.53808	0.3887	0.79093	0.59052	0.75839
OR9G4	4	0.95443	1.3759	0.92916	0.98255	0.16886	0.70528
OR2S2	4	0.51899	1.3276	0.56726	0.87587	0.18431	0.70528
GSPT1	4	-0.742	-2.0271	0.02235	0.3665	0.042657	0.70528
MGME1	4	1.2816	1.0206	0.55517	0.87126	0.30745	0.70528
UNC13C	4	0.88537	0.87435	0.98642	0.99622	0.38193	0.70528
HOXA7	4	-0.098728	-0.31411	0.15179	0.65593	0.75344	0.85891
TXLNB	4	1.2766	0.83863	0.55571	0.87158	0.40168	0.70528
OCSTAMP	4	0.69607	1.2535	0.75806	0.93708	0.21002	0.70528
DHFR	3	-0.073857	-0.17637	0.2591	0.71859	0.86001	0.92217
SH2B1	4	-0.32842	-0.89654	0.083319	0.56122	0.36996	0.70528
EIF2AK3	4	0.20845	0.47027	0.29817	0.74037	0.63816	0.78574
QDPR	4	0.57316	0.62392	0.62231	0.8947	0.53268	0.72775
FGF7	4	1.2239	0.95512	0.60999	0.89309	0.33952	0.70528
RBM12B	4	0.71844	1.4613	0.78481	0.94245	0.14394	0.70528
TYRP1	4	-0.51171	-1.5809	0.046209	0.47109	0.1139	0.70528
CDH17	4	0.46527	1.02	0.5105	0.8523	0.30771	0.70528
ARX	4	0.48115	1.0825	0.52029	0.85681	0.27903	0.70528
CAND1	4	1.577	0.79911	0.28869	0.73409	0.42423	0.70528
ITPR2	4	1.0319	1.0664	0.8343	0.95599	0.28626	0.70528
ARHGEF16	4	1.312	0.86118	0.51784	0.85567	0.38914	0.70528
BCL6	4	-0.4955	-0.92544	0.048147	0.47722	0.35474	0.70528
AVPR1B	4	0.44124	0.76257	0.48795	0.84572	0.44572	0.70528
STPG1	4	1.3713	0.76844	0.46207	0.83346	0.44223	0.70528
RRAD	4	-0.048404	-0.085555	0.17175	0.67276	0.93182	0.96404
C6orf25	4	-0.22505	-0.6483	0.11189	0.61064	0.51679	0.72187
METTL3	4	0.26824	0.61543	0.34081	0.76164	0.53827	0.73045
PBDC1	4	0.53566	1.0362	0.57768	0.8805	0.3001	0.70528
NEIL3	4	0.10469	0.23192	0.24015	0.70739	0.8166	0.89817
UBFD1	4	-0.24076	-0.87293	0.10762	0.60607	0.3827	0.70528
MATK	4	0.33512	0.8267	0.39394	0.79352	0.4084	0.70528
SAP18	4	-0.21849	-0.39493	0.11106	0.60883	0.69289	0.81894
VEZT	4	-0.52111	-1.3302	0.045945	0.47087	0.18346	0.70528
LY96	2	1.1105	0.48801	0.77764	0.94008	0.62554	0.77871
RXFP3	4	0.92519	1.0624	0.96483	0.99062	0.28805	0.70528
ZNF649	4	1.2146	1.3762	0.621	0.89444	0.16875	0.70528
GOLPH3	4	1.1787	1.0775	0.66127	0.90749	0.28126	0.70528
NUDCD2	4	-0.19471	-0.41618	0.12014	0.61943	0.67728	0.80987
SLC50A1	4	-0.2183	-0.84184	0.11219	0.61107	0.39988	0.70528
CDC42EP3	4	0.45377	0.68721	0.49884	0.84992	0.49195	0.7114
PGM1	4	1.4479	1.1697	0.39419	0.79352	0.24214	0.70528
STAC2	4	-0.069614	-0.16418	0.16304	0.6649	0.86959	0.92826
ABCF3	4	0.78524	1.1524	0.86094	0.96286	0.24916	0.70528
FGF17	4	1.5255	0.76467	0.33216	0.75904	0.44447	0.70528
C6orf222	4	0.63852	0.86055	0.69566	0.91821	0.38948	0.70528
GINS2	4	-0.64228	-1.4498	0.03052	0.41863	0.14711	0.70528
NUCKS1	4	0.26739	0.52324	0.33981	0.76161	0.6008	0.76311
MKKS	4	0.61727	1.0133	0.66951	0.91069	0.31092	0.70528
OR8K1	4	1.1491	1.0249	0.69612	0.91821	0.30539	0.70528
C15orf27	4	0.010476	0.08346	0.19858	0.69241	0.93349	0.96508
REG1B	4	1.0985	1.1923	0.76104	0.93779	0.23316	0.70528
HSP90B1	4	0.64875	0.97854	0.70483	0.92204	0.32781	0.70528
UBE3A	4	-0.076108	-0.21865	0.16037	0.66299	0.82692	0.90362
PLEKHG4	4	0.8184	1.1387	0.90318	0.97596	0.25484	0.70528
IL2	4	0.42529	0.93973	0.46952	0.83618	0.34736	0.70528
TDRD3	4	0.13784	0.3645	0.25665	0.7173	0.71549	0.834
NMNAT3	4	0.38667	0.93757	0.43673	0.8186	0.34847	0.70528
EIF5B	4	-1.2467	-2.6764	0.0056497	0.26206	0.007441	0.26679
ABL2	4	0.80433	1.0387	0.88755	0.97144	0.29894	0.70528
NR2F1	4	-0.44588	-1.7694	0.056913	0.49662	0.076823	0.70528
SLC8A1	4	2.177	0.5731	0.042151	0.46022	0.56658	0.74545
CCL20	4	-0.33575	-1.0559	0.079193	0.55446	0.291	0.70528
CNNM1	4	-0.56643	-1.8607	0.026116	0.39094	0.06278	0.70528
CCDC105	4	0.31001	1.0134	0.37468	0.7829	0.31087	0.70528
AUH	4	2.0244	0.64218	0.073419	0.54257	0.52075	0.72366
PHLDB2	4	-0.42361	-0.99945	0.06025	0.50782	0.31758	0.70528
HCST	4	0.82349	1.7379	0.9139	0.97927	0.082231	0.70528
ISCU	4	0.19184	0.26544	0.29027	0.73497	0.79067	0.88252
ECM1	4	1.0256	1.502	0.8437	0.95824	0.13309	0.70528
OR2A5	4	0.54786	1.1461	0.60329	0.89033	0.25177	0.70528
IL18R1	4	1.0775	1.252	0.7851	0.94262	0.21058	0.70528
HLA+AC0-G	4	1.3136	0.87465	0.52153	0.85722	0.38176	0.70528
TBC1D24	4	0.28933	1.0668	0.36049	0.77208	0.28608	0.70528
ISOC2	4	0.13646	0.29789	0.25807	0.71839	0.76579	0.86698
INA	4	1.1354	0.91938	0.85223	0.96007	0.3579	0.70528
ABLIM1	4	0.70687	1.114	0.63846	0.90005	0.2653	0.70528
SWT1	4	0.43112	0.9063	0.47791	0.84	0.36478	0.70528
EPHB4	4	-0.14201	-0.7815	0.13558	0.64077	0.43451	0.70528
NTSR2	4	0.46175	1.0455	0.50825	0.8523	0.29581	0.70528
CAB39L	4	0.58895	1.0537	0.63903	0.90008	0.29203	0.70528
OR6C6	4	0.61528	1.0309	0.66787	0.90994	0.30261	0.70528
HUS1	4	-1.9015	-4.8367	0.0013709	0.22863	1.32e-06	0.00062713
CYB561D1	4	-0.25706	-0.55234	0.099936	0.59053	0.58072	0.7521
FAM212B	4	1.4546	1.0663	0.38796	0.79057	0.28627	0.70528
CEP192	4	0.079184	0.15914	0.22747	0.70317	0.87356	0.93095
PTPLAD2	4	0.452	1.0864	0.4964	0.849	0.27729	0.70528
ECH1	4	0.21069	0.58702	0.30034	0.74159	0.55719	0.74018
ZNF517	4	0.27686	0.72484	0.34591	0.76426	0.46855	0.70581
PRSS58	4	1.0787	1.2984	0.77401	0.93919	0.19416	0.70528
THAP9	4	0.53177	0.65202	0.57548	0.88011	0.51439	0.72125
ALDH1A1	4	0.43215	0.90876	0.47671	0.83949	0.36348	0.70528
LY6G6F	4	0.7013	1.2826	0.77162	0.93893	0.19964	0.70528
SIRT4	4	-0.061691	-0.15388	0.16665	0.66891	0.8777	0.93339
GALNT18	4	-0.13671	-0.34368	0.13677	0.64078	0.73109	0.84453
RPS6KA2	4	0.18355	0.6043	0.28524	0.73243	0.54564	0.73451
TBC1D31	4	0.86389	1.3024	0.95237	0.98761	0.19279	0.70528
TYW3	4	0.65191	0.71551	0.70529	0.92218	0.47429	0.70691
FGF22	4	0.1738	0.48328	0.2802	0.72935	0.6289	0.78077
LRRC70	4	0.81421	1.1437	0.89781	0.97426	0.25274	0.70528
DDX23	4	0.49326	0.76063	0.53801	0.86262	0.44688	0.70528
DDR2	4	0.47104	1.07	0.51622	0.85439	0.28463	0.70528
SRC	4	1.0618	0.95436	0.79921	0.94423	0.3399	0.70528
GJA4	4	-0.46109	-1.8837	0.05406	0.49399	0.059605	0.70528
C1orf61	4	0.043439	0.13606	0.21186	0.69271	0.89178	0.9416
ZBED6	4	-0.099667	-0.28822	0.15199	0.65593	0.77318	0.87146
TSFM	4	-0.96589	-2.388	0.011286	0.2992	0.01694	0.44976
GREB1L	4	1.0617	0.99599	0.80035	0.9447	0.31925	0.70528
MAP7D2	4	0.27887	0.58749	0.34339	0.76377	0.55688	0.74007
MARVELD1	4	-0.21161	-1.2049	0.081021	0.5583	0.22824	0.70528
KIF22	4	-0.02185	-0.017355	0.18608	0.68517	0.98615	0.99294
GBP3	4	1.3884	0.85801	0.44717	0.82589	0.39089	0.70528
TRPS1	4	0.083897	0.16657	0.23053	0.70408	0.86771	0.92737
FAM171A2	4	0.27491	0.71495	0.34564	0.76426	0.47464	0.70703
PARL	4	-0.30358	-0.81128	0.08728	0.56661	0.4172	0.70528
CD52	3	1.5706	0.68139	0.35613	0.76967	0.49563	0.71261
SPANXN3	3	0.8228	1.252	0.93439	0.98285	0.21056	0.70528
DKK3	4	0.82482	1.0482	0.91203	0.97869	0.29454	0.70528
GLRX3	4	-1.3011	-3.1912	0.0038634	0.24915	0.001417	0.086137
PCMT1	4	0.54186	1.0315	0.58871	0.88569	0.3023	0.70528
GNAT2	4	0.88456	0.91699	0.98222	0.99529	0.35915	0.70528
CALCOCO2	4	0.42725	0.7933	0.47305	0.83706	0.4276	0.70528
NUP88	4	-0.51836	-1.583	0.045613	0.47051	0.11343	0.70528
ZNF385D	4	-0.46945	-1.3399	0.053575	0.49399	0.18028	0.70528
TNFRSF11B	4	0.10351	0.39757	0.24022	0.70739	0.69095	0.81746
C1S	4	1.5566	0.78675	0.29822	0.74037	0.43143	0.70528
GALNT4	4	-0.14791	-0.26179	0.13462	0.6399	0.79348	0.88411
HSDL2	4	0.067869	0.17393	0.22345	0.70153	0.86192	0.92339
TM6SF2	4	-0.33364	-1.0251	0.081076	0.55847	0.30533	0.70528
PUM1	4	0.41442	0.70718	0.45957	0.83257	0.47946	0.70871
HABP2	4	1.3495	0.82511	0.60379	0.89066	0.40931	0.70528
ZNF506	3	1.9572	0.60778	0.14279	0.64839	0.54333	0.73338
ZNF257	4	0.78866	0.97243	0.86733	0.96511	0.33084	0.70528
SEC63	4	-0.30846	-0.60239	0.086477	0.56524	0.54692	0.73489
IL36RN	4	0.74055	0.84186	0.81017	0.94799	0.39987	0.70528
TFPI	4	-0.74789	-2.2243	0.021117	0.35865	0.026126	0.59857
LRRC53	4	0.049012	0.23995	0.21199	0.69271	0.81037	0.89406
REPS1	4	0.27669	0.56351	0.34587	0.76426	0.57308	0.74879
NQO1	4	-0.10423	-0.21946	0.15005	0.65497	0.82629	0.9033
UACA	4	0.32914	0.5658	0.38606	0.7901	0.57153	0.74811
COPS7A	4	1.2404	1.0933	0.58488	0.8836	0.27424	0.70528
DNAJB4	4	0.31903	0.97572	0.37719	0.78459	0.3292	0.70528
MRPS25	4	0.81742	1.3088	0.9076	0.9775	0.1906	0.70528
KRTAP11+AC0-1	4	0.20076	0.59075	0.29253	0.73686	0.55468	0.7391
LAMTOR1	4	0.79305	0.88067	0.87195	0.96694	0.3785	0.70528
PIH1D2	4	0.89985	0.99763	0.99266	0.9983	0.31846	0.70528
GABRA2	4	0.59342	1.1807	0.64459	0.90175	0.23774	0.70528
FKBP2	4	-0.10376	-0.25508	0.15005	0.65497	0.79866	0.887
PRG3	4	-0.030596	-0.064904	0.17918	0.68185	0.94825	0.97266
NR0B1	4	0.53059	1.0706	0.57134	0.87801	0.28437	0.70528
KRTAP1+AC0-4	4	0.60681	1.3096	0.65375	0.90422	0.19032	0.70528
OLFM2	4	0.6791	1.2173	0.74267	0.9306	0.2235	0.70528
SLC22A14	4	0.86217	1.3392	0.9559	0.98871	0.18052	0.70528
IGLL1	4	-0.043017	-0.071125	0.1751	0.6762	0.9433	0.97021
PSEN2	4	-0.14399	-0.56121	0.13612	0.64077	0.57465	0.74962
RICTOR	4	0.416	0.60141	0.46239	0.83355	0.54757	0.73511
PPP1R15A	4	0.23955	0.5446	0.31939	0.75215	0.58603	0.75577
KLHL22	4	1.0142	1.1414	0.84923	0.95932	0.25372	0.70528
PPP1R35	4	-0.19946	-0.37495	0.11691	0.61481	0.7077	0.82879
PRSS23	4	1.1044	0.93513	0.7438	0.93105	0.34972	0.70528
SLC35F4	4	-0.1334	-0.33716	0.14005	0.64568	0.736	0.84786
HVCN1	4	0.81512	1.4336	0.90001	0.97521	0.15168	0.70528
OR4N4	4	1.0454	0.94591	0.91496	0.97947	0.3442	0.70528
CXADR	4	0.1709	0.41249	0.27441	0.72717	0.67998	0.81102
UQCC1	4	-1.0791	-2.8895	0.00835	0.28609	0.0038588	0.16992
ANKRD52	4	1.1368	0.97967	0.71059	0.92355	0.32725	0.70528
OR8S1	4	0.64058	0.85043	0.69505	0.91821	0.39509	0.70528
NIF3L1	4	0.88104	1.0117	0.97566	0.99386	0.31169	0.70528
PIDD	4	1.7481	0.96406	0.18036	0.68319	0.33502	0.70528
JMJD7	4	0.57028	0.79004	0.62152	0.8947	0.42951	0.70528
MTRF1L	4	0.45976	0.75738	0.50116	0.85087	0.44882	0.70528
RAB3A	4	0.33627	0.72612	0.39581	0.79432	0.46776	0.70577
BTK	4	0.14617	0.3006	0.25976	0.71859	0.76372	0.86571
BPIFB2	4	0.96742	0.99946	0.91356	0.97921	0.31757	0.70528
NPAS1	4	0.039981	0.077075	0.20961	0.69271	0.93856	0.96767
SLC45A2	4	0.65488	1.2282	0.71153	0.92407	0.21937	0.70528
UBE2R2	4	-0.2836	-0.80547	0.093816	0.58279	0.42055	0.70528
KIAA0101	4	1.0496	0.93151	0.81505	0.94986	0.35159	0.70528
PLEKHA5	4	0.2566	0.88192	0.32255	0.7546	0.37782	0.70528
SLC41A2	4	1.0839	0.84016	0.77116	0.93887	0.40082	0.70528
TMEM176A	4	0.35027	0.85611	0.4051	0.7989	0.39193	0.70528
MYH9	4	1.0164	0.89861	0.85042	0.95957	0.36886	0.70528
ANXA3	4	1.1971	0.99922	0.64387	0.90175	0.31769	0.70528
FAM169A	4	1.2938	0.93091	0.53794	0.86262	0.3519	0.70528
PAK1IP1	4	0.19008	0.55806	0.28942	0.73461	0.5768	0.75024
CASP7	4	0.68811	1.1619	0.61828	0.89408	0.24526	0.70528
SLC35C2	4	1.7168	0.81478	0.19781	0.69241	0.4152	0.70528
OR10AG1	4	-0.17816	-0.47366	0.12429	0.62541	0.63574	0.78433
UQCR10	4	0.31881	0.94883	0.38018	0.78667	0.34271	0.70528
ACER3	4	0.25836	0.67134	0.33314	0.75909	0.502	0.71574
WFDC12	4	0.36582	0.75339	0.41737	0.80669	0.45122	0.70528
PRSS12	4	1.4052	0.90462	0.43143	0.81674	0.36567	0.70528
DNAJC5	4	1.0248	1.2254	0.84369	0.95824	0.22041	0.70528
LRP1	4	1.0644	1.0159	0.79583	0.94385	0.30969	0.70528
PLXDC2	4	1.0537	0.86093	0.95055	0.9872	0.38928	0.70528
FDPS	4	-0.10941	-0.2568	0.14836	0.65297	0.79734	0.88632
EFR3A	4	1.0438	1.3291	0.82008	0.95171	0.18381	0.70528
TSSC4	4	-0.64445	-2.6923	0.02991	0.415	0.0070961	0.25934
PNPLA8	4	0.19462	0.35837	0.28951	0.73461	0.72007	0.83711
HSD17B4	4	-0.052445	-0.13129	0.1701	0.67276	0.89555	0.94347
FMO2	4	0.7566	1.1471	0.83293	0.95525	0.25133	0.70528
TP53AIP1	4	0.49985	0.7813	0.54849	0.86788	0.43462	0.70528
ETNK1	4	0.66513	1.1321	0.72247	0.92605	0.25761	0.70528
NDUFS2	4	-1.726	-4.3063	0.0019663	0.24915	1.6601e-05	0.0038426
CCDC117	4	0.16123	0.5263	0.27238	0.72594	0.59868	0.76192
ROR1	4	0.86046	0.89694	0.9518	0.98761	0.36975	0.70528
MBIP	4	1.2189	0.96211	0.6173	0.89408	0.33599	0.70528
KIAA1024	4	0.9291	1.0929	0.95656	0.98871	0.27442	0.70528
NLRP3	4	0.21523	0.57942	0.30479	0.74439	0.5623	0.74231
PRDX6	4	0.69508	0.87996	0.76137	0.93779	0.37888	0.70528
CENPBD1	4	0.99134	1.0774	0.87748	0.9683	0.2813	0.70528
CRYL1	4	0.58888	0.95785	0.63569	0.89986	0.33814	0.70528
ACTL7B	4	0.12974	0.33626	0.2544	0.71669	0.73668	0.84821
NKX2+AC0-5	4	1.6408	0.66782	0.24677	0.71091	0.50425	0.71682
TPTE	4	0.2626	0.58361	0.3252	0.75508	0.55949	0.74128
KHDC3L	4	0.29337	0.69257	0.35377	0.7673	0.48858	0.71057
ST14	4	0.49389	1.0028	0.54218	0.86462	0.31597	0.70528
TMEM200B	4	0.12108	0.27119	0.24852	0.71171	0.78624	0.87954
LSS	4	0.019961	0.051808	0.20111	0.69265	0.95868	0.9788
GPR135	4	1.1153	1.2169	0.73333	0.92815	0.22365	0.70528
GPRC5A	4	0.58087	1.1989	0.63325	0.89921	0.23058	0.70528
IL17RE	4	0.6644	1.5677	0.72116	0.92576	0.11696	0.70528
MYO1A	4	0.81045	1.3175	0.89317	0.97298	0.18766	0.70528
MAGI1	4	-0.38854	-1.0155	0.067575	0.5256	0.30985	0.70528
C1orf21	4	1.1053	1.1455	0.74446	0.93148	0.252	0.70528
SRRD	4	0.76385	0.83487	0.83983	0.95799	0.40379	0.70528
CSNK2A1	3	1.4749	0.76461	0.43543	0.818	0.4445	0.70528
OR4D9	4	0.49226	0.85591	0.53688	0.86262	0.39205	0.70528
WRB	4	-0.69133	-1.188	0.025604	0.388	0.23485	0.70528
CTNNA3	4	0.53265	0.69531	0.45871	0.83209	0.48686	0.71042
RPTN	4	0.66284	1.2053	0.71837	0.92517	0.22808	0.70528
RPS14	4	-0.36575	-0.62934	0.072837	0.54114	0.52912	0.72689
RHOBTB2	4	-1.7525	-3.7575	0.0017586	0.24423	0.00017163	0.019214
RFPL1	2	0.47249	0.61414	0.72177	0.92594	0.53912	0.73074
HSD17B1	4	-1.0497	-3.38	0.0090146	0.28609	0.00072478	0.054404
FAM114A1	4	0.74145	1.0775	0.81159	0.94857	0.28126	0.70528
SIK2	4	0.67645	1.2916	0.73959	0.92973	0.1965	0.70528
DUSP23	4	0.88963	1.3295	0.9911	0.99779	0.18367	0.70528
KLHL38	4	0.97484	0.86356	0.90397	0.97596	0.38783	0.70528
USH1G	4	-0.24795	-0.76462	0.10289	0.59489	0.4445	0.70528
DAG1	4	0.63607	0.79298	0.68946	0.91755	0.42779	0.70528
KAT6B	4	-0.012496	-0.29944	0.13972	0.64498	0.76461	0.86626
TCF12	4	1.9144	0.62644	0.10773	0.60607	0.53103	0.72728
C3orf30	4	0.24702	0.56081	0.32544	0.75536	0.57493	0.74974
PLD4	4	0.44086	0.7701	0.48409	0.84333	0.44124	0.70528
PER3	4	0.80934	0.879	0.89272	0.97298	0.3794	0.70528
RNF152	4	1.6044	1.121	0.26595	0.72389	0.26229	0.70528
VRK1	4	1.0656	1.0608	0.78771	0.94359	0.28878	0.70528
UGT1A8	4	0.18587	0.36137	0.2847	0.73209	0.71782	0.83534
RBFOX3	4	0.31518	0.85961	0.3737	0.78187	0.39	0.70528
ASB13	4	0.67112	0.8168	0.60194	0.89012	0.41405	0.70528
NEDD4L	4	0.41049	0.99022	0.46095	0.83268	0.32207	0.70528
GLS	4	0.49639	0.752	0.53782	0.86262	0.45205	0.70528
CXorf58	4	0.788	1.3038	0.85924	0.96226	0.1923	0.70528
BIN1	4	0.62162	0.72061	0.67499	0.91146	0.47115	0.70591
C3orf72	4	-0.40999	-1.1811	0.063712	0.51858	0.23757	0.70528
PTH2	4	0.85707	0.86766	0.94817	0.98676	0.38558	0.70528
SON	4	-0.62584	-2.0112	0.03196	0.42055	0.044301	0.70528
ZNF664	4	0.79242	1.3977	0.87291	0.96694	0.16222	0.70528
ALS2	4	0.015266	0.050154	0.19753	0.69218	0.96	0.97937
POLR2C	4	-0.50172	-0.85298	0.047441	0.47564	0.39367	0.70528
APOM	4	0.031554	0.11426	0.20922	0.69271	0.90903	0.95064
EMR2	4	0.22794	1.0616	0.31454	0.75036	0.2884	0.70528
MPLKIP	4	-0.25463	-0.87108	0.10124	0.59227	0.38371	0.70528
SRP54	4	0.75799	1.2434	0.83015	0.95448	0.21371	0.70528
HK3	4	0.30101	0.7688	0.36626	0.77626	0.44201	0.70528
SRXN1	4	-0.52306	-1.5989	0.043273	0.46212	0.10984	0.70528
TC2N	4	0.43089	0.97994	0.47766	0.84	0.32711	0.70528
PRKG2	4	0.36678	0.60042	0.41611	0.80587	0.54823	0.73562
WBP4	4	0.37337	1.0164	0.42107	0.80898	0.30942	0.70528
GSTK1	4	-0.50867	-1.4083	0.04751	0.47564	0.15904	0.70528
BLVRA	4	1.2282	0.96316	0.6048	0.89135	0.33547	0.70528
OFD1	4	0.55681	1.103	0.59911	0.88918	0.27005	0.70528
SNRPN	4	0.69179	1.0971	0.75345	0.93515	0.27261	0.70528
CACNA1F	4	0.60999	0.76702	0.65585	0.90493	0.44307	0.70528
ZNF721	4	0.74482	1.3234	0.81713	0.95018	0.18571	0.70528
MAT2B	4	1.0127	1.0768	0.85387	0.96036	0.28158	0.70528
ESCO1	4	0.044163	0.15763	0.21108	0.69271	0.87475	0.93147
SERTM1	4	0.84383	1.326	0.92842	0.98255	0.18484	0.70528
TMEM60	4	0.81466	1.0226	0.89405	0.97324	0.3065	0.70528
TECTA	4	1.0995	0.90242	0.74845	0.93283	0.36684	0.70528
CYP11B1	4	1.0756	1.0996	0.78163	0.94143	0.27153	0.70528
DUSP22	4	0.44948	0.81645	0.58306	0.88257	0.41424	0.70528
NCSTN	4	0.44291	0.86858	0.48899	0.84579	0.38507	0.70528
SLC2A1	4	-0.63692	-1.8096	0.030436	0.41819	0.070358	0.70528
DEPDC1	4	-0.28046	-0.6263	0.093705	0.58236	0.53112	0.72728
KLHL31	4	0.28039	0.8229	0.35027	0.766	0.41056	0.70528
AGPAT6	4	0.46657	0.75434	0.51501	0.8542	0.45065	0.70528
ZFAT	4	0.49122	0.73505	0.53606	0.86256	0.46231	0.70549
CUL7	4	0.27567	0.58595	0.34678	0.76426	0.55791	0.74054
GIF	4	1.2199	1.1358	0.61593	0.89408	0.25606	0.70528
SH2B3	4	0.93036	1.1384	0.95684	0.98871	0.25495	0.70528
SLC5A10	4	0.55245	0.98044	0.60532	0.89145	0.32687	0.70528
ZNF677	4	0.77364	0.86162	0.84976	0.95953	0.3889	0.70528
CD200R1L	4	0.81956	1.3808	0.89995	0.97521	0.16735	0.70528
NOG	4	-0.036519	-0.089076	0.17671	0.67803	0.92902	0.96251
COA5	4	-0.33977	-1.0243	0.077781	0.55287	0.30568	0.70528
GUCY1A3	4	1.1168	0.94506	0.73449	0.92861	0.34463	0.70528
OR1L8	4	0.90122	1.1109	0.99446	0.99887	0.26663	0.70528
TSSK4	4	0.51905	0.92678	0.56472	0.8753	0.35404	0.70528
KCNV2	4	1.6985	0.74096	0.20646	0.69271	0.45872	0.70534
CALML3	4	0.55553	0.83884	0.48349	0.84309	0.40156	0.70528
GSX2	4	0.27509	0.58526	0.34463	0.76396	0.55837	0.7407
KCNJ15	4	0.29094	0.99436	0.35617	0.76967	0.32005	0.70528
GPC3	4	1.4099	1.039	0.43046	0.81626	0.29882	0.70528
AJUBA	4	0.78701	1.3424	0.87017	0.96645	0.17946	0.70528
CDC27	4	-0.93031	-2.0122	0.012421	0.30488	0.044194	0.70528
OR1C1	4	1.3282	1.0081	0.50144	0.85101	0.3134	0.70528
CCDC23	2	-0.053496	-0.14686	0.42718	0.81509	0.88324	0.93652
PENK	4	0.62735	1.2762	0.68529	0.91572	0.20189	0.70528
CMTM6	4	0.44315	0.76894	0.48858	0.84579	0.44193	0.70528
ASRGL1	4	-0.22614	-0.44335	0.10988	0.6088	0.65751	0.79749
PSMC5	4	-0.72993	-1.8771	0.022737	0.36905	0.06051	0.70528
DPPA4	4	2.4423	0.46631	0.013432	0.31266	0.64099	0.78759
PPP1R2	4	-1.2564	-2.1357	0.0056082	0.26206	0.032704	0.6826
ACP1	4	1.406	0.90962	0.42799	0.81526	0.36302	0.70528
SCO1	4	-0.50548	-1.0545	0.047538	0.47564	0.29166	0.70528
CHAF1A	4	-0.67622	-2.0875	0.027002	0.39439	0.036845	0.70528
CD300A	4	0.6168	1.24	0.66942	0.91069	0.21498	0.70528
OR2Y1	4	0.51964	1.2393	0.5685	0.87667	0.21524	0.70528
DTL	4	0.077411	0.14097	0.22789	0.70344	0.8879	0.93961
KIRREL	4	1.362	1.1663	0.46887	0.83588	0.24349	0.70528
TUFM	4	-1.4894	-3.6238	0.0033234	0.24915	0.00029033	0.027019
OR12D3	4	1.0921	0.97876	0.75993	0.93769	0.3277	0.70528
VAMP8	4	1.0706	1.2875	0.79547	0.94385	0.19791	0.70528
B3GALNT1	4	0.65576	1.0127	0.71253	0.92437	0.31122	0.70528
RTP4	4	1.3391	0.93343	0.4933	0.84684	0.3506	0.70528
M1AP	4	-0.019761	-0.04791	0.18209	0.68379	0.96179	0.98014
RAB5A	4	0.77622	1.1463	0.85757	0.96188	0.25166	0.70528
GALNT8	4	0.3377	0.8794	0.40094	0.79746	0.37918	0.70528
MPDU1	4	0.12015	0.23457	0.25158	0.71497	0.81454	0.89674
SLC5A11	4	2.3118	0.57128	0.022862	0.37051	0.56781	0.74619
RTP2	4	0.32059	0.79094	0.37904	0.78606	0.42898	0.70528
HFE	4	0.69191	0.97841	0.75589	0.93638	0.32787	0.70528
GAL3ST1	4	-1.6555	-5.7562	0.002354	0.24915	8.6029e-09	7.396e-06
ZNF254	2	0.61134	0.61089	0.80551	0.94567	0.54127	0.73202
PITX1	4	1.1498	1.0165	0.69505	0.91821	0.30939	0.70528
ACTL7A	4	-0.31251	-0.69201	0.085549	0.56302	0.48893	0.71057
RGL3	4	-0.54507	-2.6655	0.041944	0.45978	0.0076868	0.27211
PIP4K2B	4	-0.19923	-0.73393	0.11799	0.61675	0.46299	0.70549
PRDM14	4	-0.086669	-0.24401	0.15692	0.66034	0.80722	0.89222
C5orf45	4	0.36104	0.90982	0.41593	0.80571	0.36292	0.70528
WDPCP	4	0.82939	1.4817	0.91647	0.97963	0.13842	0.70528
PIFO	4	0.47598	0.65029	0.51595	0.85439	0.51551	0.72156
CCDC28A	4	-0.22426	-0.80613	0.11046	0.60883	0.42017	0.70528
BCKDK	4	0.63602	1.1441	0.69782	0.91906	0.25256	0.70528
SYN3	4	0.79904	0.90061	0.88185	0.96929	0.3678	0.70528
RGS21	4	-0.052803	-0.15876	0.17042	0.67276	0.87386	0.93105
EXPH5	4	-0.02303	-0.04854	0.18414	0.68379	0.96129	0.97996
KARS	4	-0.97591	-1.9055	0.010939	0.2992	0.056715	0.70528
TRMT61A	4	0.061508	0.12114	0.21915	0.69888	0.90358	0.94832
PHTF2	4	-0.17211	-0.49806	0.1251	0.62541	0.61844	0.77398
NXF1	4	-2.143	-3.449	0.00094162	0.22863	0.00056263	0.045558
SLC16A3	4	1.2749	0.91931	0.55871	0.87338	0.35793	0.70528
SLC7A9	4	0.85664	0.95614	0.95372	0.98821	0.339	0.70528
FMN1	4	0.57303	0.76272	0.61953	0.89408	0.44563	0.70528
CYP21A2	4	0.79995	0.93168	0.88813	0.97161	0.3515	0.70528
GMPR2	4	0.37647	0.73873	0.42729	0.81509	0.46007	0.70549
NUCB2	4	0.36304	0.88775	0.41622	0.80587	0.37468	0.70528
OR10V1	4	0.8042	0.93	0.88552	0.97062	0.35237	0.70528
BOD1L2	4	1.8949	0.68537	0.11392	0.61173	0.49311	0.71177
CACNA2D3	4	0.60941	1.1858	0.65983	0.90667	0.2357	0.70528
SLC25A11	4	0.61729	0.90534	0.6736	0.91131	0.36528	0.70528
OR2D3	4	0.94115	0.96132	0.94382	0.98505	0.33639	0.70528
FHL1	4	0.41512	0.58111	0.45695	0.83163	0.56117	0.74189
ANK1	4	-0.83323	-2.3073	0.016755	0.3308	0.021037	0.52386
H3F3B	2	-0.81177	-1.7965	0.11882	0.61763	0.072421	0.70528
CASR	4	0.48138	1.1375	0.52616	0.85842	0.25531	0.70528
CDC73	4	-0.46406	-1.0264	0.054019	0.49399	0.30471	0.70528
ATP6AP2	4	-0.38306	-1.0512	0.067755	0.52568	0.29317	0.70528
INTS6	4	0.88116	0.75502	0.97989	0.99446	0.45023	0.70528
CXorf31	4	0.46693	0.95639	0.50622	0.8523	0.33888	0.70528
DHX33	4	0.057289	0.13733	0.21943	0.6991	0.89077	0.94108
ELAVL3	4	1.5285	0.78391	0.32159	0.75334	0.43309	0.70528
MORC2	4	-0.66042	-1.1333	0.028429	0.40677	0.25707	0.70528
SNAPIN	4	0.51131	0.68347	0.55742	0.8726	0.49431	0.71234
DMRT2	4	-0.0010124	0.013169	0.19259	0.68866	0.98949	0.99395
ZNF343	4	0.86009	0.95874	0.94669	0.98621	0.33769	0.70528
OR5T2	4	1.3071	1.129	0.52393	0.85825	0.25889	0.70528
LSP1	4	0.0013491	0.016954	0.19313	0.68894	0.98647	0.99309
GTF2H1	4	-0.071019	-0.24582	0.16275	0.6649	0.80582	0.8916
NCS1	4	0.21949	0.71772	0.30734	0.74503	0.47293	0.70634
COL9A2	4	1.0095	1.1508	0.86262	0.96308	0.24982	0.70528
DNAJC9	4	-1.8221	-5.0789	0.0013017	0.22863	3.7969e-07	0.00025388
SPP2	4	-0.22057	-0.57686	0.11085	0.60883	0.56403	0.74383
KRT5	4	0.97684	1.5195	0.90179	0.97563	0.12863	0.70528
FUZ	4	0.9593	0.82198	0.92427	0.98211	0.41109	0.70528
ANKRD9	4	-0.64622	-1.6731	0.029606	0.415	0.09431	0.70528
NUDT17	4	0.48128	1.1466	0.52168	0.85732	0.25156	0.70528
HUNK	4	-0.29152	-1.2924	0.091919	0.57903	0.19622	0.70528
HEXIM1	4	0.17416	0.31112	0.27991	0.72924	0.75571	0.86038
PRSS8	4	0.11795	0.35491	0.25154	0.71497	0.72266	0.83881
ZNF444	4	0.69946	0.89564	0.76321	0.93797	0.37045	0.70528
VPS13C	4	0.12617	0.31741	0.25134	0.71497	0.75093	0.85746
TMEM109	4	1.5291	0.72647	0.32429	0.75486	0.46755	0.70572
TAS2R16	4	0.15771	0.55968	0.27073	0.72541	0.5757	0.75007
ANXA1	4	-0.010798	-0.012128	0.18751	0.68517	0.99032	0.9943
CCP110	4	0.31574	0.77196	0.38199	0.78748	0.44014	0.70528
APOH	4	0.99932	1.0726	0.87288	0.96694	0.28345	0.70528
C19orf35	4	1.3196	0.93889	0.50792	0.8523	0.34779	0.70528
ECHS1	4	0.16438	0.10578	0.21246	0.69271	0.91576	0.95466
KANSL2	4	0.23096	0.52809	0.31413	0.75026	0.59744	0.76162
IFT74	4	0.64829	0.88873	0.70608	0.92256	0.37415	0.70528
UBE2Z	4	0.32452	0.68472	0.38388	0.78857	0.49352	0.71199
PCDHB14	4	0.78103	1.2903	0.85795	0.96199	0.19696	0.70528
USP24	4	0.063834	0.24539	0.22037	0.69945	0.80616	0.89161
HOXA6	4	0.61494	1.4884	0.66715	0.90954	0.13664	0.70528
LDLRAD4	4	1.0616	0.87234	0.80384	0.94504	0.38303	0.70528
TGM5	4	0.39674	0.59312	0.44726	0.82589	0.5531	0.73864
DNAJC30	4	1.9787	0.81165	0.085272	0.56293	0.41699	0.70528
GDPD1	4	1.942	0.71866	0.098178	0.58936	0.47235	0.70612
NT5C3B	4	0.48612	0.6505	0.52628	0.85842	0.51537	0.72156
SEMA6A	4	0.81185	1.0514	0.89513	0.97353	0.29306	0.70528
ABCD3	4	1.5871	0.82794	0.28286	0.73083	0.40771	0.70528
RBBP9	4	0.32927	0.95489	0.38706	0.79028	0.33963	0.70528
PPIL4	4	-1.6857	-3.4815	0.0021879	0.24915	0.00049864	0.04092
SETDB1	4	-0.32184	-0.98085	0.082918	0.56122	0.32667	0.70528
DMP1	4	1.0497	1.1	0.81645	0.95003	0.27135	0.70528
KIF13A	4	1.3079	1.2798	0.52137	0.85718	0.20063	0.70528
RELA	4	-0.60226	-1.332	0.034134	0.42476	0.18286	0.70528
RAE1	4	0.2002	0.48797	0.29424	0.73806	0.62557	0.77871
ZNF248	4	0.83503	0.99459	0.77959	0.9409	0.31994	0.70528
TTC29	4	0.91592	1.1442	0.97855	0.99401	0.25253	0.70528
CTSS	4	-0.11915	-0.35611	0.14425	0.64895	0.72176	0.83847
TUBA8	4	0.86484	1.0692	0.9658	0.99125	0.28498	0.70528
ADAP1	4	-0.11094	-0.20808	0.14836	0.65297	0.83517	0.90794
SBF2	4	-0.12482	-0.31979	0.14296	0.64882	0.74913	0.85599
PAX2	4	-0.12437	-0.57446	0.10442	0.59679	0.56566	0.74478
ADORA2A	4	0.50356	0.69056	0.55165	0.86937	0.48984	0.71057
ZNF280B	4	1.72	0.75975	0.22505	0.7025	0.44741	0.70528
ZNF215	4	-0.33567	-0.96337	0.080052	0.55713	0.33536	0.70528
HEMGN	4	0.52516	0.89973	0.57239	0.87849	0.36826	0.70528
SKOR1	4	0.58828	1.3562	0.63685	0.89998	0.17503	0.70528
PCDHA8	4	0.60501	0.9194	0.65681	0.90548	0.35789	0.70528
FRS2	4	0.87706	1.084	0.97507	0.99386	0.27837	0.70528
ZNF423	4	2.0456	0.61857	0.068129	0.52744	0.5362	0.72937
EIF2B5	4	0.55595	0.88192	0.60254	0.89027	0.37782	0.70528
KRT25	4	-0.45327	-1.1949	0.055597	0.49483	0.23212	0.70528
CARD10	4	-0.51053	-1.2998	0.046444	0.47239	0.19367	0.70528
UTP18	4	2.1505	0.5202	0.046319	0.47139	0.60292	0.76441
L3HYPDH	4	0.59329	1.0355	0.64518	0.90183	0.30044	0.70528
AK3	4	0.39357	0.94836	0.44451	0.82481	0.34294	0.70528
COL24A1	4	0.49375	1.0619	0.5361	0.86256	0.28827	0.70528
MIS18A	4	-1.4953	-1.898	0.003268	0.24915	0.057702	0.70528
ARPC4	4	0.048437	0.15318	0.21337	0.69286	0.87826	0.93364
SMARCA2	4	0.66854	1.2895	0.7283	0.9267	0.19721	0.70528
TSSK1B	4	0.83506	1.3284	0.92322	0.98163	0.18404	0.70528
ZNF792	4	0.59776	1.1799	0.65265	0.90409	0.23805	0.70528
METTL21A	4	0.42501	0.89161	0.46798	0.83546	0.3726	0.70528
SEC24A	4	-0.035648	-0.10557	0.17694	0.67822	0.91593	0.95474
SIX5	4	0.71606	1.0442	0.78041	0.94099	0.29641	0.70528
GEMIN5	4	-1.1605	-2.9376	0.0070898	0.28374	0.0033071	0.15595
TAS1R2	4	1.4389	0.81605	0.40171	0.79765	0.41447	0.70528
TRAPPC10	4	0.7455	1.3548	0.81544	0.95003	0.17549	0.70528
TBC1D29	4	-1.1415	-3.1751	0.0074083	0.28374	0.0014979	0.089063
DIMT1	4	1.1159	1.1222	0.73369	0.92815	0.26176	0.70528
TMEM11	4	0.22976	0.36232	0.3167	0.75145	0.71711	0.83496
TIMM9	4	1.6115	0.94597	0.26324	0.72073	0.34417	0.70528
USP5	4	0.013055	0.063465	0.20167	0.69265	0.9494	0.97335
MMP8	4	2.0256	0.66238	0.074	0.5442	0.50773	0.71816
MAP2	4	0.11788	0.30329	0.24614	0.71082	0.76167	0.86459
DGKG	4	0.57668	1.3507	0.62499	0.89589	0.1768	0.70528
ETS2	4	0.95702	0.95721	0.92632	0.98248	0.33846	0.70528
HIST1H1C	4	-0.92471	-2.3294	0.012573	0.30511	0.019839	0.50195
SDHB	4	-2.3195	-2.2376	0.00067852	0.22034	0.02525	0.58444
GRAMD1A	4	-0.027421	-0.043412	0.18236	0.68379	0.96537	0.98224
HM13	4	-0.67741	-1.2601	0.026656	0.39164	0.20765	0.70528
LY75	4	0.51066	0.94254	0.55414	0.87062	0.34592	0.70528
COG8	4	-0.40931	-0.83959	0.063892	0.51913	0.40114	0.70528
LPPR1	4	0.2556	0.87032	0.33188	0.75874	0.38412	0.70528
CCDC173	4	0.8026	1.4039	0.87963	0.9683	0.16035	0.70528
NUDT3	4	1.1859	0.88296	0.65051	0.90399	0.37726	0.70528
CCDC69	4	-0.51796	-1.7072	0.045558	0.47051	0.087776	0.70528
LDHB	4	0.20365	0.4894	0.28827	0.73375	0.62456	0.77833
ABHD5	4	1.3231	0.88313	0.50716	0.8523	0.37717	0.70528
DNAAF1	4	0.92977	1.0301	0.95267	0.98768	0.30297	0.70528
KIF5B	4	-1.4495	-5.3775	0.0028387	0.24915	7.5514e-08	5.6806e-05
MBLAC1	4	-0.22598	-0.59477	0.10906	0.60825	0.552	0.73799
FAM24A	4	0.15954	0.1013	0.21045	0.69271	0.91931	0.9569
SRPK2	4	0.45573	1.1165	0.49806	0.84965	0.26419	0.70528
NDUFS6	4	0.80512	1.0775	0.8981	0.97427	0.28127	0.70528
IDH1	4	1.1267	0.83855	0.72478	0.92623	0.40172	0.70528
WDR90	4	-0.21726	-0.46976	0.11427	0.61173	0.63853	0.786
BIK	4	0.72267	1.0024	0.79145	0.94385	0.31617	0.70528
TGFB1I1	4	0.34618	0.72087	0.40707	0.79984	0.47099	0.70589
IBTK	4	0.70626	0.8406	0.76713	0.93833	0.40057	0.70528
LIMS1	4	0.27499	0.47092	0.34408	0.76386	0.6377	0.78538
KPNA3	4	0.24637	0.92846	0.32496	0.75508	0.35317	0.70528
METTL24	4	0.94327	1.335	0.94224	0.98465	0.18187	0.70528
MTO1	4	0.065596	0.12156	0.2192	0.69888	0.90325	0.94815
SYCN	4	0.82559	0.91549	0.91021	0.97856	0.35993	0.70528
NKX1+AC0-2	4	0.51443	0.92782	0.55543	0.87137	0.3535	0.70528
QRFP	4	0.95951	1.5155	0.92183	0.98109	0.12963	0.70528
N4BP2L2	4	0.21207	0.42178	0.2996	0.74154	0.67319	0.80756
KIF2C	4	-1.1325	-2.9214	0.007436	0.28374	0.0034848	0.15791
FGD2	4	-0.57656	-1.7188	0.037568	0.4426	0.085642	0.70528
GSTO1	4	-0.79598	-3.01	0.012933	0.30797	0.0026125	0.13324
RASSF2	4	0.54581	1.4992	0.59231	0.88653	0.13383	0.70528
HOXD3	4	-0.05242	-0.11393	0.16869	0.67052	0.9093	0.95085
ZNF285	4	0.87126	1.0617	0.81511	0.94986	0.28836	0.70528
FEM1B	4	-0.076142	-0.19041	0.15984	0.66279	0.84899	0.91576
TACO1	4	-1.2784	-2.4045	0.0053451	0.26206	0.016194	0.43767
HEMK1	4	-0.82696	-1.8949	0.016811	0.3308	0.058109	0.70528
NLK	4	-0.3451	-1.2306	0.078639	0.55416	0.21846	0.70528
PGM3	4	-1.1159	-3.4817	0.0076576	0.28374	0.0004982	0.04092
TRIM22	4	1.0567	1.2218	0.80338	0.94494	0.22179	0.70528
GPT2	4	1.1517	0.8554	0.69267	0.91821	0.39233	0.70528
RIPPLY1	4	1.1706	1.334	0.67761	0.91266	0.18221	0.70528
HNRNPA0	4	-0.83172	-2.2559	0.016631	0.33031	0.024076	0.57046
AMBP	4	0.26548	0.65877	0.3385	0.76161	0.51004	0.71923
THSD1	4	0.86558	1.112	0.96012	0.98974	0.26613	0.70528
C18orf8	4	-0.099973	-0.18266	0.15105	0.65593	0.85507	0.9195
CALCA	4	0.58171	1.4921	0.63248	0.89921	0.13567	0.70528
PTDSS2	4	0.37705	0.75693	0.42898	0.81566	0.44909	0.70528
TBL3	4	0.18351	0.29204	0.28881	0.73413	0.77025	0.86968
RAP1GAP	4	0.9238	1.0889	0.96876	0.99181	0.2762	0.70528
RGL1	4	0.5859	1.0076	0.6376	0.89998	0.31363	0.70528
FAH	4	1.1683	0.97512	0.67045	0.91081	0.3295	0.70528
TXN	1	-2.6266	-3.6944	0.098593	0.58976	0.00022043	0.022741
EPX	4	0.16639	0.57291	0.27459	0.72717	0.5667	0.74545
OASL	4	0.98225	0.85302	0.89368	0.97313	0.39365	0.70528
COMMD8	4	0.2824	0.56444	0.35016	0.766	0.57245	0.74841
ABCC8	4	1.4475	0.7946	0.39248	0.79328	0.42685	0.70528
NEURL1B	4	0.98635	1.0331	0.88666	0.97117	0.30154	0.70528
TMEM139	4	-0.20945	-0.62627	0.11713	0.61494	0.53114	0.72728
PSMC6	4	-2.5675	-4.2135	0.00038773	0.18421	2.5145e-05	0.0049963
OR5J2	4	0.28811	0.54247	0.35392	0.76745	0.58749	0.75653
FOXL1	4	1.2824	1.1591	0.54453	0.8658	0.24643	0.70528
OR2J3	4	0.20118	0.66526	0.29603	0.7388	0.50589	0.71757
JKAMP	4	1.0959	0.91367	0.75571	0.93625	0.36089	0.70528
UNC79	4	-0.020571	-0.026185	0.18579	0.68517	0.97911	0.98936
ST8SIA5	4	1.5379	0.74864	0.31396	0.75007	0.45407	0.70528
ZNF317	4	1.7096	0.77693	0.19865	0.69241	0.4372	0.70528
NUSAP1	4	0.15179	0.37114	0.26728	0.72415	0.71053	0.83051
ARL6	3	0.68684	1.1017	0.79775	0.94422	0.27061	0.70528
CHADL	4	0.23123	0.65785	0.31558	0.75122	0.51063	0.71938
ALLC	4	0.08494	0.16366	0.23196	0.70458	0.87	0.92847
MYB	4	0.92066	0.94616	0.97105	0.99243	0.34407	0.70528
TLX3	4	0.94603	1.2437	0.93612	0.98331	0.21362	0.70528
CCL5	4	0.09967	0.24981	0.24074	0.70739	0.80273	0.88971
CA1	4	-0.024599	-0.061196	0.18211	0.68379	0.9512	0.97416
EDDM3B	3	0.85808	0.91873	0.97715	0.99397	0.35824	0.70528
MYF5	4	0.5643	0.7633	0.61248	0.89357	0.44528	0.70528
OR8D1	4	1.1551	0.90561	0.68511	0.91567	0.36514	0.70528
STYXL1	4	0.80377	0.91292	0.89242	0.97298	0.36128	0.70528
MRPS34	4	-0.49096	-0.76613	0.050169	0.48229	0.4436	0.70528
ZNF581	4	0.66929	0.83698	0.72796	0.9267	0.4026	0.70528
CASP6	4	0.67219	0.90735	0.73333	0.92815	0.36422	0.70528
EFCAB13	4	0.87414	1.2676	0.972	0.99266	0.20493	0.70528
NR1H4	4	0.92333	0.85891	0.96707	0.99156	0.39039	0.70528
DOCK11	4	1.7814	0.68731	0.16717	0.66912	0.49189	0.7114
PNPT1	4	-1.2672	-2.489	0.0055251	0.26206	0.012809	0.37786
FAM126B	4	1.6612	0.77257	0.23266	0.70458	0.43978	0.70528
ADAM20	4	0.56237	1.1767	0.61153	0.89332	0.23933	0.70528
ZNF81	4	0.73559	1.4837	0.79752	0.94422	0.13789	0.70528
SPATA16	4	2.0763	0.584	0.061302	0.51191	0.55922	0.7412
IL8	4	1.4113	0.96818	0.42747	0.81509	0.33296	0.70528
C3orf70	4	-0.097044	-0.20122	0.15213	0.65593	0.84053	0.91047
KIAA0825	4	1.0939	0.96315	0.75928	0.9373	0.33547	0.70528
EFCAB12	4	0.13073	0.41631	0.2546	0.71669	0.67718	0.80987
KRTAP13+AC0-1	4	0.66217	1.0184	0.71469	0.92471	0.30848	0.70528
PRSS57	4	0.11738	0.51326	0.3737	0.78187	0.60777	0.76764
IFI6	4	0.18153	0.32242	0.28217	0.73029	0.74713	0.85458
HAUS6	4	-0.62484	-1.6694	0.031586	0.42038	0.09504	0.70528
NPHP3	4	-1.0215	-3.4105	0.0096931	0.28754	0.00064855	0.050909
FBXW12	4	0.28264	0.65733	0.34899	0.76526	0.51097	0.71941
OR6N1	4	1.247	0.92095	0.5854	0.8836	0.35707	0.70528
MFAP3	4	-0.09224	-0.20436	0.15538	0.65944	0.83807	0.90956
ATL3	4	-0.20924	-0.72821	0.1145	0.61173	0.46649	0.70553
S100G	2	1.1724	0.52378	0.72937	0.92679	0.60043	0.76282
ZNF776	4	0.7488	0.83888	0.8204	0.95177	0.40154	0.70528
GPR97	4	0.015917	0.041668	0.19962	0.69248	0.96676	0.98293
NSDHL	4	0.14524	0.41048	0.26195	0.71976	0.68145	0.81196
HOXD12	4	1.2772	0.82654	0.55863	0.87338	0.4085	0.70528
SLC5A7	4	0.27563	0.9451	0.34463	0.76396	0.34461	0.70528
CCDC97	4	0.12629	0.25281	0.2515	0.71497	0.80041	0.88818
DYRK1B	4	1.0363	1.0158	0.83043	0.95448	0.30974	0.70528
LFNG	4	0.47207	0.83339	0.51915	0.85633	0.40463	0.70528
SMR3A	3	0.3509	0.44002	0.49064	0.84579	0.65992	0.79913
PPP1R14C	4	0.40052	0.56226	0.44885	0.82708	0.57394	0.74925
HSPA1L	4	1.3584	0.81636	0.4669	0.83436	0.41429	0.70528
TSNAXIP1	4	0.6294	1.0593	0.6836	0.91556	0.28944	0.70528
KCNK12	4	0.43742	0.91168	0.4823	0.84268	0.36194	0.70528
ZBTB46	4	-0.45424	-1.6377	0.055334	0.49483	0.10148	0.70528
SETX	4	0.31939	0.48888	0.37979	0.78647	0.62493	0.77845
MFSD7	4	0.55122	1.5546	0.60077	0.8898	0.12004	0.70528
ENO2	4	-0.10959	-0.31025	0.15101	0.65593	0.75637	0.86073
KLHL14	4	0.53858	0.86811	0.58362	0.88305	0.38533	0.70528
C1GALT1C1	4	0.75167	0.96456	0.81634	0.95003	0.33477	0.70528
ZNF567	4	0.57968	0.98711	0.62785	0.8971	0.32359	0.70528
TXK	4	-0.15073	-0.55641	0.13378	0.63879	0.57793	0.75075
PLEKHA2	3	1.6795	0.83823	0.28236	0.73034	0.4019	0.70528
MGAM	4	1.6171	0.78929	0.16453	0.66728	0.42994	0.70528
ZMYND15	4	-0.68909	-1.2342	0.026033	0.39037	0.21713	0.70528
TPRG1L	4	-0.70007	-1.9469	0.024994	0.38391	0.051552	0.70528
SUFU	4	1.4617	0.85192	0.48783	0.84572	0.39426	0.70528
RXFP1	4	0.3972	0.78088	0.44475	0.82481	0.43487	0.70528
CMTM5	4	0.9389	0.81377	0.94231	0.98465	0.41578	0.70528
BVES	4	0.73609	1.0016	0.805	0.94533	0.31652	0.70528
HAGHL	4	-0.92267	-2.6125	0.012892	0.30779	0.0089878	0.30444
RRAGB	4	0.29832	0.77041	0.35759	0.76979	0.44105	0.70528
OR9A4	4	0.93767	1.3627	0.9498	0.98714	0.17297	0.70528
SOCS3	4	-0.023426	-0.07581	0.18116	0.68372	0.93957	0.96832
DEFB125	4	1.1186	1.1297	0.73997	0.92978	0.25862	0.70528
RAB1A	4	0.67254	1.0161	0.73095	0.92717	0.3096	0.70528
RORC	4	-0.38195	-1.0492	0.069195	0.53126	0.29409	0.70528
TOLLIP	4	1.6599	0.92598	0.23063	0.70408	0.35445	0.70528
DLX1	4	0.22054	0.44572	0.30551	0.74488	0.6558	0.79624
CCL28	4	1.2126	0.90903	0.62327	0.8947	0.36333	0.70528
CALR3	4	-0.62305	-1.6741	0.032264	0.4206	0.094108	0.70528
PANX2	4	1.2963	0.78501	0.52588	0.85842	0.43245	0.70528
LYPD1	4	-0.16425	-0.3046	0.1292	0.63156	0.76067	0.86393
FBXO30	4	1.3386	0.97187	0.49254	0.84682	0.33112	0.70528
IKBKE	4	0.50019	1.0314	0.54621	0.86667	0.30234	0.70528
ZNF615	4	0.98974	1.0135	0.8854	0.97062	0.31083	0.70528
CHRM5	4	0.50532	0.82823	0.54797	0.86747	0.40754	0.70528
SNRPB2	4	1.3233	0.88386	0.50755	0.8523	0.37677	0.70528
CYLC1	4	1.2931	1.0599	0.54474	0.86581	0.28918	0.70528
C17orf112	4	0.85038	1.0021	0.94152	0.98439	0.31627	0.70528
ZBTB33	4	0.0037801	0.0044353	0.19111	0.68761	0.99646	0.99786
ABCA13	4	1.326	0.94182	0.39393	0.79352	0.34628	0.70528
SUDS3	4	-1.0467	-3.088	0.00907	0.28609	0.0020152	0.11025
CRTAM	4	0.42451	1.2394	0.4734	0.83718	0.2152	0.70528
ZWILCH	4	0.86501	1.0632	0.95743	0.98885	0.28768	0.70528
SLC25A46	4	1.329	0.97051	0.50127	0.85087	0.33179	0.70528
CLRN2	4	0.45842	0.98903	0.50323	0.85191	0.32265	0.70528
GLTPD1	4	0.60022	1.297	0.65184	0.90409	0.19464	0.70528
TBX19	4	0.34947	0.45681	0.4043	0.79826	0.64781	0.79109
TMEM208	4	0.58462	0.78009	0.63483	0.89956	0.43534	0.70528
XIRP1	4	-0.24642	-0.57293	0.10352	0.59489	0.56669	0.74545
RNASE11	4	0.38093	0.76159	0.43339	0.81744	0.4463	0.70528
OR9I1	4	1.0231	1.5484	0.84506	0.9583	0.12152	0.70528
STK40	4	0.59547	0.71077	0.64476	0.90175	0.47722	0.70766
KCNC1	4	-0.88293	-2.3884	0.014277	0.31804	0.016923	0.44976
ZNF688	4	0.84996	1.2191	0.94939	0.98714	0.22281	0.70528
C17orf78	4	1.1813	1.0313	0.65858	0.90591	0.30239	0.70528
NRAP	4	0.71498	0.69085	0.64718	0.90226	0.48966	0.71057
GAL3ST2	4	0.62176	1.7139	0.56323	0.87452	0.086548	0.70528
PLA2G2F	4	1.4139	0.83518	0.42348	0.81133	0.40362	0.70528
NUP50	4	-0.2222	-0.43369	0.1114	0.61002	0.66451	0.80248
SRP9	4	-0.14071	-0.34764	0.13713	0.64087	0.72811	0.84238
C4orf40	4	0.33806	0.59183	0.39182	0.79328	0.55397	0.73904
AQP4	4	-0.0028738	-0.00035236	0.19007	0.68658	0.99972	0.99983
CLCN1	4	0.70731	1.1743	0.7803	0.94099	0.24026	0.70528
FOLH1	4	1.136	1.0215	0.71026	0.92354	0.30701	0.70528
BRINP2	4	1.2612	0.80428	0.57631	0.88048	0.42124	0.70528
OTOF	4	-0.16914	-0.60798	0.12705	0.62791	0.5432	0.73338
AGA	4	-0.13801	-0.48734	0.13724	0.64087	0.62602	0.77886
APBB3	4	0.45663	1.1102	0.50177	0.85115	0.2669	0.70528
PEX2	4	0.083211	0.47819	0.23045	0.70408	0.63252	0.78272
AEN	4	1.2767	1.0007	0.55308	0.87002	0.31695	0.70528
AMPD2	4	0.55792	0.737	0.60422	0.891	0.46112	0.70549
ESYT2	4	0.076286	0.13333	0.2273	0.70317	0.89394	0.9426
TFDP2	4	0.33172	0.46436	0.38933	0.79138	0.64239	0.78826
DRAM1	4	0.042865	0.12271	0.21139	0.69271	0.90234	0.9477
MIF	4	-0.562	-0.84663	0.039437	0.45149	0.3972	0.70528
PCYOX1	4	0.65903	1.0113	0.71591	0.92477	0.31188	0.70528
IGFL4	4	-0.26436	-0.71105	0.098178	0.58936	0.47705	0.70764
EMILIN1	4	1.4681	0.83782	0.37515	0.78319	0.40213	0.70528
LAMA4	4	0.91612	0.86476	0.97649	0.99386	0.38717	0.70528
INSL6	4	0.78217	0.95486	0.86085	0.96286	0.33965	0.70528
LRBA	4	1.1402	0.92079	0.70842	0.92317	0.35716	0.70528
SPACA4	4	0.27029	0.82667	0.34034	0.76161	0.40843	0.70528
E2F6	4	0.1488	0.28055	0.26544	0.72292	0.77906	0.87524
ALDH16A1	4	0.44084	0.8818	0.48489	0.84393	0.37789	0.70528
IRF7	4	0.24147	0.42056	0.32198	0.75386	0.67408	0.80819
ZDHHC7	4	-1.6097	-4.1116	0.0026448	0.24915	3.9285e-05	0.0068416
HTR5A	4	-0.29451	-0.60363	0.090368	0.57416	0.54609	0.73458
NAF1	4	0.35367	0.74193	0.4062	0.79947	0.45813	0.70534
DPY19L2	4	0.86288	0.78466	0.95656	0.98871	0.43265	0.70528
HOMER1	4	1.2125	0.9391	0.62332	0.8947	0.34768	0.70528
TTC23L	4	-0.40107	-1.1381	0.065581	0.52303	0.25508	0.70528
ADAM15	4	0.2456	0.7228	0.32497	0.75508	0.46981	0.70588
APLN	4	0.035527	0.099043	0.20598	0.69271	0.9211	0.95804
NDUFA13	4	-1.6986	-3.6482	0.0021463	0.24915	0.00026407	0.025106
CD37	4	1.3306	0.90485	0.50065	0.85063	0.36554	0.70528
SLC7A6	4	1.8039	0.8456	0.15341	0.65743	0.39778	0.70528
TFCP2L1	4	0.059131	0.20277	0.21887	0.69852	0.83931	0.90999
UBE2J1	4	0.89656	1.2222	0.99589	0.99932	0.22162	0.70528
CENPK	4	-0.021316	-0.023789	0.18353	0.68379	0.98102	0.99031
B3GNT7	4	0.18768	0.49156	0.28563	0.73253	0.62303	0.77729
THRA	4	0.087406	0.16628	0.2324	0.70458	0.86794	0.92739
SERGEF	4	-0.007182	-0.0040056	0.18928	0.68578	0.9968	0.99801
SMAP1	4	0.049365	0.11313	0.2116	0.69271	0.90993	0.95141
ABCA9	4	1.1239	0.88267	0.72435	0.92619	0.37742	0.70528
USP30	4	0.56739	1.3457	0.61715	0.89408	0.17839	0.70528
CLOCK	4	1.1873	0.93774	0.65192	0.90409	0.34838	0.70528
COL6A1	4	-0.025028	-0.057121	0.18136	0.68372	0.95445	0.97607
ADAP2	4	-0.54958	-0.92548	0.041473	0.45851	0.35472	0.70528
TSPAN4	4	-0.48094	-1.4155	0.050903	0.48663	0.15691	0.70528
CACNA1G	4	0.81985	0.93252	0.90524	0.97642	0.35107	0.70528
GON4L	4	-0.22696	-0.37625	0.10992	0.6088	0.70673	0.82811
ADAM32	4	-0.27469	-0.85177	0.09509	0.58421	0.39434	0.70528
ITSN2	4	-0.10959	-0.22976	0.14804	0.65297	0.81827	0.89893
PCDHGB7	4	0.38959	0.37662	0.43958	0.82087	0.70645	0.82801
RAB24	4	0.98523	1.0567	0.8882	0.97161	0.29067	0.70528
PHACTR4	4	1.0583	1.0691	0.804	0.94504	0.28501	0.70528
LRRC8B	4	-0.0035914	-0.0064624	0.18946	0.68585	0.99484	0.99694
WISP3	4	1.159	1.1425	0.68471	0.91567	0.25323	0.70528
DYM	4	0.35407	0.68822	0.41136	0.80298	0.49131	0.71097
IYD	4	1.3253	0.96593	0.50499	0.8523	0.33408	0.70528
SERINC3	4	-0.097189	-0.28108	0.15224	0.65593	0.77865	0.87513
MEIOB	4	0.36411	0.75083	0.42283	0.81072	0.45275	0.70528
COBLL1	4	0.48614	0.9522	0.52736	0.85842	0.34099	0.70528
KDM4E	4	0.25059	0.69113	0.32874	0.75659	0.48948	0.71057
ASGR2	4	0.60822	1.5077	0.6657	0.90905	0.13163	0.70528
PSMG2	4	0.20249	0.43269	0.29499	0.73872	0.66524	0.80293
C7orf65	4	0.44334	0.68536	0.49035	0.84579	0.49312	0.71177
MOGS	4	-1.3243	-3.485	0.0048604	0.25718	0.00049207	0.040751
C7orf33	4	1.0134	1.2373	0.85012	0.95956	0.21599	0.70528
C9orf37	4	0.46934	0.9751	0.51489	0.8542	0.32951	0.70528
ALDH3A1	4	1.0112	0.72258	0.85297	0.96007	0.46994	0.70589
SGSM2	4	1.1265	0.91009	0.71789	0.92517	0.36278	0.70528
SRGN	4	-0.16206	-0.68632	0.093483	0.58158	0.49251	0.71163
SAAL1	4	0.46192	0.60105	0.50752	0.8523	0.54781	0.73527
GLB1	4	1.4659	0.92788	0.37697	0.78459	0.35347	0.70528
LY9	4	0.53338	1.6306	0.58058	0.88082	0.10297	0.70528
GPR108	4	-0.015251	-0.015126	0.18805	0.68517	0.98793	0.99321
JAGN1	4	2.0543	0.63883	0.065886	0.52303	0.52293	0.72426
LRFN2	4	1.9817	0.66275	0.085397	0.56302	0.50749	0.71799
SLCO1B1	4	1.8742	0.70624	0.12914	0.6315	0.48004	0.70871
SERPINB10	4	-0.7709	-1.8921	0.020009	0.35244	0.058482	0.70528
ADAM10	4	-0.20781	-0.55986	0.1155	0.61371	0.57557	0.75001
DMPK	4	-0.8038	-2.7384	0.017849	0.33638	0.0061732	0.23713
GBA2	4	0.65221	0.7147	0.7104	0.92354	0.4748	0.70708
CTSE	4	0.14597	0.47117	0.26352	0.72121	0.63752	0.78531
CCDC163P	4	0.92899	0.98281	0.96209	0.99021	0.3257	0.70528
IL24	4	0.96353	1.2561	0.91633	0.97963	0.20906	0.70528
CHDH	4	-0.037383	-0.09047	0.17539	0.67627	0.92791	0.96204
NTN5	4	0.31629	0.44081	0.37608	0.78413	0.65935	0.79887
OR10T2	4	1.0331	0.98703	0.83171	0.9545	0.32363	0.70528
TCN1	4	0.76457	0.78606	0.83848	0.95786	0.43183	0.70528
RAPGEF5	4	0.41013	0.68881	0.45662	0.83132	0.49095	0.71092
ADAT1	4	0.63943	1.6867	0.6944	0.91821	0.091666	0.70528
GPA33	4	0.44257	0.83187	0.48876	0.84579	0.40548	0.70528
GALNT7	4	0.04529	0.10722	0.2116	0.69271	0.91461	0.95413
C20orf24	4	-1.3163	-3.0275	0.0049297	0.25718	0.0024661	0.1298
KRTAP19+AC0-5	1	-0.29369	-1.7136	0.5915	0.88622	0.086597	0.70528
ZNF501	2	0.86804	0.55809	0.98582	0.99622	0.57678	0.75024
TFCP2	4	0.78539	0.94945	0.86269	0.96308	0.34239	0.70528
FAM178A	4	0.49811	0.7766	0.43047	0.81626	0.4374	0.70528
ABAT	4	1.7486	0.71729	0.17678	0.67803	0.47319	0.70643
ABCG2	4	0.085164	0.17716	0.22966	0.70408	0.85938	0.92206
MZB1	4	-0.065147	-0.14584	0.16499	0.66728	0.88405	0.93698
CIDEA	4	1.2396	0.72464	0.59635	0.88815	0.46867	0.70581
CAP2	4	0.70497	1.2028	0.77031	0.93873	0.22907	0.70528
HLX	4	0.098367	0.34548	0.23811	0.70739	0.72973	0.8436
MN1	4	1.74	0.82357	0.18391	0.68379	0.41018	0.70528
IL31	4	0.81672	1.0317	0.90214	0.97569	0.3022	0.70528
FAM3C	4	1.0228	0.83895	0.84265	0.95813	0.4015	0.70528
KCTD21	4	1.6336	0.74774	0.2487	0.71171	0.45462	0.70528
C1orf137	4	0.4468	0.93222	0.48802	0.84572	0.35122	0.70528
ZFHX3	4	0.10013	0.2222	0.23892	0.70739	0.82415	0.9023
COX17	4	-1.0803	-2.5569	0.0084053	0.28609	0.010562	0.33689
LRRTM4	4	0.89681	1.091	0.99175	0.99779	0.27527	0.70528
SGCG	4	-0.74941	-2.1031	0.021034	0.35865	0.035455	0.70528
C7orf66	4	1.7408	0.93879	0.18573	0.68517	0.34784	0.70528
COL6A2	4	0.88569	1.0192	0.98485	0.99622	0.3081	0.70528
SH3GL1	4	-0.72869	-1.6785	0.023028	0.3722	0.093249	0.70528
C1orf95	4	-0.034326	-0.10236	0.1778	0.67937	0.91847	0.95623
TOM1L2	4	1.858	0.73111	0.12789	0.62957	0.46471	0.70549
DNAH9	4	0.72212	0.85961	0.79434	0.94385	0.39	0.70528
MPV17	4	0.46875	0.70417	0.51322	0.85351	0.48133	0.70871
ZNF256	4	0.61968	0.74423	0.67323	0.91113	0.45674	0.70528
TFEB	4	0.93424	0.90014	0.95043	0.9872	0.36805	0.70528
JPH4	4	-0.1865	-0.47513	0.12294	0.62293	0.63469	0.78377
SOX30	4	0.88935	1.1154	0.99326	0.99857	0.26467	0.70528
LPCAT2	4	1.1784	1.0187	0.6614	0.9075	0.30836	0.70528
BGLAP	4	0.29521	0.58468	0.3601	0.77175	0.55876	0.74099
FAM182B	4	1.2567	1.0422	0.57699	0.88049	0.29734	0.70528
SST	4	1.0871	0.87602	0.76919	0.93871	0.38102	0.70528
FUCA1	4	-0.31822	-0.92108	0.083596	0.56122	0.35701	0.70528
APOA4	4	0.4367	0.6166	0.48531	0.84427	0.5375	0.73021
PADI1	4	0.88014	1.0131	0.97729	0.99397	0.31102	0.70528
2021-03-10	4	0.069866	0.28064	0.22186	0.69999	0.77899	0.87521
OR5M9	4	0.76188	0.88826	0.83534	0.9565	0.3744	0.70528
FAM131C	4	0.096446	0.26427	0.23708	0.70739	0.79157	0.88304
CCDC159	4	1.5261	0.92752	0.32358	0.75474	0.35366	0.70528
USF1	4	1.8257	0.96427	0.1435	0.64885	0.33491	0.70528
IFIT5	4	0.75525	0.85351	0.69112	0.91773	0.39338	0.70528
RPRD1A	4	-0.12003	-0.36559	0.1438	0.6489	0.71467	0.83324
TRAF4	4	0.87617	1.037	0.97998	0.99446	0.29971	0.70528
RARRES2	4	0.46238	1.1485	0.50799	0.8523	0.25075	0.70528
WNK1	4	0.35165	0.62636	0.40654	0.7995	0.53108	0.72728
C17orf77	4	0.67129	0.90285	0.72931	0.92679	0.36661	0.70528
MYL6	4	-1.1181	-2.2655	0.0076714	0.28374	0.023484	0.56223
C11orf31	4	0.12625	0.22417	0.25212	0.71535	0.82262	0.90157
RBP3	4	-0.27071	-0.92814	0.06727	0.52553	0.35333	0.70528
TMEFF1	4	1.1415	0.90261	0.70414	0.92158	0.36674	0.70528
LINC00692	4	0.50979	0.7407	0.55039	0.86885	0.45888	0.70534
GPR152	4	0.76716	0.91166	0.84145	0.95799	0.36195	0.70528
SLC6A11	4	-0.17566	-0.56209	0.12497	0.62541	0.57406	0.74925
PAPL	4	0.9999	0.83156	0.87485	0.96756	0.40566	0.70528
KSR1	4	-0.42753	-0.89196	0.061191	0.51145	0.37241	0.70528
ZNF821	4	0.5387	1.0184	0.58572	0.88379	0.30847	0.70528
CSNK2A2	4	0.71262	1.3046	0.77812	0.94012	0.19202	0.70528
ANKRD66	4	0.71148	0.91198	0.77077	0.93883	0.36178	0.70528
EFCAB2	4	-0.24128	-0.59125	0.10523	0.59891	0.55435	0.73904
ADAMTS5	4	0.93235	1.2196	0.95184	0.98761	0.2226	0.70528
PRH2	4	0.16399	0.40068	0.27379	0.72691	0.68866	0.81604
INO80C	4	0.40883	0.61641	0.45453	0.8304	0.53763	0.73029
CA6	4	0.6795	1.373	0.73968	0.92977	0.16974	0.70528
DPP10	4	0.25789	0.61856	0.33307	0.75909	0.5362	0.72937
CD84	4	0.56082	0.83652	0.6095	0.89296	0.40286	0.70528
ZNF181	3	0.17634	0.38993	0.38642	0.79013	0.69658	0.82154
C19orf71	4	0.31635	1.0109	0.37881	0.78606	0.31207	0.70528
HIVEP2	4	0.65854	0.80077	0.71576	0.92477	0.42326	0.70528
NUMB	4	1.148	1.2897	0.69597	0.91821	0.19716	0.70528
SLC30A1	4	1.4722	1.0093	0.37057	0.77935	0.31281	0.70528
C17orf51	4	0.41282	1.3985	0.46397	0.83408	0.16196	0.70528
TMEM106C	4	0.044187	0.13604	0.2118	0.69271	0.89179	0.9416
RANBP17	4	1.1656	0.95694	0.6736	0.91131	0.3386	0.70528
SERPING1	4	0.71127	0.79843	0.7761	0.93936	0.42462	0.70528
HIP1	4	0.28039	0.7258	0.35284	0.76678	0.46796	0.70577
NOV	4	0.73181	0.82791	0.79964	0.94423	0.40772	0.70528
INHBC	4	-0.14746	-0.40704	0.13472	0.6399	0.68398	0.81349
DEPDC7	4	0.90303	0.98155	0.99166	0.99779	0.32632	0.70528
GRIA1	4	0.7357	1.0152	0.80733	0.94664	0.31003	0.70528
MSRB1	4	-0.33036	-0.95144	0.082918	0.56122	0.34138	0.70528
ADH7	4	0.71925	1.1315	0.78171	0.94143	0.25784	0.70528
TCTEX1D2	4	0.89933	0.88762	0.99557	0.99906	0.37475	0.70528
GPT	4	-0.094663	-0.24015	0.15362	0.65775	0.81021	0.89401
TCF7L1	4	-0.054642	-0.14622	0.16664	0.66891	0.88375	0.93685
NOTCH2	4	-0.23129	-0.82524	0.10696	0.60476	0.40924	0.70528
SCARF1	4	0.13488	0.36067	0.25867	0.71859	0.71835	0.83563
BTC	4	-0.53416	-1.6239	0.042442	0.46047	0.10439	0.70528
TRIM33	4	1.3109	0.88689	0.52126	0.85708	0.37514	0.70528
KIF3A	4	0.16678	0.41498	0.27462	0.72717	0.67816	0.81024
DONSON	4	0.39234	0.58819	0.44462	0.82481	0.5564	0.73988
AGPAT3	4	0.13667	0.29066	0.25751	0.71833	0.77131	0.87066
PDE6C	4	0.32746	0.47718	0.3001	0.74159	0.63324	0.78324
ACTR1B	4	0.72349	0.81567	0.7852	0.94263	0.41469	0.70528
TFIP11	4	-1.3175	-3.5871	0.0049297	0.25718	0.00033435	0.030487
C2orf62	4	0.98145	0.7767	0.89941	0.97502	0.43733	0.70528
CERK	4	0.42387	0.85381	0.47093	0.83683	0.39321	0.70528
IL37	4	0.34994	0.92344	0.40426	0.79826	0.35578	0.70528
NTM	4	0.98867	1.2026	0.88291	0.96959	0.22912	0.70528
OR2T4	4	0.16271	1.3928	0.27254	0.72603	0.16369	0.70528
FAM167A	4	0.85865	1.3131	0.95858	0.98921	0.18913	0.70528
EFHB	4	1.3563	0.99669	0.47087	0.83683	0.31891	0.70528
ERVV+AC0-1	2	-0.32053	-1.5264	0.27677	0.72807	0.12691	0.70528
UBOX5	4	0.73939	1.0327	0.80291	0.94478	0.30173	0.70528
AARSD1	1	-1.5622	-2.6525	0.21123	0.69271	0.00799	0.27848
GCGR	4	0.10956	0.45248	0.24248	0.70883	0.65092	0.79327
SPTA1	4	0.10344	0.33679	0.2405	0.70739	0.73628	0.84808
NRXN1	4	0.81206	1.1503	0.89497	0.97353	0.25002	0.70528
C4orf27	4	1.1729	0.99854	0.66988	0.91069	0.31802	0.70528
MTG2	4	-0.96465	-2.7748	0.011175	0.2992	0.0055227	0.21962
ARL5A	3	1.8286	0.76851	0.20069	0.69261	0.44219	0.70528
DAB2	4	1.6934	0.92998	0.21051	0.69271	0.35238	0.70528
DTNA	4	1.406	0.81763	0.43097	0.81645	0.41357	0.70528
KLHDC8B	4	0.48451	1.3683	0.52801	0.8585	0.17123	0.70528
FAR2	4	1.1571	0.93227	0.68719	0.91648	0.3512	0.70528
TGM2	4	0.73029	1.3335	0.79711	0.94422	0.18238	0.70528
ARL8B	4	0.13324	0.1964	0.25666	0.7173	0.8443	0.91285
PDE6A	4	-0.0075806	-0.010795	0.189	0.68578	0.99139	0.99469
XPC	4	-0.2005	-0.45407	0.11889	0.61763	0.64978	0.79269
WDFY1	4	0.99445	0.83967	0.8828	0.96959	0.40109	0.70528
CDCA4	4	0.71117	0.84681	0.77391	0.93919	0.3971	0.70528
AHNAK	4	0.96562	1.0214	0.9152	0.97954	0.30706	0.70528
JUP	4	-0.23159	-0.78857	0.10866	0.60797	0.43036	0.70528
CST9L	4	0.71858	1.1731	0.78365	0.94206	0.24077	0.70528
MYBBP1A	4	0.132	0.256	0.25702	0.71796	0.79795	0.88653
TRPM7	4	1.0052	0.98497	0.86459	0.96383	0.32464	0.70528
SLC27A2	4	0.46056	0.94338	0.50656	0.8523	0.34549	0.70528
RSL1D1	4	-1.0763	-3.2724	0.0086269	0.28609	0.0010662	0.07001
AP4S1	4	0.90017	1.001	0.99763	0.99956	0.31681	0.70528
UGT3A1	4	0.25762	0.71087	0.33286	0.75909	0.47716	0.70764
FIG4	4	0.0051229	0.019399	0.19449	0.6894	0.98452	0.99211
RPH3A	4	0.77548	1.4411	0.85294	0.96007	0.14955	0.70528
KCNH1	4	0.31526	0.69178	0.37694	0.78459	0.48907	0.71057
CEP89	4	0.675	0.77178	0.73835	0.92965	0.44025	0.70528
RFX3	4	-0.02148	-0.04358	0.18403	0.68379	0.96524	0.98224
FAXC	4	1.0708	1.4308	0.79063	0.94384	0.15248	0.70528
CHMP2A	4	0.79682	0.95177	0.87767	0.9683	0.34122	0.70528
AGO4	4	-0.081043	-0.19772	0.15717	0.66073	0.84327	0.91256
SH3RF1	4	0.24514	0.40642	0.32311	0.75474	0.68443	0.81349
NUAK1	4	0.37299	0.56077	0.42561	0.81372	0.57495	0.74974
FSTL3	4	0.27369	0.83588	0.51356	0.85365	0.40322	0.70528
ALAS2	4	1.2127	0.9465	0.62935	0.89807	0.3439	0.70528
CDH24	4	1.0883	1.1858	0.76099	0.93779	0.23569	0.70528
TPO	4	1.7932	0.68532	0.15783	0.6617	0.49314	0.71177
FIBIN	4	-0.45604	-1.575	0.054475	0.49399	0.11526	0.70528
SIPA1L2	4	-0.62337	-1.3286	0.03196	0.42055	0.184	0.70528
SAMD3	4	-0.068854	-0.17541	0.16333	0.66563	0.86076	0.92265
NPHP4	4	0.36123	0.51687	0.41428	0.80516	0.60525	0.7658
FAM168A	4	0.33038	0.55783	0.38828	0.79066	0.57696	0.7503
OR52E2	4	0.89215	0.99354	0.99467	0.99894	0.32044	0.70528
MTMR4	4	0.60597	1.1334	0.65861	0.90591	0.25705	0.70528
UPP2	4	0.70805	0.99925	0.77009	0.93873	0.31767	0.70528
SPDYE4	4	1.5065	0.90114	0.33842	0.76161	0.36751	0.70528
CDH22	4	0.30673	0.52041	0.36824	0.77785	0.60278	0.76433
CPLX3	4	-0.31868	-0.67505	0.08469	0.56293	0.49964	0.71422
LYZL4	4	0.94592	1.2838	0.93924	0.98384	0.1992	0.70528
FOSB	4	0.98104	0.98289	0.89764	0.97426	0.32566	0.70528
ZFYVE26	4	0.70227	0.8812	0.76666	0.93826	0.37821	0.70528
PPM1N	4	0.58408	1.0807	0.63305	0.89921	0.27983	0.70528
STOML3	4	1.0177	0.98741	0.85603	0.96137	0.32344	0.70528
HOXC6	4	0.36224	0.66033	0.41453	0.80516	0.50904	0.71891
GRM8	4	1.2833	0.97058	0.54614	0.86667	0.33176	0.70528
TMEM184C	4	-0.3634	-1.3015	0.073031	0.54114	0.19308	0.70528
TBR1	4	0.14107	0.28466	0.25929	0.71859	0.7759	0.8736
OR5M3	4	0.81776	1.2494	0.90182	0.97563	0.21151	0.70528
PLCXD2	4	-0.043754	-0.11001	0.17222	0.67365	0.91241	0.95288
SH3BGRL2	4	1.1805	0.85375	0.66197	0.90753	0.39324	0.70528
STRBP	4	0.71977	0.86553	0.78686	0.94336	0.38675	0.70528
GALNT11	4	1.4003	1.0331	0.43363	0.81762	0.30157	0.70528
ITGB2	4	0.86908	0.99362	0.96396	0.99043	0.32041	0.70528
SPRY4	4	0.024077	0.076963	0.203	0.69271	0.93865	0.96767
GORASP2	4	-0.50011	-1.2638	0.047178	0.47522	0.2063	0.70528
TIMM44	4	-0.41667	-1.2683	0.063352	0.51737	0.20469	0.70528
DENND6A	4	0.73631	1.512	0.79967	0.94423	0.13053	0.70528
TBX22	4	1.0099	1.1141	0.86761	0.96511	0.26524	0.70528
VBP1	4	0.57165	0.87051	0.6199	0.89408	0.38402	0.70528
VPS36	4	0.69203	1.1087	0.75403	0.93555	0.26757	0.70528
DCST1	4	1.5532	0.83704	0.30538	0.74488	0.40257	0.70528
MRPL45	4	-0.94031	-2.5936	0.01213	0.30355	0.0094973	0.31635
RAET1G	4	0.37077	0.86684	0.42247	0.81045	0.38603	0.70528
BAP1	4	0.3425	0.66307	0.39716	0.79496	0.50729	0.71794
GLUL	4	0.40428	1.369	0.45339	0.82963	0.17101	0.70528
EMC7	4	0.65177	0.79504	0.70509	0.92204	0.42659	0.70528
RAB19	4	0.16961	0.42437	0.27606	0.72724	0.6713	0.807
POLR2F	4	-0.027883	-0.051157	0.18104	0.68372	0.9592	0.97902
LPPR4	4	-0.060382	-0.18557	0.16577	0.66728	0.85278	0.91829
SCAF8	4	0.36318	1.0974	0.41642	0.80591	0.27249	0.70528
MELK	4	0.47752	0.9337	0.524	0.85825	0.35046	0.70528
NUDT8	4	0.5437	0.8558	0.59046	0.88589	0.39211	0.70528
CREB3	4	0.16511	0.44471	0.27465	0.72717	0.65653	0.79673
OTUD7A	4	-0.060773	-0.15093	0.17007	0.67276	0.88003	0.93474
TYW5	4	0.45558	1.1038	0.49712	0.84942	0.26968	0.70528
HIST1H3A	4	-0.1384	-0.37085	0.13829	0.64296	0.71075	0.83066
TMEM184B	4	0.5742	0.70872	0.62544	0.8961	0.4785	0.70833
RHCG	4	-0.39225	-0.44096	0.067658	0.5256	0.65925	0.79887
PFDN4	4	0.51767	1.1145	0.56283	0.87452	0.26508	0.70528
KLHL20	4	0.19879	0.59584	0.29567	0.73872	0.55128	0.73768
SPINT2	4	0.72113	0.92348	0.78595	0.94295	0.35576	0.70528
SATB2	4	0.83747	1.0414	0.92175	0.98109	0.2977	0.70528
KRTAP5+AC0-10	1	1.5772	0.46453	0.52109	0.85702	0.64227	0.78816
H1F0	4	0.49808	0.82431	0.54467	0.8658	0.40976	0.70528
MFSD11	4	0.51837	1.0687	0.56425	0.87495	0.2852	0.70528
NUS1	4	-1.5223	-4.3094	0.0030464	0.24915	1.6369e-05	0.0038379
ACSM1	4	-0.41916	-1.2038	0.063352	0.51737	0.22868	0.70528
METTL22	4	0.4058	1.0547	0.45943	0.83255	0.29158	0.70528
ECT2L	4	0.9631	1.0813	0.91815	0.98029	0.27955	0.70528
CCDC141	2	1.6577	0.61427	0.38627	0.79013	0.53904	0.73074
SPINK14	4	1.2019	1.1336	0.63475	0.89956	0.25698	0.70528
HELQ	4	0.69252	1.2069	0.75107	0.93419	0.22746	0.70528
ZNF275	4	0.80214	1.0926	0.88256	0.96952	0.27458	0.70528
USP18	4	-0.057805	-0.14026	0.16991	0.67276	0.88845	0.93978
CDC42SE2	4	0.78336	1.087	0.86047	0.96263	0.27704	0.70528
FXYD4	4	0.29514	0.37624	0.27912	0.72921	0.70674	0.82811
PMF1	4	1.0254	1.1007	0.84143	0.95799	0.27101	0.70528
RASD2	4	0.30685	0.52043	0.37028	0.77922	0.60276	0.76433
CADM4	4	0.85834	1.0432	0.94932	0.98714	0.29688	0.70528
NDFIP1	4	0.85907	1.0862	0.95201	0.98761	0.27738	0.70528
C2orf54	4	0.81048	1.3643	0.89092	0.97272	0.17248	0.70528
EEF1A1	3	-1.3272	-2.4268	0.018195	0.34006	0.015231	0.42305
ATAD1	4	1.1354	0.9823	0.85223	0.96007	0.32595	0.70528
P2RY12	4	-0.038657	-0.078604	0.17553	0.67627	0.93735	0.96691
ENTPD4	4	1.4606	0.96983	0.38653	0.79013	0.33213	0.70528
OR2D2	4	1.4542	0.96343	0.38647	0.79013	0.33533	0.70528
TXLNG	4	-1.2385	-3.2805	0.005719	0.26206	0.0010362	0.069546
GHDC	4	0.52549	1.5461	0.57367	0.87905	0.12208	0.70528
STK38	4	0.64189	0.73921	0.69947	0.91949	0.45978	0.70549
CMPK1	4	-0.42265	-0.89545	0.060818	0.50998	0.37055	0.70528
DEFB134	4	-0.50803	-1.6151	0.047275	0.47522	0.10629	0.70528
VAMP2	4	0.57124	0.83962	0.62564	0.8961	0.40112	0.70528
LCP1	4	-0.21401	-0.44494	0.11345	0.61173	0.65637	0.79664
VPS37A	4	0.16083	0.26414	0.26806	0.72415	0.79167	0.88309
BSN	4	-0.48386	-1.8399	0.050003	0.48198	0.065787	0.70528
MITD1	4	1.8838	0.69159	0.12155	0.62079	0.48919	0.71057
SLC27A5	4	-0.00012521	0.0089329	0.19238	0.68866	0.99287	0.99557
DPH5	4	-0.4373	-1.3102	0.057896	0.50012	0.19014	0.70528
OR6V1	4	0.53554	1.4397	0.59017	0.88589	0.14996	0.70528
FKBP1B	4	2.2509	0.56991	0.030769	0.41948	0.56874	0.74682
ZYG11B	4	0.10432	0.33978	0.24009	0.70739	0.73403	0.84649
GPR17	4	1.3005	0.96015	0.53087	0.86006	0.33698	0.70528
ZNF800	4	0.76441	0.81017	0.84118	0.95799	0.41784	0.70528
ABCB6	4	1.4043	0.90404	0.43316	0.81744	0.36597	0.70528
SNRK	4	-0.044704	-0.083148	0.1732	0.674	0.93373	0.96517
UBE4A	4	0.13839	0.39346	0.26075	0.71944	0.69398	0.81943
LIN7C	4	-0.11798	-0.21689	0.14364	0.6489	0.82829	0.904
CHMP4B	4	1.1709	1.0557	0.67113	0.91091	0.2911	0.70528
TRIM29	4	0.70224	0.93312	0.76947	0.93873	0.35076	0.70528
TNFAIP8L3	4	0.61536	0.90948	0.66926	0.91067	0.3631	0.70528
RFFL	4	-0.0070987	0.0053345	0.19115	0.68761	0.99574	0.99746
CXorf27	4	1.0736	1.3346	0.79129	0.94385	0.182	0.70528
GAREM	4	0.56079	0.81196	0.60412	0.89097	0.41681	0.70528
C2orf78	4	1.7506	0.73163	0.17954	0.68185	0.4644	0.70549
CCDC6	4	0.025857	-0.20625	0.15139	0.65593	0.8366	0.90857
POU1F1	4	0.27176	0.69942	0.33981	0.76161	0.48429	0.70946
SASH1	4	1.5116	0.89936	0.33819	0.76161	0.36846	0.70528
HSF4	4	1.4173	0.73567	0.41867	0.80732	0.46193	0.70549
SACS	4	0.49829	1.1594	0.53966	0.8629	0.24631	0.70528
SLC37A3	4	0.31413	0.98024	0.37493	0.78309	0.32697	0.70528
ZNF559	4	1.2517	1.2585	0.57774	0.88051	0.2082	0.70528
ENG	4	0.30698	0.8259	0.36964	0.77852	0.40886	0.70528
SLC6A4	4	0.9992	1.2261	0.86754	0.96511	0.22015	0.70528
C7orf61	4	1.2534	1.2041	0.5826	0.88239	0.22853	0.70528
CD101	4	-0.22812	-0.54372	0.10877	0.60797	0.58663	0.75605
MON1B	4	0.69552	0.935	0.75849	0.93712	0.34979	0.70528
ADAM30	4	0.7835	0.95102	0.85567	0.96125	0.3416	0.70528
RNF10	4	0.21043	0.5501	0.30196	0.74231	0.58225	0.75311
IGIP	4	0.46116	1.4983	0.5062	0.8523	0.13405	0.70528
[truncated: 16,052 more rows]

## Sheet: ES2
Gene	sgRNA	beta	z	p-value	fdr	wald-p-value	wald-fdr
DNAJC27	4	-0.14936	-0.70007	0.82082	0.88939	0.48389	0.55764
USP18	4	-0.47891	-2.3681	0.10638	0.25988	0.017878	0.049541
ITCH	4	-0.68135	-4.1725	0.011007	0.059703	3.0133e-05	0.00044854
TFCP2	4	-0.73825	-2.8656	0.0086121	0.049649	0.0041627	0.017744
GIT1	4	0.053378	0.41834	0.45053	0.61422	0.6757	0.73025
QRICH1	4	-0.58313	-2.724	0.041648	0.14638	0.0064491	0.02433
CUEDC1	4	-0.26946	-1.4947	0.42473	0.59285	0.135	0.20871
ZNF75A	4	-0.15193	-0.59735	0.84613	0.9054	0.55027	0.61789
NCAM2	4	-0.16242	-0.79736	0.7968	0.87379	0.42524	0.50352
SESN3	4	-0.3527	-1.8964	0.055162	0.174	0.057908	0.11248
FIP1L1	4	-0.98745	-3.1077	0.00144	0.012189	0.0018857	0.010152
ZNF680	2	-0.029601	-0.067563	0.7914	0.87009	0.94613	0.95759
DIO3	4	-0.28788	-1.8405	0.40909	0.57929	0.065689	0.12334
MYLK	4	-0.30421	-1.4921	0.30698	0.48655	0.13566	0.20943
CRYZ	4	0.095379	0.37671	0.43776	0.60404	0.70639	0.75623
GLRX	4	-0.43769	-1.9527	0.10629	0.25974	0.05086	0.10273
RHOF	4	-0.58278	-2.4383	0.041648	0.14638	0.014755	0.04325
HORMAD1	4	-0.44233	-3.0483	0.11575	0.2746	0.0023014	0.011735
CDH4	4	-0.020127	-0.26547	0.85753	0.91273	0.79065	0.82956
TRIM21	4	-0.10233	-0.52564	0.97537	0.98536	0.59914	0.66185
EBF1	4	-0.32801	-1.2137	0.3149	0.49373	0.22485	0.30611
FBRSL1	4	-0.49595	-2.7506	0.091355	0.23677	0.0059488	0.02302
CECR6	4	-0.28557	-1.4713	0.4306	0.59812	0.14122	0.21584
NCR1	4	-0.59073	-2.6297	0.049236	0.16229	0.0085466	0.029636
SYNC	4	-0.51909	-2.4366	0.07521	0.21051	0.014825	0.043372
PER2	4	-0.5024	-0.97862	0.07402	0.2084	0.32777	0.40872
DNAH14	4	-0.031515	-0.17455	0.78799	0.86793	0.86143	0.88896
C1QBP	4	-1.4145	-5.6337	1.3846e-05	0.00022046	1.7633e-08	8.8935e-07
PHF2	4	-0.44824	-2.8333	0.1629	0.33325	0.0046067	0.019153
TRIM58	4	-0.53877	-2.9703	0.054179	0.17195	0.0029748	0.014046
UPK3A	4	-0.24849	-1.6119	0.57117	0.71336	0.10697	0.17587
KIAA0430	4	-0.33074	-1.323	0.32269	0.50125	0.18584	0.26395
RGS7	4	0.055783	0.25416	0.48874	0.64793	0.79937	0.83725
ASB11	4	-0.31863	-1.8166	0.29957	0.47961	0.069274	0.12791
TTC31	4	-0.24602	-1.3009	0.51378	0.66739	0.19328	0.27207
ATP6V1G2	4	-0.66091	-2.5142	0.013846	0.070453	0.011929	0.037297
PZP	4	-1.1892	-4.0206	0.00023538	0.0028581	5.8045e-05	0.00076445
ANKRD29	4	-0.014919	0.11367	0.59876	0.73406	0.9095	0.92889
GGT7	4	-0.48418	-3.5533	0.070074	0.20193	0.0003804	0.0031769
DEPDC1B	4	-0.55985	-3.5938	0.054982	0.17362	0.00032585	0.0028314
PABPN1L	4	-0.41278	-3.1404	0.11388	0.27188	0.0016872	0.0093535
NDRG2	4	-0.059756	-0.36151	0.84025	0.90182	0.71772	0.76622
RICTOR	4	-0.71732	-4.216	0.0073937	0.04453	2.4872e-05	0.00039121
IL1RN	4	-0.21579	-1.0073	0.57557	0.71658	0.31379	0.39518
TBC1D29	4	-0.33881	-1.508	0.31051	0.48978	0.13156	0.20465
MZB1	4	-0.36179	-1.7064	0.24154	0.42199	0.087941	0.15208
PARVG	4	-0.52268	-2.4763	0.08248	0.22305	0.013277	0.040168
AP1G2	4	-0.79724	-3.789	0.0049291	0.03229	0.00015123	0.0015756
SUPT3H	4	-1.3322	-4.502	9.6921e-05	0.0013944	6.7308e-06	0.00013176
ARHGAP29	4	-1.1601	-4.1331	0.00027692	0.0031867	3.5784e-05	0.00051606
GDPD1	4	-0.32195	-2.3427	0.19748	0.37361	0.019144	0.051808
ATF2	4	-0.23793	-1.6381	0.49316	0.65163	0.10141	0.16917
PRSS50	4	-0.61083	-2.6771	0.030682	0.12152	0.0074263	0.026748
C8A	4	-0.51735	-2.8785	0.056242	0.17608	0.0039963	0.017242
SHISA3	4	-0.23824	-2.0061	0.28672	0.46817	0.044841	0.094287
ZFAND3	4	-0.45654	-2.167	0.092905	0.23886	0.030236	0.071234
RGS22	4	-0.16266	-1.841	0.57965	0.71997	0.065615	0.12324
OR6P1	4	-0.40835	-1.6561	0.14203	0.30934	0.097693	0.16477
UGT2B10	2	-0.27456	-0.94773	0.57348	0.71516	0.34327	0.42429
FAM63B	4	-0.62901	-2.2237	0.027442	0.11352	0.02617	0.064251
NPDC1	4	-0.39961	-2.0484	0.15787	0.32764	0.040524	0.087693
RADIL	4	-0.63145	-2.0437	0.018512	0.087135	0.040984	0.088475
OS9	4	-0.62107	-2.7571	0.027996	0.11512	0.0058316	0.022703
SLC22A14	4	-0.20108	-1.4111	0.64364	0.76796	0.15822	0.23409
C7orf43	4	-0.48985	-2.809	0.089638	0.23436	0.0049691	0.020203
SLC25A22	4	-0.33774	-1.641	0.30502	0.48443	0.1008	0.16846
SH3GL2	4	0.0761	0.29903	0.48174	0.64201	0.76492	0.80707
VSX1	4	-0.026393	-0.41736	0.85764	0.91273	0.67641	0.73081
NDRG4	4	-0.037906	-0.21681	0.77181	0.85704	0.82836	0.86167
GDF3	4	-0.93477	-4.8214	0.00098305	0.0089062	1.4258e-06	3.5854e-05
TMEM239	4	-0.4236	-2.361	0.1259	0.28841	0.018227	0.050116
DHRS3	4	-0.46315	-2.0722	0.12294	0.28462	0.038249	0.084132
THEM5	4	-0.26026	-1.9131	0.42574	0.59369	0.055734	0.10943
LHFPL1	4	-0.78025	-4.183	0.0050537	0.032777	2.877e-05	0.00043361
LBP	4	-0.32245	-1.9535	0.25377	0.43431	0.050755	0.10262
KY	4	-0.68463	-3.0769	0.01163	0.06202	0.0020916	0.010947
CORO2B	4	-0.41604	-1.9629	0.16806	0.33953	0.049659	0.10118
HIF1A	4	0.097345	0.58815	0.35801	0.53393	0.55643	0.6233
PSORS1C2	4	-0.51203	-2.3001	0.055979	0.17575	0.021441	0.056082
KIAA1614	4	-0.47364	-2.4504	0.089638	0.23436	0.014269	0.042229
RASGRP3	4	-0.34336	-1.8911	0.27728	0.45956	0.058604	0.11341
TPSD1	4	-0.29788	-2.4135	0.3974	0.56926	0.015801	0.045368
VWA2	4	-0.38342	-2.2322	0.17127	0.34376	0.025605	0.063323
FRMD6	4	-0.37504	-1.9016	0.22527	0.40493	0.057226	0.11149
CSNK2A1	3	-0.14626	-1.3043	0.76614	0.85271	0.19214	0.27085
CNGA3	4	-0.87231	-3.76	0.0021046	0.01663	0.00016991	0.0017225
GSS	4	-0.46931	-2.5156	0.080098	0.21886	0.011884	0.037226
AMZ1	4	-0.42359	-2.9791	0.11925	0.27967	0.0028906	0.013761
ASIC3	4	-0.15122	-1.1293	0.62726	0.75651	0.25876	0.34019
ZFP64	4	-0.23107	-1.9986	0.442	0.6069	0.045648	0.095353
OR5AU1	4	-0.35783	-1.4024	0.25879	0.43933	0.16079	0.23688
SP140L	4	-0.39419	-1.6708	0.17415	0.34685	0.094759	0.16101
TRIM61	4	-0.51219	-2.9565	0.11862	0.2788	0.0031111	0.014447
BCL7A	4	-0.13602	-0.65371	0.88923	0.93338	0.5133	0.58445
RASAL3	4	-0.36276	-1.7414	0.28848	0.46951	0.081617	0.14418
LRCH3	4	-0.47429	-2.1399	0.082826	0.22358	0.03236	0.074776
TULP3	4	-0.090739	-0.43965	0.89485	0.93683	0.66019	0.71671
TTLL12	4	-0.00358	0.19063	0.58453	0.72359	0.84882	0.8785
XRCC4	4	-0.78325	-2.6587	0.0043891	0.029804	0.0078442	0.027881
GAD2	4	-0.28857	-1.417	0.31066	0.48985	0.15648	0.2322
NXPE2	4	-0.12137	-0.43201	0.95344	0.97319	0.66574	0.72149
DUSP4	4	-0.3262	-1.4562	0.43855	0.60448	0.14533	0.22036
NUCB1	4	-0.47963	-1.9257	0.12753	0.29035	0.05414	0.10736
CARD14	4	-0.33807	-2.4916	0.16936	0.34114	0.012718	0.039002
ZNF462	4	-0.58341	-2.6213	0.052268	0.16835	0.0087599	0.030173
CD93	4	0.043478	0.067988	0.61639	0.74735	0.9458	0.9573
ERAS	4	-0.51712	-2.4905	0.062832	0.1888	0.012755	0.039069
NECAB3	4	-0.22752	-1.6923	0.46811	0.62997	0.090598	0.15554
HOXA5	4	-0.21896	-1.0456	0.47023	0.6315	0.29573	0.37692
B3GAT2	4	-0.2172	-1.8764	0.53139	0.68202	0.060606	0.11628
FGF22	4	-0.38946	-2.1039	0.21717	0.39664	0.035391	0.079766
EMC10	4	-0.3014	-1.6922	0.44593	0.61048	0.090613	0.15555
GDPD2	4	-0.43838	-2.9522	0.095508	0.24241	0.0031556	0.014576
TNFSF8	4	-0.60134	-2.4092	0.044044	0.15171	0.015986	0.045721
ADAMTS20	4	-0.76794	-4.193	0.0066045	0.040965	2.7534e-05	0.00042203
TXNDC17	4	-0.50054	-1.9413	0.053749	0.17101	0.052228	0.10471
OTUD7B	4	0.033384	0.10057	0.59477	0.73156	0.91989	0.93696
OR2W1	4	-0.22417	-1.5729	0.48333	0.64294	0.11573	0.1864
APOOL	4	-0.019209	-0.24613	0.84213	0.90299	0.80558	0.84271
ITPRIPL1	4	-0.43295	-2.019	0.12967	0.29313	0.043488	0.092246
VTA1	4	-0.2657	-1.454	0.41388	0.58344	0.14593	0.22093
RAB40B	4	-0.80145	-4.5269	0.0023123	0.017903	5.9861e-06	0.00012023
IGSF6	4	-0.62487	-3.0884	0.029685	0.11922	0.0020126	0.010647
GPR97	4	-0.35773	-2.8882	0.25422	0.43481	0.0038746	0.016865
PLXNB3	4	-0.4859	-2.6867	0.10102	0.25117	0.0072153	0.026208
LRRC46	4	-0.49069	-2.2045	0.09015	0.23468	0.027486	0.066652
H2AFY2	4	-0.02704	-0.2281	0.84664	0.90571	0.81956	0.85479
SDCBP	4	-0.26744	-1.508	0.3522	0.52883	0.13157	0.20465
BCL11B	4	-0.18425	-1.2227	0.71519	0.817	0.22146	0.30261
EXOC3L4	4	-0.17195	-0.78182	0.75739	0.84615	0.43432	0.51192
EIF4E2	4	-0.49696	-3.095	0.075654	0.21116	0.0019683	0.010474
DUSP22	4	-0.4405	-2.0525	0.10599	0.25949	0.040123	0.087179
MS4A1	4	-0.3586	-1.6858	0.26574	0.44714	0.091841	0.15726
OXER1	4	-0.3359	-1.7393	0.28805	0.46919	0.081984	0.14463
PCDHB12	4	-0.60985	-2.4968	0.030904	0.12202	0.012531	0.038616
KCNS1	4	-0.37224	-1.5652	0.1673	0.33861	0.11754	0.18836
ABCB6	4	-0.4977	-2.4135	0.075169	0.21043	0.015802	0.045368
SEMA3G	4	-0.95241	-3.8879	0.00126	0.010922	0.00010112	0.0011603
ACADL	4	-0.21147	-1.4317	0.57192	0.71399	0.15224	0.22763
IGDCC3	4	-0.49426	-2.2921	0.089305	0.2337	0.021899	0.056854
HOXA1	4	0.14756	0.78496	0.34615	0.52341	0.43248	0.51025
ZSCAN29	4	-0.49316	-2.0661	0.088336	0.2323	0.038822	0.085065
IFNW1	4	-0.37284	-1.9535	0.19082	0.36646	0.050759	0.10262
CLDN19	4	-0.70174	-2.4049	0.009789	0.05484	0.016176	0.046113
PTPN22	4	-0.50805	-2.5073	0.061226	0.18573	0.012166	0.037822
PRKCSH	4	-0.65147	-2.3754	0.023427	0.1021	0.017529	0.048927
DIP2C	4	-0.05271	-0.71658	0.97274	0.98367	0.47363	0.54789
CTSW	4	-0.4426	-2.6169	0.050773	0.16533	0.0088726	0.030399
LAPTM4B	4	-0.51319	-3.2512	0.043088	0.14973	0.0011492	0.0071011
OR51D1	4	-0.49382	-2.4164	0.093168	0.23923	0.015674	0.045093
C4orf45	4	-0.2396	-0.89621	0.70247	0.80962	0.37014	0.45026
OR2T6	4	-0.21324	-1.3334	0.58269	0.72215	0.18239	0.26031
SPATA31D1	4	-0.30696	-1.9148	0.34847	0.52536	0.055516	0.10915
TOPORS	4	-0.29901	-0.68882	0.34648	0.52356	0.49094	0.56428
CLCN6	4	-0.65282	-2.7471	0.02297	0.10077	0.0060127	0.023187
FBXO48	4	-0.2157	-0.90533	0.60546	0.73952	0.36529	0.44568
DNAH17	4	-0.53749	-1.7852	0.052725	0.16937	0.074228	0.13435
P2RY6	4	-0.58244	-3.1619	0.040222	0.14299	0.0015672	0.0088788
NLK	4	-0.082818	-0.41318	0.89754	0.93877	0.67948	0.73338
MED15	4	-1.7461	-4.4292	0	0	9.4578e-06	0.0001762
MYOCD	4	-0.12139	-0.5259	0.96658	0.98031	0.59896	0.6617
TMEM61	4	-0.50676	-3.453	0.061503	0.18614	0.00055431	0.0041668
TSKS	4	-0.32518	-1.2163	0.38601	0.55923	0.22389	0.30512
CATSPER3	4	-0.32823	-2.0306	0.30576	0.48504	0.042295	0.090462
SRGAP3	4	-0.20552	-1.5335	0.63484	0.7618	0.12515	0.19726
HLA+AC0-DMB	4	-0.22909	-1.3772	0.5525	0.69904	0.16844	0.24533
GPR148	4	-0.29518	-1.5262	0.3627	0.53857	0.12697	0.19913
RECQL	4	0.039079	-0.0092972	0.66259	0.78174	0.99258	0.99396
GPSM3	4	-0.48985	-2.1956	0.067983	0.19798	0.028121	0.067667
S100A16	4	-0.56018	-2.782	0.03845	0.13914	0.0054017	0.021526
RPRM	4	-0.33394	-2.1374	0.26905	0.45086	0.032567	0.075016
OR5J2	4	-0.36823	-1.8406	0.24805	0.42859	0.065683	0.12334
AGTRAP	4	-0.28465	-2.0354	0.4357	0.60251	0.041814	0.089763
TNIP2	4	0.10199	0.78063	0.23391	0.41442	0.43502	0.51257
STX11	4	-0.20796	-1.424	0.5738	0.71545	0.15445	0.23015
ATPAF2	4	-0.72015	-2.2405	0.011007	0.059703	0.025056	0.062435
MEP1B	4	-0.3307	-1.6589	0.36845	0.54313	0.097135	0.1641
FCER1G	4	-0.24361	-1.3246	0.43558	0.60242	0.18531	0.26342
MRGPRF	4	-0.57672	-2.7372	0.047422	0.15877	0.0061966	0.023661
BCL9L	4	-0.40649	-1.1249	0.18692	0.36247	0.26063	0.34221
CRYBA1	4	-0.4446	-1.8314	0.1433	0.31089	0.067044	0.12511
OR5R1	4	-0.67105	-2.1386	0.018886	0.088544	0.032464	0.07492
CNTN6	4	-0.63043	-3.5414	0.028785	0.11719	0.00039796	0.0032841
C8orf56	4	-0.27602	-1.9889	0.2937	0.47429	0.046708	0.097005
METTL7B	4	-0.54819	-2.9518	0.053182	0.17011	0.0031597	0.014584
PITHD1	4	-0.44049	-1.1215	0.14323	0.31083	0.26209	0.34382
C17orf104	4	-0.61568	-2.7079	0.03035	0.12086	0.0067709	0.025186
CXXC11	4	-0.3266	-1.831	0.29255	0.4733	0.067102	0.12517
ERBB2	4	-0.96186	-4.579	0.0011769	0.010296	4.6724e-06	9.8327e-05
FBXW9	4	-0.29965	-1.4825	0.43108	0.59847	0.1382	0.21243
MAP4K3	4	-0.12982	-0.79707	0.88173	0.92918	0.42541	0.50369
PAK2	4	-0.8046	-3.4699	0.0035584	0.025216	0.00052059	0.0039728
BEND7	4	-0.2564	-2.4961	0.37208	0.54669	0.012556	0.038668
FAM171A1	4	0.025516	-0.076476	0.70612	0.81116	0.93904	0.95174
P2RY1	4	-0.56937	-2.6913	0.035764	0.13328	0.0071174	0.025967
TMEM182	4	-0.45176	-2.508	0.11108	0.26747	0.01214	0.037761
C16orf47	4	-0.098295	-0.5413	0.99657	0.99751	0.5883	0.65212
ZNF512	4	-0.66301	-2.9852	0.01854	0.087243	0.002834	0.013548
C22orf29	4	-0.36829	-2.1471	0.25014	0.43035	0.031787	0.073839
WNT5B	4	-0.48086	-3.1112	0.069354	0.20075	0.0018634	0.010075
ZNF74	4	-0.21829	-1.2816	0.62494	0.75453	0.19998	0.27941
PITPNC1	4	-0.3163	-2.2685	0.30752	0.48706	0.023297	0.059243
RNF222	4	-0.43614	-2.7001	0.093542	0.23981	0.0069315	0.025563
KAL1	4	-0.45279	-2.5911	0.077384	0.21417	0.0095663	0.03207
PHOX2B	4	-0.16271	-0.44836	0.99529	0.99684	0.6539	0.71125
PTK6	4	-0.6183	-2.8264	0.019633	0.090613	0.0047072	0.019431
USP43	4	-0.24714	-1.7093	0.424	0.59249	0.087398	0.15149
AFAP1L1	4	-0.32132	-1.175	0.31995	0.49825	0.23999	0.32131
VWA3B	4	-0.38737	-1.9615	0.18436	0.35963	0.049818	0.10134
RAPGEF6	4	-0.78018	-4.0409	0.0056491	0.036004	5.3247e-05	0.0007085
MAGEA4	4	-0.14997	-0.59578	0.85971	0.91387	0.55132	0.61884
MUC17	4	-0.16144	-0.92825	0.78203	0.86402	0.35328	0.43397
PRM1	4	-0.31206	-1.1536	0.36347	0.53919	0.24868	0.33024
RFX6	4	-0.15992	-1.2163	0.72876	0.82581	0.22389	0.30512
SIGLEC1	4	-0.35546	-1.7814	0.2128	0.39213	0.074854	0.13513
PCDH11X	4	-0.014249	0.0043246	0.65495	0.77638	0.99655	0.99716
CST3	4	0.064702	0.18781	0.54824	0.69551	0.85102	0.88048
SLC7A1	4	-0.82545	-3.2775	0.0053583	0.034504	0.0010472	0.006646
LGR6	4	-0.038976	-0.19202	0.81441	0.88478	0.84772	0.87767
ACCSL	4	-0.71441	-3.6304	0.011547	0.061741	0.00028299	0.0025434
SCYL1	4	-1.0865	-4.9376	0.00026307	0.0031107	7.9104e-07	2.2036e-05
ZBTB46	4	-0.069052	-0.63112	0.96702	0.98054	0.52797	0.59786
SEMA6C	4	-0.14053	-1.4313	0.79424	0.87199	0.15235	0.22769
AAGAB	4	-0.54725	-2.3476	0.056325	0.17608	0.018896	0.051355
PLCD1	4	-0.58004	-2.8303	0.040222	0.14299	0.0046511	0.019269
BCKDK	4	-0.28758	-1.326	0.42317	0.59185	0.18485	0.26293
SEC16B	4	-0.28909	-1.915	0.35859	0.53448	0.055491	0.10914
WBP2NL	4	-0.52422	-2.3645	0.0814	0.22098	0.018057	0.049782
EVPL	4	-0.45136	-2.2948	0.11095	0.26724	0.021743	0.056585
CCDC94	4	-1.6716	-4.083	0	0	4.4453e-05	0.00061647
RIT2	4	-0.36002	-2.7752	0.33039	0.50904	0.0055171	0.021808
ALOX12B	4	-0.47617	-2.2374	0.066474	0.19551	0.025258	0.062749
TACSTD2	4	-0.24629	-1.247	0.43994	0.60556	0.21238	0.29326
NOXA1	4	-0.19478	-1.4315	0.59495	0.73156	0.15228	0.22765
SLC22A16	4	-0.1926	-1.6048	0.62272	0.75254	0.10853	0.17769
MIF	4	-0.56595	-2.9355	0.05638	0.17608	0.0033305	0.015178
METAP2	4	-1.2925	-3.5679	0.00012461	0.0016257	0.0003598	0.0030386
TMEM229A	4	-0.41655	-1.8091	0.16009	0.33011	0.070443	0.12946
TM9SF3	4	-0.1737	-1.0758	0.65247	0.77415	0.282	0.36339
OR51E2	4	-0.85461	-2.7274	0.003143	0.022994	0.0063835	0.024159
SLC25A27	4	-0.42589	-2.5047	0.11341	0.27112	0.012255	0.037986
DEFB113	4	-0.13232	-1.516	0.74625	0.83847	0.12953	0.20243
YAF2	4	-0.46497	-3.091	0.10913	0.26424	0.0019947	0.010587
METTL21B	4	-0.63274	-3.0591	0.025061	0.10723	0.00222	0.01142
GZMK	4	-0.4781	-2.7345	0.097045	0.24469	0.0062468	0.023791
KIF21A	4	-0.42292	-3.829	0.062375	0.18802	0.00012864	0.0013934
ADAMTS10	4	-0.72602	-3.545	0.011035	0.059763	0.00039258	0.0032501
IRF5	4	-0.66458	-3.2015	0.0096782	0.054338	0.0013673	0.0080944
SLC35D3	4	-0.68395	-2.8297	0.012766	0.066561	0.0046595	0.019296
NHP2	4	-1.4944	-3.4208	1.3846e-05	0.00022046	0.00062428	0.0045397
FKBP7	4	-0.49316	-2.3698	0.077107	0.2137	0.017797	0.049406
FAM105A	4	-0.32221	-2.369	0.25792	0.43851	0.017837	0.049473
2021-03-01	4	-0.1614	-0.4515	0.97848	0.98714	0.65163	0.7092
ZNF225	4	-0.70332	-2.7014	0.017667	0.084503	0.0069052	0.025497
SPATA16	4	-0.34888	-1.3348	0.22156	0.40073	0.18194	0.25983
SIGLEC5	4	-0.21461	-0.80598	0.70758	0.81196	0.42026	0.4986
TUBA8	4	-0.53717	-3.0915	0.064743	0.19224	0.0019912	0.010571
SURF1	4	-0.75659	-2.6239	0.0058706	0.036985	0.0086938	0.03002
LRIG2	4	-0.27322	-1.0721	0.37432	0.5485	0.28366	0.36512
TTF2	4	-0.86495	-2.4245	0.0020215	0.016079	0.01533	0.044376
CFHR5	4	-0.32057	-1.9573	0.30569	0.48502	0.050314	0.10204
DISP2	4	-0.64417	-2.3977	0.022776	0.10004	0.016497	0.046851
SLC12A9	4	-0.60662	-3.09	0.032108	0.12495	0.0020015	0.01061
ZNF425	4	-0.20557	-1.4331	0.46637	0.62848	0.15184	0.22718
CD34	4	-0.60345	-2.9048	0.030516	0.12118	0.0036747	0.016242
FLOT1	4	-0.39035	-2.3023	0.15624	0.32626	0.02132	0.055889
EML5	4	-0.41869	-2.2793	0.16445	0.33502	0.022652	0.058152
DMXL1	4	-0.37622	-2.3879	0.21781	0.39713	0.016947	0.047773
FMNL2	4	-0.40108	-1.8611	0.16373	0.33411	0.062734	0.11934
SLC13A5	4	-0.64706	-4.0199	0.013569	0.069563	5.8223e-05	0.00076615
FOXJ1	4	-0.70126	-3.0169	0.01109	0.059904	0.0025534	0.012631
KIAA2022	4	-1.0571	-3.8668	0.00041537	0.0043988	0.00011025	0.0012419
DNALI1	4	-0.58325	-2.9115	0.040097	0.14274	0.0035969	0.015992
ARPC5L	4	0.039442	0.42548	0.43634	0.60292	0.67049	0.72584
OR6K3	4	-0.43511	-2.295	0.11416	0.27229	0.021733	0.056576
OSM	4	-0.45716	-2.4493	0.14233	0.30975	0.014312	0.042279
AFF4	4	-0.64345	-3.9883	0.022236	0.098359	6.6559e-05	0.00084752
KPRP	4	-0.63171	-3.4133	0.019135	0.089069	0.00064172	0.0046366
C5	4	-0.37579	-1.7419	0.27556	0.45785	0.081533	0.14408
DMRT2	4	-0.13159	-0.81407	0.80637	0.88011	0.4156	0.49421
PRSS45	4	-0.38852	-2.2714	0.19908	0.37572	0.023121	0.058964
SYBU	4	-0.03857	-0.5397	0.9941	0.99614	0.58941	0.65309
ST3GAL2	4	-0.4053	-1.8603	0.1791	0.35303	0.062848	0.1195
JAK2	4	-0.17331	-1.0328	0.66506	0.78333	0.30168	0.38279
PLEKHG4	4	-0.32462	-1.561	0.31959	0.49793	0.11852	0.18953
IDUA	4	-0.55861	-2.24	0.084695	0.22622	0.025092	0.062472
ADAM7	4	-0.49023	-2.3675	0.13948	0.30642	0.017909	0.049566
TMEM259	4	-0.84496	-3.3091	0.0031292	0.022967	0.00093594	0.0061631
PLA2G4B	1	-0.12336	-0.50078	0.98595	0.99069	0.61653	0.67754
KDM4A	4	-0.43879	-1.9208	0.11066	0.26665	0.054755	0.10818
TMPRSS12	4	-0.033987	-0.090822	0.7679	0.85388	0.92763	0.94288
C1orf94	4	-0.43082	-2.1061	0.15604	0.32595	0.035198	0.079512
FCN2	4	-0.29299	-1.7118	0.33839	0.51635	0.086935	0.15099
C6orf164	4	-0.37457	-1.856	0.19668	0.37252	0.063452	0.12026
PRKD3	4	-0.41005	-1.7814	0.16672	0.33798	0.07484	0.13512
PHTF2	4	-0.51527	-2.4047	0.068108	0.19816	0.016185	0.046129
CRYAB	4	-0.50717	-2.8398	0.081095	0.22059	0.0045138	0.018857
ZNF182	4	-0.59282	-2.7232	0.032136	0.12495	0.0064655	0.024367
GOLGB1	4	-0.42105	-2.6065	0.12902	0.29206	0.009147	0.031082
ASCL4	4	-0.5444	-2.2294	0.058055	0.17931	0.025785	0.063612
STX10	4	-0.26376	-0.97856	0.52973	0.68077	0.3278	0.40872
SRXN1	4	-0.061105	-0.50152	0.96694	0.98051	0.616	0.67705
ANAPC1	4	-1.7778	-3.7484	0	0	0.00017799	0.0017834
TMA7	3	-0.31292	-1.5903	0.42245	0.59141	0.11176	0.18151
ZNF367	4	-0.47688	-1.9158	0.13048	0.29435	0.055394	0.10901
ZKSCAN3	4	-0.43071	-2.1758	0.11298	0.27049	0.029573	0.070167
ECHDC2	4	-0.50884	-2.2356	0.060534	0.18435	0.025379	0.062933
RAX	4	-0.45485	-3.0039	0.1668	0.33798	0.002665	0.012991
PPP1R14C	4	-0.34477	-1.5666	0.24486	0.4252	0.11722	0.1881
MTMR9	4	-0.15862	-0.54576	0.98516	0.99036	0.58523	0.64939
FAM177A1	4	-0.30903	-1.6853	0.34473	0.52221	0.091924	0.15734
OSBPL11	4	-0.11506	-0.53313	0.85634	0.912	0.59394	0.6572
CRABP1	4	-0.51708	-2.8879	0.075321	0.21062	0.0038782	0.016869
ASCC2	4	0.056913	0.43222	0.41128	0.58113	0.66558	0.7214
MTG2	4	-1.9901	-5.8389	0	0	5.2543e-09	3.2038e-07
TNK2	4	-0.57555	-3.9817	0.033798	0.12882	6.8425e-05	0.00086397
TTC7B	4	-0.35984	-1.9816	0.25439	0.43497	0.047527	0.098119
NAP1L2	4	0.087054	0.23872	0.50889	0.66309	0.81132	0.84746
WDR60	4	-0.26792	-1.528	0.31656	0.49511	0.1265	0.1987
TRAPPC9	4	-0.34861	-2.3799	0.17185	0.34436	0.017318	0.048508
FOXH1	4	-0.4559	-1.8057	0.067941	0.19793	0.07097	0.13007
GJD3	4	-0.35018	-2.0761	0.27982	0.46226	0.037882	0.083638
DPP4	4	-0.14087	-0.74097	0.80263	0.87792	0.45871	0.53456
PHGR1	4	-0.24883	-1.2322	0.50773	0.66239	0.21787	0.29897
EFNB3	4	-0.80484	-3.7105	0.0050953	0.03301	0.00020686	0.002006
GRIN2C	4	-0.3621	-1.7824	0.22182	0.40101	0.07468	0.13491
ARSF	4	0.10528	0.4633	0.37298	0.5473	0.64315	0.70129
NAA60	4	-0.092601	-0.61965	0.94046	0.96637	0.53549	0.60487
SEMA4B	4	-0.47155	-2.691	0.11312	0.27056	0.0071239	0.02598
SLC27A6	4	-0.082812	-0.3678	0.94338	0.96777	0.71302	0.76204
STK16	4	-0.42041	-1.7595	0.14326	0.31083	0.078488	0.14002
DTYMK	4	-2.038	-5.3722	0	0	7.7792e-08	3.1145e-06
FAM92A1	4	-0.54589	-2.1315	0.032192	0.12497	0.033049	0.075825
POTEC	1	-0.081901	0.010482	0.78875	0.86844	0.99164	0.99307
PAF1	4	-0.60037	-3.1473	0.045885	0.15562	0.0016477	0.0092156
RTDR1	4	-0.42984	-1.7641	0.17446	0.34713	0.077709	0.13904
BMP3	4	-0.3471	-1.6635	0.38887	0.56154	0.09622	0.16286
ADAMTS16	4	-0.082169	-0.56295	0.98081	0.9882	0.57347	0.63873
GNAI3	4	-0.30437	-2.6347	0.30565	0.48499	0.0084201	0.029333
TAX1BP3	4	-0.37034	-2.7364	0.16103	0.33137	0.0062118	0.023693
ZNF165	4	-0.29816	-1.4561	0.30565	0.48499	0.14537	0.22038
WIPI1	4	-0.015028	-0.095149	0.7415	0.83538	0.9242	0.94034
CYB5R1	4	-0.3263	-2.1565	0.29454	0.47495	0.031044	0.072578
UBAP2L	4	-0.58921	-2.9631	0.029838	0.11954	0.0030458	0.014262
C1orf137	4	-0.56911	-3.2121	0.043517	0.15056	0.0013177	0.007886
DOCK10	4	-0.38325	-3.0054	0.1897	0.36515	0.0026524	0.01294
PLAC8	4	-0.71133	-2.7547	0.020021	0.091798	0.0058739	0.022823
TRIM2	4	-0.48872	-2.0445	0.14704	0.31476	0.040907	0.088342
TNNC1	4	-0.10977	-0.44695	0.98561	0.99061	0.65491	0.71201
SLITRK1	4	-0.21146	-1.7134	0.62986	0.75808	0.086633	0.15058
OR6C6	4	-0.29101	-1.6131	0.38885	0.56154	0.10673	0.1756
GALNT2	4	-0.81784	-3.6008	0.0036138	0.025478	0.00031722	0.0027737
ANO4	4	-0.49222	-2.323	0.091701	0.23711	0.020177	0.053695
GFM1	4	-2.0718	-6.2175	0	0	5.0523e-10	4.45e-08
KIAA2026	4	0.029823	0.06057	0.6232	0.75298	0.9517	0.96151
ICAM1	4	-0.46695	-3.0898	0.12002	0.28077	0.0020031	0.010616
GALK2	4	-0.38036	-1.414	0.21928	0.39834	0.15735	0.23313
CHRNB2	4	-0.40555	-2.7672	0.1453	0.31329	0.0056532	0.02219
MXRA7	4	-0.46399	-2.2236	0.099011	0.24775	0.026172	0.064251
ATP13A2	4	-0.62872	-3.1818	0.028245	0.11575	0.0014636	0.0084811
DEFB126	4	0.10355	0.55579	0.42784	0.59574	0.57835	0.64318
MYL10	4	-0.39958	-1.7696	0.18497	0.36031	0.076795	0.13782
CDH26	4	-0.16105	-1.6318	0.64753	0.77087	0.10273	0.17079
CIAO1	4	-1.6909	-5.1024	0	0	3.3545e-07	1.0443e-05
C9orf170	4	-0.35397	-1.8588	0.3223	0.50086	0.063062	0.11983
NFIC	4	-0.39495	-2.3446	0.20841	0.38662	0.019048	0.051632
TMEM187	4	-0.44362	-1.8088	0.14377	0.31146	0.070476	0.12948
TRIM26	4	-0.50324	-2.879	0.060382	0.1841	0.003989	0.017218
EME2	4	-0.27923	-1.0509	0.44438	0.60924	0.29328	0.37443
OLAH	4	0.033947	-0.036066	0.67875	0.79327	0.97123	0.977
HAVCR1	4	-0.0057995	-0.0023039	0.65891	0.77948	0.99816	0.9984
DCUN1D4	4	-0.70999	-1.5154	0.020395	0.092774	0.12968	0.20263
CCDC9	4	-0.26288	-1.8884	0.55457	0.70086	0.058972	0.11393
CYB5R3	4	-0.73462	-3.2861	0.011312	0.060771	0.001016	0.0065002
ATP6V1D	4	-1.3454	-4.1278	0.00012461	0.0016257	3.6622e-05	0.00052564
C2orf61	4	-0.55745	-2.8513	0.048377	0.1606	0.0043535	0.018353
THTPA	4	-0.28021	-1.3243	0.42446	0.59278	0.18539	0.26349
OR10H5	4	-0.41847	-2.2422	0.19225	0.36795	0.024948	0.06224
SLC4A5	4	-0.38603	-2.3391	0.20641	0.38415	0.019332	0.05216
FAM198A	4	-0.52628	-3.1101	0.064618	0.19212	0.0018704	0.010093
SEC23IP	4	-0.62551	-3.5822	0.020866	0.094329	0.00034073	0.0029267
TTBK2	4	-0.15312	-0.83003	0.81581	0.8855	0.40652	0.48562
MAVS	4	-0.404	-2.3991	0.14733	0.3152	0.016437	0.046706
POP4	4	-1.1081	-3.1302	0.00049845	0.0052053	0.0017471	0.0096088
SLC30A7	4	-0.59477	-3.5223	0.029547	0.11903	0.00042789	0.0034437
KRTAP6+AC0-3	4	0.018142	0.11577	0.59709	0.73305	0.90783	0.92778
SLC12A5	4	0.12986	0.56579	0.38504	0.5581	0.57154	0.6369
ATP7A	4	-0.16229	-0.94126	0.65495	0.77638	0.34657	0.42755
TTC9	4	-0.42727	-2.5544	0.15437	0.32395	0.010638	0.034417
ST3GAL1	4	-0.36812	-2.1133	0.15489	0.32448	0.034577	0.078442
TSPEAR	4	-0.25733	-1.0228	0.51538	0.66861	0.3064	0.38772
ATF4	4	-0.61909	-2.7588	0.035099	0.1317	0.0058021	0.022646
SLC18A2	4	-0.085811	-0.72089	0.95561	0.975	0.47098	0.54544
ZNF600	4	-0.3011	-2.1971	0.44665	0.61087	0.028014	0.06746
C1orf116	4	-0.53481	-2.111	0.055812	0.17538	0.03477	0.07879
C15orf41	4	-0.93854	-2.769	0.0013846	0.011854	0.0056231	0.022101
FRMD3	4	-0.63338	-1.9785	0.033507	0.12796	0.047878	0.098629
RGS13	4	-0.11661	-0.6009	0.8821	0.9292	0.54791	0.61604
UBE2D4	4	-0.54922	-3.1324	0.036871	0.13587	0.0017339	0.009551
EXOSC9	4	-2.0046	-5.1614	0	0	2.4506e-07	8.0597e-06
KNOP1	4	-0.074219	-0.3688	0.91706	0.95142	0.71228	0.76139
RDH8	4	-0.36454	-1.8584	0.26025	0.44077	0.063115	0.11991
KIR3DX1	4	-0.27152	-1.2245	0.52949	0.68056	0.22075	0.30192
OR2A12	4	-0.14197	-0.89992	0.63649	0.76301	0.36816	0.44831
AIM2	4	-0.066279	-0.45518	0.9862	0.99069	0.64898	0.70692
C12orf73	4	-0.49682	-2.5329	0.088364	0.23231	0.011311	0.036019
CATSPER1	4	-0.84401	-3.3973	0.0011492	0.010137	0.00068047	0.0048602
SYNDIG1L	4	-0.6099	-2.366	0.03215	0.12495	0.017981	0.049667
SERAC1	4	-0.27237	-2.0016	0.41658	0.58594	0.045325	0.094996
ZIC2	4	-0.27933	-1.9303	0.51155	0.6656	0.053573	0.10654
ARID5A	4	-0.31764	-1.305	0.30502	0.48443	0.19189	0.27061
ST8SIA3	4	-0.21668	-0.67315	0.73525	0.83079	0.50085	0.57342
MDGA1	4	-0.50073	-3.3249	0.063497	0.19016	0.00088444	0.0059168
MUC12	4	-0.37826	-1.6961	0.21737	0.39664	0.089859	0.15455
TCEAL5	4	-0.025432	-0.39464	0.91879	0.95216	0.69311	0.74479
ARHGEF10	4	-0.19046	-0.81535	0.90271	0.94188	0.41487	0.49364
ARHGAP25	4	-0.45281	-1.9276	0.1231	0.28464	0.053901	0.107
FAM129B	4	-1.0911	-3.9212	0.00041537	0.0043988	8.8106e-05	0.0010445
ZNF610	4	-0.30975	-1.693	0.42475	0.59285	0.090463	0.15537
VMAC	4	-0.55855	-2.77	0.054137	0.17188	0.0056061	0.022043
CLRN3	4	-0.31086	-2.8529	0.2941	0.4746	0.0043328	0.01829
ADM	4	-0.54055	-2.6987	0.057848	0.17898	0.0069606	0.025592
PLXNA3	4	-0.25876	-1.5724	0.50539	0.66114	0.11585	0.18654
SLC7A13	4	-0.3456	-2.1492	0.17606	0.3489	0.031615	0.073617
NUTM1	4	-0.37359	-1.5917	0.21986	0.39877	0.11144	0.18114
POM121L2	4	-0.48415	-2.6891	0.071638	0.20447	0.0071637	0.026089
PTGFRN	4	-0.39872	-1.2899	0.15408	0.32357	0.19709	0.2762
CKB	4	-0.27641	-1.0431	0.43851	0.60448	0.2969	0.37792
NR3C1	4	-0.51009	-2.523	0.074518	0.20912	0.011637	0.036745
OR1F1	4	-0.24257	-0.92463	0.54734	0.6947	0.35516	0.43574
OXCT1	4	-0.30893	-1.4	0.26036	0.4409	0.1615	0.2376
GCDH	4	-0.39669	-2.0973	0.22627	0.40595	0.035964	0.080817
C9orf53	4	-0.16955	-1.3607	0.67667	0.79168	0.17361	0.25083
ISPD	4	-0.58076	-3.0362	0.027941	0.11495	0.0023961	0.012045
CASC3	4	-0.70818	-3.6326	0.012752	0.066561	0.00028057	0.0025279
CRELD1	4	-0.62364	-2.0188	0.027733	0.1143	0.043512	0.092278
ADH5	4	-0.62019	-2.1728	0.046743	0.15729	0.029795	0.070536
PIGF	4	-0.28659	-1.4063	0.39587	0.56805	0.15963	0.23566
MAD1L1	4	-0.34763	-1.2233	0.21428	0.39343	0.22123	0.30235
NABP2	4	-1.0015	-2.8242	0.0008169	0.0076983	0.0047401	0.019523
FBXO38	4	-0.32709	-1.6275	0.30818	0.48752	0.10362	0.17184
BTBD1	4	-0.68852	-2.9524	0.015563	0.076881	0.0031534	0.014575
FAM150B	4	-0.26427	-1.1112	0.47108	0.63244	0.26648	0.34823
FAM105B	4	-0.079414	-0.57836	0.95967	0.97698	0.56302	0.62928
MAFF	4	-0.62926	-2.7333	0.032136	0.12495	0.0062697	0.023868
SLC1A7	4	-0.39994	-2.2101	0.15164	0.32016	0.027099	0.065943
KCTD1	4	-0.19826	-1.1289	0.75623	0.84517	0.25895	0.34034
TBC1D31	4	-0.29875	-1.6663	0.36711	0.54196	0.095661	0.16219
COBL	4	-0.20194	-0.80727	0.55797	0.70359	0.41951	0.49794
TMPO	4	-1.2329	-3.9708	0.00019384	0.0023923	7.1627e-05	0.00089255
CDH9	4	-0.31734	-2.186	0.25271	0.43321	0.028818	0.068946
OSGEPL1	4	-0.45267	-2.3574	0.10772	0.26213	0.018401	0.050402
SFXN2	4	-0.19559	-1.32	0.58284	0.72221	0.18682	0.26507
SRPK1	4	-0.085892	-0.59212	0.94855	0.97073	0.55377	0.62105
SLC25A2	4	-0.36056	-1.6169	0.24345	0.42365	0.10591	0.17462
BCL6	4	-0.53585	-2.9156	0.048294	0.16044	0.0035499	0.015838
AHSA1	4	-0.45378	-1.8365	0.12517	0.28731	0.066284	0.12415
PABPC1	4	-0.70765	-2.6852	0.0067844	0.041938	0.0072492	0.026273
MTFMT	4	-1.0811	-4.8528	0.0005123	0.0052827	1.2171e-06	3.1447e-05
SLC30A8	4	-0.84952	-3.0564	0.0018415	0.015018	0.0022398	0.01149
TMCO4	4	-0.48607	-1.9347	0.097419	0.24505	0.053023	0.10585
NTSR2	4	-0.32277	-2.2309	0.32882	0.50741	0.025689	0.063462
NKAIN3	4	-0.36924	-1.7296	0.17075	0.34294	0.08371	0.14683
EPS8L3	4	-0.71129	-3.986	0.008889	0.051001	6.7205e-05	0.00085274
SPATA2	4	-0.23026	-1.4497	0.44379	0.60884	0.14714	0.22223
LRP6	4	-0.39082	-2.1471	0.14879	0.31706	0.031787	0.073839
OSBPL5	4	-0.68775	-2.9222	0.015992	0.078486	0.0034762	0.015621
SLC16A3	4	-0.38348	-2.6172	0.11903	0.27945	0.0088653	0.030387
SLC25A37	4	-0.53971	-2.4624	0.092213	0.23793	0.0138	0.041226
PLCG2	4	-0.53084	-2.1655	0.042507	0.14836	0.030347	0.071398
BLID	4	-0.43226	-2.0391	0.15398	0.32357	0.041444	0.089107
ESRP1	4	-0.32042	-1.7103	0.21382	0.39295	0.087205	0.15135
APLF	4	-0.58887	-3.0415	0.037868	0.13798	0.0023541	0.011908
LUZP2	4	-0.31678	-1.4721	0.32491	0.5035	0.14099	0.21559
MYF6	4	-0.068018	-0.38388	0.90049	0.94076	0.70107	0.75182
ADAMTS8	4	-0.28055	-1.2346	0.5814	0.72115	0.21698	0.29805
FAM98B	4	-1.3649	-5.0069	0.00011077	0.0015516	5.5325e-07	1.5932e-05
LZTR1	4	-0.2244	-1.515	0.60577	0.73957	0.12977	0.2027
PTAR1	4	-0.55562	-2.5832	0.066986	0.19636	0.0097878	0.032568
ZNF491	4	-0.22155	-1.1976	0.62031	0.75079	0.23107	0.31285
DUSP26	4	-0.64553	-2.7828	0.036511	0.13509	0.0053899	0.021488
ZNF500	4	-0.52558	-2.0411	0.071237	0.20388	0.041245	0.088823
TSHR	4	-0.5053	-1.5241	0.081206	0.22075	0.12749	0.19975
PKLR	4	-0.22237	-1.5963	0.50408	0.66053	0.11043	0.17997
OR4A47	4	-0.25265	-0.6273	0.5044	0.66072	0.53046	0.6002
RAB13	4	-0.75858	-4.4726	0.0055245	0.035385	7.7257e-06	0.00014808
GSTO1	4	-0.13499	-0.97398	0.78286	0.86459	0.33007	0.41108
ABI3	4	-0.29101	-1.808	0.39678	0.56876	0.070599	0.12959
ZNRF3	4	-0.42368	-1.5813	0.18335	0.35847	0.1138	0.18404
HSPB1	4	-0.49295	-1.6641	0.091313	0.23677	0.096083	0.16271
GPR4	4	-0.51926	-3.4665	0.091355	0.23677	0.00052733	0.004011
RAB25	4	-0.068666	-0.51923	0.97984	0.98761	0.6036	0.66591
UGT1A6	4	-0.096851	-0.66943	0.96512	0.97949	0.50322	0.57537
CARS2	4	-2.1178	-5.045	0	0	4.5352e-07	1.3491e-05
FSIP2	4	-0.6591	-3.2787	0.016823	0.081544	0.0010429	0.0066307
KRT35	4	-0.62292	-3.2057	0.028536	0.11655	0.0013476	0.0079933
SERINC3	4	-0.0033332	-0.35197	0.79781	0.87453	0.72486	0.77234
AHSA2	4	-0.39359	-1.7354	0.19488	0.37075	0.082667	0.1455
MSL2	4	-0.58908	-3.3201	0.030281	0.1207	0.00089981	0.0059848
C12orf45	4	-1.1357	-3.6106	0.00037384	0.0041009	0.00030553	0.002695
ACY3	4	-0.54719	-1.8074	0.054013	0.17161	0.070703	0.12969
HYPK	4	-2.5264	-7.2509	0	0	4.1387e-13	1.3015e-10
HSH2D	4	-0.77102	-2.2407	0.0080721	0.047414	0.025046	0.06242
MCTP2	4	-0.35382	-1.9183	0.27658	0.45892	0.055079	0.10858
HSD17B7	4	-0.57168	-3.5394	0.03341	0.12783	0.00040109	0.0032963
MYD88	4	-0.60139	-2.9346	0.033022	0.12673	0.00334	0.015199
HOXC9	4	-0.82642	-4.0246	0.0035861	0.025352	5.7066e-05	0.00075266
ZNF469	4	-0.19592	-1.8749	0.51512	0.66846	0.060805	0.11655
ADAM23	4	-0.67384	-2.5064	0.015563	0.076881	0.012195	0.037887
PRMT7	4	-0.93614	-3.7549	0.0014123	0.012045	0.00017339	0.001747
TPD52L2	4	-0.35931	-2.3187	0.18484	0.36023	0.020412	0.054143
PHLDA3	4	-0.0004701	-0.049137	0.68062	0.79463	0.96081	0.96908
ASB1	4	-0.6452	-2.8905	0.02027	0.092448	0.0038465	0.01679
ZXDC	4	-0.46796	-3.1857	0.087367	0.23049	0.0014438	0.0083987
MAGEB5	4	-0.44821	-2.8048	0.12413	0.28615	0.005035	0.020448
OR52B6	4	-0.20214	-1.1682	0.65165	0.77379	0.24271	0.32402
EDEM2	4	-0.42912	-2.3695	0.11228	0.26926	0.017811	0.049429
PCDHB1	4	-0.29526	-1.4744	0.37771	0.55142	0.14037	0.2148
VRK3	4	-0.33085	-2.2242	0.37283	0.54723	0.026134	0.064183
TDRD5	4	-0.061001	-0.41564	0.91735	0.95156	0.67767	0.73182
SYCP1	4	-0.3385	-1.9066	0.24097	0.42135	0.056569	0.11057
KRTAP1+AC0-4	4	-0.42961	-2.0637	0.14438	0.31224	0.039048	0.085409
HIST3H2BB	4	-0.71973	-2.6502	0.0097059	0.054459	0.0080442	0.028369
HOMEZ	4	-0.6601	-3.6218	0.01973	0.090874	0.00029254	0.0026072
SPOP	4	-1.0154	-4.1534	0.00076152	0.0072254	3.2764e-05	0.00047902
LRFN5	4	-0.45607	-2.7886	0.11691	0.2762	0.0052941	0.021211
MAGEF1	4	-0.13099	-0.85775	0.81048	0.88252	0.39103	0.47041
GP9	4	-0.53573	-3.4587	0.048211	0.16031	0.00054275	0.0040989
CNOT6	4	-0.63638	-2.5051	0.019952	0.091573	0.012243	0.037976
C1orf158	4	-0.43601	-2.6112	0.15253	0.32128	0.0090214	0.030772
APOBEC1	4	-0.32824	-1.1403	0.23608	0.41694	0.25415	0.33553
C11orf45	4	-0.067969	-0.031248	0.67977	0.79388	0.97507	0.97996
NRIP1	4	-0.18216	-0.99697	0.72756	0.8249	0.31878	0.39988
TNRC6C	4	-0.24166	-1.5193	0.48653	0.64598	0.12868	0.20138
ZCCHC5	4	-0.20476	-0.84491	0.52467	0.67679	0.39816	0.47746
SMARCA1	4	-0.26188	-1.0156	0.64534	0.76926	0.30982	0.39117
GHRH	4	-0.5189	-2.7769	0.0517	0.16729	0.0054882	0.021734
EIF4A1	4	-1.7351	-5.8873	0	0	3.9247e-09	2.504e-07
GNG2	4	-0.32925	-2.3674	0.31084	0.48992	0.017913	0.049569
BPIFC	4	-0.095832	-0.45583	0.90239	0.94178	0.64851	0.70658
CXorf22	4	-0.41535	-2.749	0.14847	0.31687	0.0059777	0.023093
SOX9	4	-0.53286	-1.6718	0.054899	0.17348	0.094554	0.16076
TTLL6	4	-0.28612	-1.4473	0.40876	0.57927	0.14781	0.22297
CLEC2B	4	-0.40217	-2.6391	0.14862	0.31701	0.0083125	0.029076
MPHOSPH6	4	-0.21829	-1.7401	0.46566	0.62793	0.081838	0.14447
HAUS1	4	-0.50615	-1.2674	0.11117	0.2676	0.20502	0.28504
CDON	4	-0.12839	-0.35467	0.89193	0.93491	0.72283	0.77059
SLC17A5	4	-0.42616	-2.2353	0.12726	0.2899	0.0254	0.062962
TNP1	4	-0.3583	-2.1432	0.22839	0.4084	0.032098	0.07437
SYNJ2	4	-0.16396	-0.66537	0.74209	0.83568	0.50582	0.57771
TECTB	4	-0.071281	-0.34806	0.9898	0.9933	0.72779	0.7746
ZMYM1	4	-0.11778	-0.52251	0.96723	0.98059	0.60131	0.66377
FAM160A2	4	-0.69402	-3.2973	0.013832	0.070431	0.00097616	0.0063401
RPL22L1	4	-0.50408	-1.6778	0.062832	0.1888	0.093377	0.1592
CAP2	4	-0.25958	-1.0449	0.39139	0.56416	0.29609	0.37724
MDM4	4	-0.33692	-2.0506	0.27319	0.45518	0.040302	0.087378
SCEL	4	-0.84078	-2.1618	0.0034061	0.024473	0.030635	0.071912
CCNB2	4	-0.98705	-4.1436	0.00091382	0.0083799	3.4186e-05	0.0004954
GPR27	4	-0.35546	-1.7917	0.25054	0.43092	0.073188	0.13299
TAPBPL	4	-0.55342	-1.933	0.036567	0.1351	0.053235	0.10614
PCGF3	4	-0.22113	-0.71761	0.78957	0.8688	0.473	0.54741
AIMP2	4	-0.096011	-0.72131	0.89718	0.93861	0.47072	0.54525
STON2	4	-0.013697	-0.053273	0.68126	0.79499	0.95751	0.96624
ANHX	4	-0.116	-0.68003	0.93292	0.96157	0.49649	0.56961
DALRD3	4	-0.77583	-3.7625	0.0065352	0.04062	0.00016822	0.0017083
NDC80	4	-2.1797	-6.051	0	0	1.4395e-09	1.0696e-07
SLC5A6	4	-0.64247	-2.7725	0.022624	0.099537	0.0055634	0.021937
LIN7C	4	-0.73134	-3.1155	0.009069	0.051738	0.0018365	0.0099818
UPP2	4	-0.60422	-1.4637	0.029049	0.11781	0.14329	0.21817
NCR2	4	-0.23777	-1.4834	0.45436	0.61759	0.13796	0.21223
DIRC2	4	-0.26159	-1.1309	0.40268	0.57372	0.25811	0.33951
PDIA6	4	0.0070355	0.06043	0.61207	0.74398	0.95181	0.96156
NLRP8	4	-0.50181	-2.7868	0.10614	0.25968	0.0053232	0.021288
FBXO44	4	-0.25462	-1.6147	0.5181	0.67117	0.10637	0.17521
GCNT7	4	-0.29879	-1.8471	0.28773	0.46901	0.064728	0.12208
PNMAL1	4	-0.55746	-2.493	0.065878	0.19451	0.012665	0.038907
AHCTF1	4	-1.3169	-3.8382	0.00012461	0.0016257	0.00012394	0.0013563
MSMO1	4	-0.46911	-2.6772	0.16576	0.33667	0.0074239	0.026745
MAGEB1	4	-0.87993	-3.6186	0.0019661	0.01575	0.0002962	0.0026294
GPR37L1	4	-0.20718	-1.2182	0.5993	0.73442	0.22313	0.30442
DNAJC5G	4	-0.46785	-2.1398	0.10682	0.26054	0.032372	0.074791
WDR54	4	-0.41698	-2.6116	0.16301	0.33325	0.0090122	0.030764
SLC22A5	4	-0.87347	-3.1104	0.0023123	0.017903	0.0018682	0.010085
RPL3L	4	-0.63727	-2.1943	0.026473	0.11114	0.028213	0.06786
APOL1	4	-0.51706	-2.4398	0.086495	0.22886	0.014696	0.043132
C4BPA	4	-0.2557	-1.2848	0.45845	0.62172	0.19888	0.27829
PHLDB1	4	-0.19979	-1.072	0.67872	0.79327	0.28371	0.36512
NRL	4	-0.31655	-1.6622	0.32905	0.50771	0.096467	0.16323
KLHL15	4	-0.1125	-0.62615	0.90308	0.94216	0.53122	0.60094
FAM98C	4	-0.49533	-3.0414	0.11414	0.27229	0.0023547	0.011908
DHX32	4	-0.30554	-1.3611	0.30457	0.484	0.17349	0.25077
LHCGR	4	-0.1413	-0.77246	0.8413	0.90264	0.43984	0.51698
DLX2	4	-0.47083	-3.1265	0.092878	0.23886	0.0017692	0.0097038
FAM107B	4	-0.088027	-0.55155	0.8876	0.93242	0.58126	0.64562
LRRC8B	4	-0.93184	-4.0643	0.0011492	0.010137	4.8173e-05	0.0006576
TRPT1	4	-1.2657	-5.595	8.3075e-05	0.0012097	2.2061e-08	1.0651e-06
ATP2B2	4	-0.2721	-1.8936	0.44038	0.60583	0.058283	0.113
LIF	4	-0.3683	-1.5893	0.27506	0.45726	0.112	0.18181
LOXHD1	4	-0.26069	-1.4214	0.59188	0.72924	0.15521	0.231
FUCA1	4	-0.015489	-0.023804	0.67588	0.79136	0.98101	0.98466
SGCD	4	-0.20027	-0.8662	0.65946	0.77995	0.38638	0.46603
SERPINE3	4	-0.35201	-1.4425	0.33381	0.51252	0.14915	0.22445
KRT26	4	-0.44705	-2.4535	0.13605	0.30204	0.014149	0.041969
LMAN1	4	-0.4141	-2.0788	0.22691	0.40674	0.03764	0.083267
PNLIPRP3	4	-0.28873	-1.7068	0.33583	0.51405	0.087856	0.15198
COMMD1	4	-0.54214	-2.6593	0.0571	0.17764	0.0078305	0.027849
NDUFAF1	4	-1.3188	-4.4753	0.00012461	0.0016257	7.632e-06	0.00014644
NT5M	4	-0.21186	-0.91166	0.62982	0.75808	0.36195	0.44217
NEUROD2	4	-0.30311	-1.1389	0.38021	0.55341	0.25475	0.33624
TMX4	4	-0.039316	-0.33601	0.87432	0.92428	0.73686	0.78254
EDC4	4	-0.56134	-2.868	0.048765	0.16149	0.004131	0.017636
OSBP2	4	-0.34571	-1.3836	0.32041	0.49869	0.16649	0.24342
SMUG1	4	-0.35433	-1.642	0.25522	0.4358	0.1006	0.16823
SLK	4	-0.42483	-3.5427	0.12417	0.28615	0.00039606	0.0032731
THBD	4	-0.3592	-2.364	0.19406	0.36991	0.018079	0.049822
CHST14	4	-0.40904	-1.6239	0.17382	0.34657	0.1044	0.17274
S100B	4	-0.32605	-2.0083	0.34048	0.51836	0.044612	0.093963
SNAP25	4	-0.34778	-1.8393	0.22477	0.40439	0.065875	0.12362
RNF219	4	-0.25255	-2.3902	0.50526	0.66114	0.016838	0.04755
MED22	4	-0.46109	-2.6512	0.094982	0.24182	0.0080214	0.028321
SLCO3A1	4	-0.40846	-1.6568	0.1854	0.36079	0.097559	0.16463
MTMR1	4	-0.29372	-1.4658	0.41205	0.58183	0.14269	0.21748
GOPC	4	-0.37596	-1.9825	0.19513	0.37093	0.047421	0.09796
CUTC	4	-0.25923	-1.5347	0.40622	0.57713	0.12485	0.19687
NANOGNB	4	-0.26783	-1.8445	0.35624	0.53251	0.065107	0.12258
TPD52L1	4	-0.25138	-1.4972	0.45034	0.614	0.13434	0.20794
TNFRSF18	4	-0.44388	-2.5169	0.13192	0.29645	0.011841	0.037155
ANKS3	4	0.11624	0.66157	0.30362	0.48323	0.50825	0.5799
CXCR5	4	-0.74415	-2.9435	0.0089859	0.051377	0.0032456	0.014881
LY6E	4	-0.15695	-1.5659	0.57952	0.71995	0.11736	0.18821
KLHL11	4	-0.59564	-2.9233	0.036013	0.13377	0.0034637	0.015585
ETNK2	4	-0.1698	-0.86407	0.71957	0.81966	0.38755	0.46713
CSTL1	4	-0.26194	-0.96919	0.37987	0.55335	0.33245	0.41353
DAG1	4	-0.62773	-3.7391	0.028149	0.11549	0.00018469	0.0018403
KLF7	4	-0.81527	-3.3951	0.0038076	0.026678	0.00068608	0.0048894
SLC20A2	4	-0.24703	-1.7751	0.44737	0.61115	0.075875	0.13656
TUBGCP2	4	-1.0247	-2.8912	0.00059537	0.0059656	0.0038382	0.016768
PPIC	4	-0.47967	-1.9746	0.095619	0.24259	0.04831	0.099231
OGG1	4	-0.44504	-2.1675	0.13039	0.29432	0.030199	0.071197
CHSY3	4	-0.28897	-1.5102	0.3933	0.5659	0.13098	0.20401
BRD8	4	-1.4824	-3.4166	1.3846e-05	0.00022046	0.00063402	0.0045993
KRT23	4	-0.70017	-2.6876	0.013832	0.070431	0.0071977	0.026164
SYN3	4	-0.32079	-1.8583	0.3756	0.54948	0.063132	0.11991
ATAD5	4	-0.41988	-1.8224	0.17228	0.34498	0.068391	0.12682
PPP1R42	4	-0.17833	-1.6564	0.59134	0.72899	0.097641	0.16474
PWP1	4	-0.81713	-2.7198	0.0043337	0.029539	0.006533	0.02454
KCNQ5	4	-0.2231	-1.165	0.51423	0.66779	0.24401	0.32549
NDUFS6	4	-0.32543	-2.451	0.26859	0.4503	0.014246	0.042181
ABCB7	4	-1.1827	-3.5985	0.00022153	0.0027192	0.0003201	0.0027949
CYB561	4	-0.60534	-2.9072	0.016767	0.081363	0.0036469	0.016147
ANO8	4	-0.37587	-1.6429	0.2621	0.44258	0.10041	0.16797
OR52M1	4	-0.36884	-1.7113	0.24758	0.42823	0.087019	0.15109
FYCO1	4	-0.31219	-1.5281	0.33972	0.51783	0.1265	0.1987
TRIM65	4	-0.34118	-2.2805	0.25755	0.43817	0.022576	0.058009
FAM46B	4	-0.2841	-1.6473	0.43119	0.59852	0.099492	0.16699
TMEM173	4	-0.42232	-1.6477	0.15406	0.32357	0.099417	0.16692
MICA	3	0.094123	0.18724	0.51736	0.67052	0.85147	0.88074
PIGP	4	-0.093449	-0.49327	0.93042	0.95995	0.62182	0.68245
FAM24A	4	-0.19773	-1.0919	0.5796	0.71995	0.2749	0.35658
PCDHB14	4	-0.61034	-3.1595	0.030765	0.12163	0.0015802	0.0089275
FGD2	4	-0.30252	-2.0893	0.30329	0.48308	0.03668	0.081922
AGA	4	-0.38893	-1.6004	0.29525	0.47554	0.10951	0.17893
GCNT3	4	-0.24622	-1.491	0.52294	0.67546	0.13596	0.20983
ZNF559	4	-0.29083	-1.3323	0.42163	0.59066	0.18278	0.26072
PPM1B	4	-0.43918	-2.0705	0.13352	0.29888	0.038407	0.084406
PER3	4	-0.22879	-1.4258	0.58921	0.72769	0.15392	0.22961
SERTAD2	4	-0.34268	-1.8982	0.28201	0.46378	0.057666	0.11212
DHDDS	4	-2.0813	-5.5042	0	0	3.7092e-08	1.6619e-06
PROX2	4	-0.59592	-2.8313	0.03647	0.13497	0.0046366	0.019244
USP51	4	-0.37901	-1.9286	0.19517	0.37095	0.053777	0.1068
APOB	4	-0.14323	-0.92721	0.84213	0.90299	0.35382	0.43457
OVOL3	4	-0.44447	-2.1364	0.12813	0.29126	0.032648	0.075142
CHRM3	4	-0.23569	-1.3568	0.51961	0.67254	0.17485	0.25208
TTC33	4	-0.046033	-0.3677	0.94801	0.97037	0.71309	0.76205
ZNF442	2	-0.39105	-0.92333	0.38213	0.55545	0.35583	0.43642
ZNF536	4	-0.24053	-1.419	0.59965	0.73475	0.1559	0.23166
CALML3	4	-0.14168	-0.59347	0.71188	0.81461	0.55287	0.62023
FAM120C	4	-0.48966	-1.8805	0.080223	0.21897	0.060042	0.11545
TMEM260	4	-0.012226	-0.094141	0.69766	0.80626	0.925	0.941
VEGFB	4	-0.79319	-4.103	0.0018415	0.015018	4.079e-05	0.0005763
PDE11A	4	-0.36531	-1.5631	0.21487	0.39388	0.11802	0.18891
HADH	4	-0.32616	-1.6617	0.44142	0.60652	0.096569	0.16334
SOSTDC1	4	-0.55221	-2.4226	0.035847	0.13342	0.015411	0.044528
AK8	4	-0.47315	-3.0483	0.086259	0.22847	0.0023013	0.011735
THEM4	4	-0.30508	-1.6497	0.32128	0.49974	0.099014	0.16632
CREB3L1	4	-0.30801	-1.7486	0.36198	0.53794	0.080354	0.14268
ISL2	4	-0.27643	-1.087	0.44581	0.61037	0.27703	0.35844
PTPN2	4	-0.35602	-2.4075	0.22187	0.40104	0.016063	0.045861
ATP1B4	4	-0.14212	-0.59262	0.97243	0.98358	0.55344	0.62071
DYNLL2	4	-0.35342	-1.9793	0.2437	0.42388	0.047786	0.098472
LIN37	4	-0.39258	-1.293	0.23282	0.41338	0.19601	0.27517
TLR1	4	-0.42505	-1.9114	0.065948	0.1946	0.055958	0.10973
EIF4EBP2	4	-0.26715	-2.1625	0.37655	0.55044	0.030577	0.071785
PINLYP	4	-0.50106	-2.2659	0.1084	0.26321	0.023455	0.059489
BMP2K	4	-0.33998	-1.0156	0.40662	0.5774	0.30982	0.39117
FOXB2	4	-0.39261	-1.5354	0.24626	0.42692	0.12468	0.19667
MYT1	4	-0.51782	-2.9345	0.049457	0.16281	0.0033411	0.015199
BTNL3	4	-0.50282	-1.951	0.12488	0.28699	0.051056	0.10299
UGT8	4	-0.24843	-0.7659	0.67029	0.78707	0.44373	0.5207
CHST8	4	-0.48586	-2.1473	0.11356	0.2713	0.031767	0.073819
KIFC2	4	-0.56223	-3.1701	0.026542	0.11125	0.0015239	0.0087132
FASTKD2	4	-0.94385	-3.7043	0.0011907	0.010391	0.00021198	0.0020413
LTF	4	-0.53008	-2.9282	0.062375	0.18802	0.003409	0.015404
F10	4	-0.23503	-1.1074	0.65639	0.77737	0.26811	0.35003
CRISPLD1	4	-0.1417	-1.087	0.70927	0.81275	0.27702	0.35844
PDLIM1	4	-0.23728	-1.3829	0.46335	0.62622	0.1667	0.24365
NPEPL1	4	-0.45828	-2.8434	0.08331	0.22431	0.0044637	0.018709
PTK2	4	-0.42145	-3.2568	0.095273	0.24229	0.0011268	0.0069937
PLEKHA6	4	-0.39326	-1.5653	0.18065	0.35519	0.11751	0.18835
SLC17A2	4	-0.055649	-0.44383	0.9541	0.97368	0.65716	0.71386
LMNA	4	-0.31169	-0.98625	0.2901	0.47113	0.32401	0.40511
SNX19	4	-0.23804	-1.373	0.71803	0.81859	0.16977	0.24677
PGC	4	-0.26262	-1.6654	0.39149	0.56424	0.09583	0.16244
DNMT3L	4	-0.32806	-1.4984	0.33601	0.51424	0.13402	0.20754
MRVI1	4	-0.27183	-1.5613	0.44314	0.60809	0.11845	0.18945
PDHA2	4	-0.41601	-2.0267	0.24686	0.42754	0.042691	0.091033
IAPP	4	-0.15018	-1.1893	0.67252	0.78876	0.23433	0.31596
FZD7	4	-0.32051	-2.1858	0.29489	0.47536	0.028828	0.068961
RTN4RL2	4	-0.5267	-2.4463	0.070074	0.20193	0.014434	0.042577
RBM23	4	-0.16554	-0.95057	0.77453	0.85876	0.34182	0.42277
GATAD2A	4	-0.83566	-2.7091	0.0043337	0.029539	0.0067474	0.02513
SLC6A7	4	-0.42126	-2.4901	0.1552	0.32486	0.012769	0.039087
NUDT16	4	-0.044545	-0.35551	0.89009	0.93389	0.72221	0.77002
SLC34A3	4	-0.29433	-1.7002	0.33577	0.51405	0.089087	0.1536
ST14	4	-0.11631	-0.31288	0.84885	0.90754	0.75437	0.79771
LY6G6D	4	-0.36507	-1.9863	0.18866	0.36402	0.047005	0.097408
PRR14L	4	-0.46051	-1.4318	0.13856	0.30523	0.1522	0.22759
REV3L	4	-1.2454	-3.8187	0.00016615	0.0021097	0.00013417	0.0014395
SLC25A13	4	0.11198	0.74915	0.33144	0.51006	0.45376	0.52996
CIDEA	4	-0.20446	-1.3645	0.57697	0.71792	0.1724	0.24973
NFATC2IP	4	-0.71165	-2.1254	0.012558	0.065877	0.033551	0.076684
MPZ	4	-0.15242	-1.2298	0.70848	0.81231	0.21876	0.29977
MNT	4	-0.65107	-2.4958	0.013001	0.067418	0.012567	0.038688
GPBP1L1	4	-0.56819	-3.5891	0.035819	0.13341	0.00033188	0.0028697
SLC13A4	4	-0.57841	-2.8151	0.023413	0.10209	0.0048768	0.019927
CAPN15	4	-0.41246	-2.125	0.16417	0.33463	0.03359	0.076734
ACADM	4	-0.6177	-2.471	0.022596	0.099537	0.013475	0.040577
ACKR4	4	-0.73154	-3.6464	0.0091936	0.052283	0.00026596	0.0024194
CCDC66	4	0.07787	0.38909	0.40086	0.57239	0.69721	0.74853
CRAT	4	-0.6764	-2.7732	0.013126	0.06785	0.0055501	0.02189
C17orf62	4	-0.080321	-0.93292	0.80981	0.88212	0.35086	0.43173
AP5M1	4	-0.48215	-2.4109	0.096367	0.24363	0.015913	0.045591
ZNF160	4	-0.90974	-3.1733	0.0022015	0.017185	0.0015071	0.0086426
GLTPD2	4	-0.079356	-0.71139	0.90297	0.9421	0.47685	0.55089
AP4S1	4	-0.094105	-0.47775	0.9862	0.99069	0.63283	0.69204
GZF1	4	-0.56258	-3.2903	0.034975	0.13142	0.0010008	0.0064284
TGIF1	4	-0.48334	-2.4597	0.05008	0.1639	0.013906	0.041433
TBL1XR1	4	-0.60009	-3.1901	0.028093	0.11547	0.0014222	0.0083091
FAM229B	4	-0.33248	-0.86833	0.29526	0.47554	0.38521	0.4649
NOTCH2	4	-0.35705	-1.6363	0.211	0.38989	0.10178	0.1696
SLC2A2	4	-0.28675	-2.063	0.34057	0.51836	0.039116	0.085495
CST2	4	0.016439	-0.11131	0.70583	0.81095	0.91137	0.93018
FBXO7	4	-0.45572	-1.4907	0.14389	0.3115	0.13603	0.20991
TMEM184A	4	-0.54963	-1.7135	0.039917	0.14238	0.086621	0.15058
PDPN	4	-0.62038	-2.6185	0.032275	0.12519	0.0088326	0.030326
GPATCH4	4	-0.86005	-3.0991	0.0020769	0.016469	0.0019408	0.010374
INSRR	4	-0.32318	-1.9441	0.26733	0.44881	0.05188	0.10413
SMIM19	3	-0.33617	-1.716	0.35945	0.53519	0.086161	0.15001
CACUL1	4	-0.80872	-3.539	0.0034199	0.024504	0.00040163	0.0032993
SLC35A2	4	-0.4401	-1.869	0.12175	0.28295	0.061623	0.11762
OR1L1	4	-0.45921	-2.9461	0.14862	0.31701	0.0032177	0.014783
KCTD5	4	-0.33811	-1.698	0.30735	0.48697	0.08951	0.15411
RCCD1	4	-0.43202	-2.743	0.15528	0.32488	0.0060878	0.023352
NEK3	4	-0.5051	-1.8217	0.10614	0.25968	0.068502	0.12696
C16orf45	4	-0.31958	-0.97216	0.34626	0.52344	0.33097	0.412
PTGES2	4	-0.68399	-2.6619	0.012267	0.064728	0.0077694	0.02768
P2RY12	4	-0.51099	-2.5592	0.059869	0.18307	0.01049	0.034079
ORMDL1	4	0.018553	0.040789	0.63573	0.7624	0.96746	0.97399
CPNE6	4	-0.6145	-3.1418	0.029436	0.11861	0.0016791	0.0093226
ZMYM6	4	-0.51791	-3.5887	0.076027	0.21188	0.0003323	0.0028708
ZNF853	4	-0.47393	-3.0304	0.077855	0.21514	0.002442	0.012214
GALNT18	4	-0.27676	-2.2633	0.4209	0.58986	0.023617	0.059783
MCM8	4	-0.40144	-1.4145	0.15031	0.31887	0.15723	0.23307
RRAD	4	-0.30332	-1.6981	0.36651	0.54153	0.089494	0.15411
GCK	4	-0.31589	-1.933	0.25168	0.43233	0.053237	0.10614
MYRIP	4	-0.063473	-0.37225	0.87367	0.92387	0.70971	0.75902
TREH	4	0.00085039	0.084464	0.61744	0.74822	0.93269	0.94663
SAMD8	4	-0.57931	-3.1096	0.031361	0.1232	0.0018736	0.010108
C8orf86	4	-0.50994	-2.8448	0.070849	0.20306	0.0044435	0.018641
CALN1	4	-0.47164	-2.3467	0.10905	0.26415	0.01894	0.051427
KIF22	4	-0.71047	-3.449	0.012669	0.066228	0.00056262	0.0042165
HM13	4	-0.46944	-2.9522	0.080015	0.21877	0.0031548	0.014576
CASZ1	4	-0.014401	-0.0032356	0.65988	0.78017	0.99742	0.99784
CCL26	4	-0.4685	-3.082	0.11218	0.26906	0.0020564	0.010802
KIAA1468	4	-0.39035	-2.3324	0.26602	0.44734	0.019679	0.052837
FEZF1	4	-0.35217	-1.5862	0.2577	0.43834	0.1127	0.18281
PBOV1	3	-0.22028	-1.0235	0.5939	0.73098	0.30606	0.38737
HADHB	4	-0.03194	-0.13657	0.75917	0.84766	0.89137	0.91462
NELFB	4	-1.6644	-4.0812	0	0	4.4806e-05	0.00061945
GAB4	4	-0.32737	-1.6245	0.33127	0.50984	0.10427	0.17259
MAB21L2	4	-0.20779	-0.92943	0.80893	0.88158	0.35267	0.4334
TSPAN7	4	-0.19713	-0.99164	0.61824	0.74899	0.32137	0.40227
PHACTR3	4	-0.29205	-2.2927	0.30109	0.48096	0.021863	0.056809
FAM26F	4	-0.34383	-2.0338	0.24658	0.42724	0.041971	0.089981
FMO1	4	-0.73888	-1.9935	0.007546	0.045251	0.046207	0.09619
USP12	4	-0.37946	-1.488	0.28218	0.46394	0.13674	0.21081
BCAP29	4	-0.36757	-1.7066	0.23469	0.41532	0.087899	0.15202
DDX58	4	-0.17848	-1.2802	0.68382	0.79673	0.20048	0.27989
MAS1	4	-0.51351	-1.6185	0.067609	0.1974	0.10556	0.17422
C19orf47	4	-0.24393	-0.96792	0.62071	0.75092	0.33309	0.41404
ANKRD26	4	-0.11863	-0.7231	0.76958	0.85506	0.46962	0.54436
ARIH2	4	-0.36256	-1.7841	0.25298	0.43356	0.074402	0.13456
DIP2A	4	0.0038821	0.10928	0.59296	0.73022	0.91298	0.93129
SRPK2	4	-0.57558	-3.2764	0.042354	0.14798	0.0010512	0.006654
DDAH2	4	-0.51663	-2.7143	0.053639	0.17093	0.0066413	0.024822
TCF25	4	-0.25433	-1.281	0.36348	0.53919	0.2002	0.27967
OGDHL	4	-0.25792	-2.3918	0.40588	0.57705	0.016768	0.047417
C3orf49	4	-0.51243	-2.4139	0.072095	0.20526	0.015783	0.045336
CEACAM19	4	-0.48513	-2.5514	0.12191	0.28323	0.01073	0.034646
CRKL	4	-0.97257	-3.6488	0.0011077	0.0098619	0.00026342	0.0023997
C2orf78	4	-0.1936	-1.2306	0.67515	0.79108	0.21847	0.29946
LCE3A	4	-0.37651	-2.0328	0.17609	0.3489	0.042069	0.09015
NOS1	4	-0.35091	-2.0344	0.27452	0.45663	0.041909	0.089913
ANKRD16	4	-0.15024	-1.2458	0.68347	0.79662	0.21284	0.29376
CD4	4	-0.72821	-3.5844	0.0068537	0.042178	0.0003379	0.002908
EFCAB14	4	-0.40141	-2.2923	0.17835	0.35197	0.021886	0.056847
DCSTAMP	4	-0.18612	-1.101	0.51081	0.66474	0.2709	0.35291
SZT2	4	-0.83436	-3.353	0.0026861	0.020217	0.00079932	0.0055065
RIMS4	4	-0.42967	-3.2246	0.10563	0.25896	0.0012615	0.0076385
PARK2	4	0.0015636	-2.0726	0.2171	0.39664	0.03821	0.084065
AS3MT	4	-0.51287	-2.578	0.058139	0.17948	0.009936	0.032858
PTPLAD2	4	-0.35383	-2.144	0.2198	0.39871	0.032033	0.074267
RTBDN	4	-0.41821	-2.302	0.19262	0.36816	0.021337	0.055901
CHRNE	4	-0.35887	-1.9186	0.17505	0.34786	0.055032	0.10851
RTP1	4	-0.78449	-3.4392	0.004403	0.029854	0.00058342	0.0043279
CLDN5	4	-0.34704	-1.3276	0.29126	0.47242	0.1843	0.26242
C7orf60	4	-0.033266	-0.19603	0.76814	0.85393	0.84459	0.87512
PIK3IP1	4	-0.52578	-3.9774	0.080389	0.21929	6.9679e-05	0.00087491
METTL22	4	-0.20598	-0.91606	0.66128	0.7808	0.35964	0.43986
SNAI3	4	-0.47413	-2.5531	0.067263	0.19684	0.010678	0.034508
SERP1	4	-0.88253	-2.977	0.0018	0.014827	0.002911	0.013839
PRG3	4	-0.26384	-1.1622	0.48488	0.64408	0.24516	0.32671
ZNF223	4	-0.038318	-0.012006	0.66243	0.78174	0.99042	0.99217
FAM47A	4	-0.35531	-2.0857	0.23242	0.4128	0.037006	0.082312
ICA1L	4	-0.21358	-1.2673	0.58658	0.72538	0.20505	0.28507
C15orf37	4	-0.90236	-2.2925	0.0019246	0.015479	0.021878	0.056839
MSN	4	-0.44904	-1.5127	0.059288	0.18196	0.13035	0.20338
CREB5	4	0.059061	0.10585	0.5913	0.72899	0.9157	0.93344
COX18	4	-0.76777	-1.5368	0.011215	0.060358	0.12435	0.19629
ETV3	4	-0.29407	-1.1379	0.3264	0.50482	0.25518	0.33661
BTBD9	4	-0.38596	-1.8105	0.16485	0.3353	0.070226	0.12915
NKAIN2	4	0.046098	0.12406	0.55213	0.69885	0.90127	0.92226
KLF6	4	-0.082041	-0.57961	0.88961	0.93361	0.56218	0.62849
CTBS	4	-0.25899	-1.3886	0.40723	0.57793	0.16494	0.24164
YDJC	4	-0.2745	-2.078	0.45929	0.62246	0.037707	0.083376
CEP57L1	4	-0.33761	-1.8074	0.25785	0.43851	0.070697	0.12969
CSF3	4	-0.66939	-3.1898	0.018927	0.088651	0.0014238	0.0083118
PDCD10	4	-0.14558	-1.1136	0.74424	0.83742	0.26546	0.34715
SEPN1	4	-0.55693	-1.9573	0.053666	0.17094	0.050312	0.10204
MFN2	4	-1.0123	-2.5325	0.0008169	0.0076983	0.011327	0.036044
KRT5	4	-0.17605	-1.2042	0.72576	0.82396	0.22851	0.31004
CATSPER4	4	-0.61318	-3.1855	0.032524	0.12564	0.0014449	0.0084025
FAM207A	4	-0.36526	-1.9866	0.26102	0.4416	0.046964	0.097358
DUS3L	4	-0.60299	-2.0851	0.036581	0.1351	0.03706	0.08238
GAL	4	-0.55726	-2.422	0.056145	0.17591	0.015437	0.044589
AKNAD1	4	-0.62868	-2.886	0.020395	0.092774	0.0039022	0.016937
RPS6KA3	4	-0.4144	-2.1117	0.14847	0.31687	0.03471	0.078675
DQX1	4	-0.32669	-2.3345	0.31405	0.49328	0.019568	0.052633
SSUH2	4	-0.058238	-0.2633	0.85978	0.91389	0.79232	0.83112
FBXL19	4	-0.6311	-3.4802	0.028107	0.11549	0.00050103	0.0038545
CCDC62	4	-0.31228	-1.6088	0.35477	0.53127	0.10765	0.17662
DHCR24	4	-0.45244	-2.7317	0.098042	0.24611	0.0063014	0.023943
NCF2	4	-0.30775	-1.938	0.31807	0.49658	0.052626	0.10529
ITGAX	4	-0.30331	-0.78216	0.38394	0.5571	0.43412	0.51171
ACER3	4	-0.44244	-3.1293	0.014912	0.074399	0.001752	0.0096297
FAM63A	4	-0.40479	-2.9324	0.15626	0.32626	0.003363	0.015248
PLA2G5	4	0.063504	0.31642	0.43491	0.60197	0.75168	0.79515
FAM150A	4	-0.50805	-1.6365	0.058499	0.18034	0.10173	0.16958
YWHAB	4	-0.3161	-2.2681	0.25397	0.43453	0.023326	0.059262
B2M	4	-0.30556	-1.5937	0.36126	0.53711	0.111	0.18058
AMDHD2	4	-0.77592	-3.6526	0.0068121	0.041994	0.00025959	0.0023709
ERVFRD+AC0-1	4	-0.5727	-3.1557	0.042354	0.14798	0.0016014	0.0090263
TBC1D16	4	-0.16597	-1.601	0.53215	0.68254	0.10938	0.17876
HSD17B14	4	-0.62699	-2.9208	0.035459	0.13261	0.0034911	0.015653
MT1HL1	2	-0.56768	-2.6092	0.15032	0.31887	0.0090748	0.030904
CCDC101	4	-0.96398	-3.4378	0.0011769	0.010296	0.00058645	0.0043467
TNFRSF25	4	-0.52583	-2.7264	0.071112	0.20365	0.0064033	0.024205
MATN2	4	-0.032648	-0.50153	0.97254	0.98358	0.616	0.67705
PNPLA5	4	-0.10686	-0.573	0.94147	0.96669	0.56665	0.63254
KCNA6	4	-0.55754	-1.4071	0.035127	0.13172	0.15938	0.23541
KRTAP19+AC0-8	4	-0.16531	-1.0951	0.75785	0.84656	0.27346	0.35527
TMCO2	4	-0.397	-1.5068	0.25284	0.43338	0.13186	0.20503
ZNF660	4	-0.1347	-0.60495	0.87031	0.92117	0.54521	0.61359
G6PC	4	-0.34093	-1.9476	0.28833	0.46939	0.051465	0.10352
BATF	4	-0.094871	-0.6416	0.96717	0.98059	0.52113	0.59161
NR4A2	4	-0.61838	-2.2852	0.025269	0.10758	0.022302	0.057547
SPIRE1	4	-0.46964	-2.3616	0.090344	0.23505	0.018196	0.050069
IL36B	4	-0.33776	-2.0519	0.27381	0.45588	0.040178	0.087256
BPGM	4	-0.32583	-1.3835	0.20295	0.38007	0.16651	0.24342
MYCT1	4	-0.22995	-1.8467	0.50984	0.66386	0.064798	0.12218
FUT7	4	-0.13741	-1.0388	0.79195	0.87049	0.29891	0.37997
LCN2	4	-0.39542	-2.9623	0.16236	0.33233	0.0030538	0.014277
RHBG	4	-0.39728	-2.572	0.1546	0.32425	0.010112	0.033257
FHOD1	4	-0.69108	-2.5156	0.014372	0.072567	0.011882	0.037226
AADAT	4	-0.12499	-0.33609	0.89077	0.93413	0.7368	0.78252
KRT32	4	-0.34208	-1.6519	0.28594	0.46752	0.098553	0.16572
B4GALNT3	4	-0.44255	-2.8759	0.095855	0.24285	0.004029	0.017345
SGPP1	4	-0.5448	-3.2408	0.057183	0.1778	0.0011918	0.0072993
SNCB	4	-0.31148	-1.469	0.35052	0.52742	0.14183	0.21649
KRTAP15+AC0-1	4	-0.079497	-0.43826	0.93581	0.9634	0.6612	0.71751
LAIR1	4	-0.18162	-0.79948	0.82219	0.89019	0.42401	0.50239
C16orf90	4	-0.3831	-1.652	0.22379	0.40331	0.098525	0.16569
ZBED3	4	-0.36204	-1.8914	0.26987	0.45168	0.058576	0.11338
C12orf61	4	-0.58695	-2.8808	0.037771	0.13775	0.003967	0.017158
MBIP	4	-0.36134	-1.5937	0.24093	0.42135	0.11099	0.18058
C5AR1	4	-0.62876	-2.8469	0.034878	0.1312	0.0044154	0.018562
RRP8	4	-0.86077	-2.4937	0.0026861	0.020217	0.012641	0.038844
ZFP1	4	-0.3751	-2.2404	0.22475	0.40438	0.025066	0.062444
CPA3	4	0.1586	0.59012	0.28618	0.46769	0.55511	0.62226
AC007431.1	4	-0.86072	-4.1978	0.0025615	0.019416	2.6948e-05	0.00041592
NISCH	4	-0.54795	-2.6207	0.056602	0.1764	0.0087752	0.030197
JAM2	4	-0.09641	-0.50424	0.96691	0.98051	0.61409	0.67528
RB1CC1	4	-0.42591	-1.9782	0.11928	0.27967	0.047906	0.098665
ASB15	4	-0.28205	-2.2524	0.40914	0.57932	0.0243	0.061074
GPD2	4	-0.54002	-3.3092	0.050911	0.1656	0.00093548	0.006163
PCDHA5	4	-0.76838	-4.0038	0.0065352	0.04062	6.2345e-05	0.00080522
FAXDC2	4	-0.15939	-0.92616	0.77908	0.86195	0.35436	0.43508
RTCA	4	-0.39883	-1.8929	0.15787	0.32764	0.05837	0.11309
PRDM13	4	-0.26293	-1.6574	0.42017	0.58908	0.09743	0.16452
GREB1L	4	-0.31459	-1.5394	0.40722	0.57793	0.12371	0.19559
COX16	4	-0.61173	-2.7077	0.03179	0.12422	0.0067745	0.02519
SNAI1	4	-0.027708	-0.3288	0.88466	0.93042	0.74231	0.78662
ZNF800	4	-0.08986	-0.58016	0.97005	0.98251	0.56181	0.62823
C15orf60	4	-0.55016	-2.6284	0.056145	0.17591	0.0085778	0.02971
TP53INP1	4	-0.28111	-1.7021	0.28333	0.46486	0.088742	0.15314
STEAP2	4	-0.19154	-1.4344	0.65928	0.77982	0.15145	0.22672
APEX1	4	-0.69053	-3.1749	0.014718	0.073758	0.001499	0.0086255
BTC	4	-0.39364	-1.7415	0.28828	0.46936	0.081596	0.14416
RASSF9	4	-0.59556	-2.5325	0.034102	0.12941	0.011324	0.036042
METRN	4	-0.36828	-1.2643	0.24886	0.42963	0.20613	0.28632
UBR2	4	-0.2889	-0.96425	0.31571	0.49449	0.33492	0.41594
LRRC53	4	-0.57115	-2.9045	0.042825	0.14916	0.0036785	0.016251
C1orf195	4	-0.58431	-3.0423	0.038201	0.13887	0.002348	0.011889
TRIM36	4	-0.31283	-1.9807	0.33775	0.51582	0.047621	0.098225
GRAMD2	4	-0.809	-3.6919	0.0046107	0.030789	0.00022257	0.002117
SULT1E1	4	-0.49405	-1.7369	0.1382	0.30474	0.082413	0.14511
TOMM7	4	-0.54764	-1.9618	0.037453	0.13723	0.049785	0.1013
WDFY2	4	-0.48629	-2.4991	0.12449	0.28656	0.012451	0.038448
HNF1B	4	-0.24479	-1.4941	0.53633	0.68622	0.13515	0.20891
POLR3GL	4	-0.45458	-1.841	0.10981	0.26532	0.065622	0.12324
LCE3B	4	-0.37383	-2.1269	0.31384	0.4931	0.033427	0.076487
MYB	4	-0.43877	-1.8226	0.12003	0.28077	0.068368	0.12681
LMTK3	4	-0.53321	-2.0171	0.081289	0.22085	0.043681	0.092553
MYH14	4	-0.44854	-2.3923	0.16212	0.33218	0.016742	0.047359
ANKUB1	4	-0.32348	-2.1875	0.26919	0.45105	0.028705	0.068786
HNRNPDL	4	-0.74122	-2.8801	0.0082383	0.048015	0.003975	0.017183
OR2G3	4	-0.17304	-0.89336	0.71202	0.81472	0.37167	0.45191
HRH1	4	-0.12717	-0.94026	0.9024	0.94178	0.34709	0.42804
GSTA4	4	-0.16254	-0.83379	0.64632	0.76994	0.4044	0.4835
LARP4B	4	-0.58993	-2.9275	0.025241	0.10751	0.0034169	0.015432
PLA2G2E	4	-0.30182	-1.7587	0.38311	0.55661	0.07863	0.14025
AATK	4	-0.47517	-3.2786	0.053805	0.17111	0.0010434	0.006631
IKZF4	4	-0.80925	-3.1608	0.0043753	0.029778	0.0015732	0.0089081
ATP6V1E2	4	-0.44265	-2.4414	0.12953	0.29292	0.01463	0.043001
MRPL28	4	-2.2508	-6.3246	0	0	2.5386e-10	2.4644e-08
VN1R1	4	-0.24371	-1.277	0.61574	0.74666	0.20159	0.28103
IGFBP5	4	-0.33396	-1.4744	0.27182	0.45394	0.14037	0.2148
FAS	4	-0.15115	-0.9978	0.72617	0.824	0.31838	0.39951
UCN3	4	-0.039195	-0.50126	0.92469	0.95596	0.61619	0.67721
ANKRD63	4	-0.35257	-1.6496	0.26398	0.44503	0.099022	0.16632
PALMD	4	-0.6407	-2.9523	0.018872	0.088529	0.0031538	0.014575
CYB5R2	4	-0.31073	-1.4267	0.34858	0.52546	0.15365	0.22933
VASH1	4	-0.12177	-0.8265	0.93538	0.9632	0.40852	0.48759
SRCRB4D	4	-0.47148	-3.3727	0.10919	0.26424	0.00074432	0.0052172
G3BP1	4	-0.74073	-3.7321	0.0087921	0.050541	0.00018989	0.0018756
PCDHB2	4	-0.54077	-2.3265	0.056574	0.1764	0.019991	0.053447
UNC5C	4	-0.31415	-0.91534	0.47681	0.6377	0.36001	0.44026
UFD1L	4	-1.0513	-3.139	0.00065075	0.0064384	0.001695	0.0093822
MED21	4	-1.2002	-3.119	0.00018	0.0022445	0.0018145	0.0098863
C5orf64	4	-0.18685	-0.72348	0.74166	0.83538	0.46939	0.54419
JHDM1D	4	-0.58037	-2.8274	0.02297	0.10077	0.0046927	0.019392
CD1B	4	-0.44518	-2.9547	0.10434	0.25678	0.0031297	0.014504
RPS6KA4	4	-0.58182	-3.0796	0.013624	0.069748	0.0020725	0.010869
TAS2R16	4	-0.30966	-1.5763	0.34396	0.52141	0.11495	0.18547
TPTE2	3	-0.39525	-1.7781	0.32442	0.50307	0.075385	0.13587
OR10S1	4	0.18603	1.0486	0.18126	0.35604	0.29437	0.37561
CRBN	4	-0.11711	-0.41233	0.97688	0.98633	0.68009	0.73382
KLHL31	4	-0.16506	-0.8218	0.63883	0.7646	0.41119	0.4901
FBXW10	4	-0.66253	-3.2428	0.020921	0.094438	0.0011838	0.0072627
PLA2G4D	4	-0.11398	-0.4345	0.95597	0.97525	0.66393	0.71982
OCLN	4	-0.44417	-1.5302	0.1469	0.31472	0.12596	0.19808
FAM104B	4	-0.17447	-0.7408	0.69104	0.80179	0.45882	0.53458
TMEM163	4	-0.38753	-1.7991	0.18684	0.36243	0.072008	0.13136
C16orf97	4	-0.12205	-0.8224	0.91072	0.94745	0.41085	0.48979
TBRG1	4	-0.10393	-0.27128	0.80475	0.8793	0.78617	0.82583
PRKRA	4	-0.683	-2.4135	0.01314	0.067863	0.015802	0.045368
FUT2	4	-0.52862	-3.1173	0.084515	0.22587	0.001825	0.0099345
ZNF546	4	-0.12637	-0.45554	0.97117	0.98288	0.64872	0.70675
DDA1	4	-0.90248	-3.8082	0.0021876	0.017122	0.00013997	0.0014849
COL22A1	4	-0.24933	-1.1523	0.34849	0.52536	0.24919	0.33066
QTRT1	4	-0.49506	-2.197	0.094193	0.24063	0.028017	0.06746
RAB39B	4	-0.37595	-1.7714	0.23851	0.41908	0.076496	0.1374
CCDC154	4	-0.54808	-3.292	0.058042	0.1793	0.00099482	0.006406
PPAN	4	-0.57364	-2.9384	0.047754	0.15947	0.0032987	0.015056
AQP6	4	-0.57168	-2.465	0.04324	0.15012	0.013701	0.041026
TCTE1	4	-0.41366	-1.3577	0.12553	0.28796	0.17456	0.25183
SATL1	4	-0.36009	-2.5418	0.18865	0.36402	0.011027	0.035309
ACAA2	4	-0.25208	-0.97125	0.6197	0.7504	0.33142	0.4125
GNGT2	4	-0.19266	-0.90135	0.68078	0.79464	0.3674	0.44762
FAM115A	4	-0.55831	-2.743	0.028425	0.11628	0.0060874	0.023352
TMF1	4	-0.33846	-1.2073	0.28291	0.4646	0.2273	0.30875
AGAP3	4	-0.37841	-2.2412	0.14134	0.30844	0.02501	0.062373
CCDC106	4	-0.58268	-3.0328	0.052794	0.16937	0.0024229	0.012136
TRAF1	4	-0.26065	-1.5426	0.55771	0.70346	0.12292	0.19468
ZNF416	4	-0.41114	-1.9329	0.2163	0.39572	0.053248	0.10616
C7orf57	4	-0.20066	-0.942	0.5617	0.70637	0.34619	0.42724
AXL	4	-0.33902	-1.162	0.35922	0.53506	0.24524	0.32671
CPA4	4	-0.31157	-1.8669	0.22012	0.39905	0.061921	0.11805
PTBP3	4	-0.43309	-2.0044	0.18276	0.35776	0.045027	0.094568
TIAM2	4	-0.70269	-3.9747	0.01134	0.060883	7.048e-05	0.00088313
EHBP1L1	4	-0.29116	-2.5603	0.17952	0.3538	0.010458	0.034016
ZNF426	4	-0.63297	-2.4452	0.028356	0.11607	0.014476	0.042659
BNIP2	4	-0.52679	-2.053	0.067374	0.197	0.040071	0.087088
GPR34	4	-0.34042	-1.8552	0.25836	0.43893	0.063569	0.12043
COL5A3	4	-0.71048	-3.7058	0.01296	0.067261	0.0002107	0.0020333
OSBPL3	4	-0.47782	-2.1655	0.069104	0.20009	0.030349	0.071398
ZBTB48	4	-0.17119	-0.99215	0.77949	0.8623	0.32112	0.40212
NT5C3B	4	-0.66156	-2.5942	0.018443	0.086968	0.0094811	0.031861
ATHL1	4	-0.27279	-0.73257	0.45781	0.62107	0.46382	0.53891
SALL3	4	-0.43104	-2.6411	0.20413	0.38153	0.0082629	0.028936
POLG	4	-1.3657	-3.4611	0.00011077	0.0015516	0.00053795	0.0040732
ITGA6	4	-0.1619	-0.75499	0.72919	0.82608	0.45026	0.52682
HSPA6	4	-0.63744	-2.1699	0.017944	0.085421	0.030017	0.070893
FAM71E2	4	-0.4923	-3.2977	0.11542	0.27424	0.00097476	0.0063333
C12orf54	4	-0.25087	-1.358	0.4937	0.65183	0.17447	0.25172
WHSC1	4	-0.59928	-2.3312	0.011104	0.059904	0.019741	0.052955
LRRC59	4	-0.44534	-3.1524	0.080873	0.22028	0.0016196	0.0091094
OR5M8	4	-0.57367	-3.1443	0.046494	0.15703	0.0016649	0.009281
FAM218A	4	-0.3293	-1.5285	0.43517	0.60206	0.12639	0.19862
FAM214A	4	-0.47922	-2.2886	0.10053	0.25048	0.022101	0.057211
PIGB	4	-0.38157	-1.6106	0.21842	0.39758	0.10726	0.17616
CFI	4	0.17836	1.0693	0.13084	0.29476	0.28495	0.36635
PDXK	4	-0.52669	-3.1127	0.072995	0.20668	0.0018539	0.01004
ADRA2B	4	-0.10313	-0.5665	0.94408	0.96804	0.57105	0.63648
C17orf99	4	-0.27708	-1.5027	0.39427	0.56683	0.13291	0.20633
NTN4	4	-0.68026	-3.8001	0.016546	0.080634	0.00014462	0.0015199
KIAA1217	4	-0.13084	0.057106	0.62947	0.75802	0.95446	0.96371
SCRG1	4	-0.3547	-1.8694	0.36827	0.54293	0.061567	0.11754
PRDX4	4	-0.3861	-1.0051	0.18371	0.35879	0.31484	0.39624
AKAP7	4	-0.072241	-0.41186	0.95877	0.97636	0.68044	0.73411
LIPC	4	-0.36934	-2.5303	0.23855	0.41912	0.011396	0.036196
POPDC2	4	-0.45535	-3.0021	0.096256	0.24349	0.0026811	0.013041
LDLRAD2	4	-0.56097	-3.3011	0.05116	0.16599	0.00096299	0.0062772
GPR155	4	-0.24834	-1.7298	0.46479	0.62722	0.083663	0.14679
GPRIN1	4	-0.34637	-2.109	0.27827	0.46058	0.034944	0.079067
TRH	4	-0.62791	-2.7973	0.020658	0.093672	0.0051529	0.020824
FBXO33	4	-0.5689	-3.1743	0.043725	0.1509	0.0015021	0.0086283
WIZ	4	-0.82265	-2.9463	0.0047491	0.031422	0.0032157	0.014778
TMCO5A	4	-0.59459	-3.0249	0.036179	0.13414	0.0024874	0.0124
SLC9A8	4	-0.1951	-1.162	0.5422	0.6907	0.24523	0.32671
PEA15	4	-1.1155	-4.6965	0.0003323	0.00375	2.6468e-06	6.1113e-05
KDM5D	4	-0.11671	0.15856	0.57187	0.71399	0.87401	0.89942
GNG4	4	-0.25304	-0.93556	0.46593	0.62819	0.3495	0.4304
NLRC4	4	-0.51827	-2.347	0.069506	0.20093	0.018927	0.051414
C16orf11	4	-0.55584	-2.6864	0.054373	0.17229	0.0072217	0.026226
TNFRSF9	4	-0.24218	-1.0894	0.54892	0.69616	0.27597	0.3575
PIH1D3	4	-0.15983	-1.6759	0.61381	0.74548	0.093758	0.15974
RAG1	4	-0.28451	-1.4695	0.41891	0.5878	0.14169	0.21643
KLK8	4	-0.3371	-1.4524	0.35819	0.53415	0.14638	0.2214
DHX36	4	-0.72189	-2.6654	0.0080998	0.047553	0.0076894	0.027482
DPYSL5	4	-0.41694	-2.9739	0.16119	0.33142	0.00294	0.013932
TM9SF1	4	-0.37307	-1.3154	0.22141	0.40058	0.18837	0.26679
ZBTB41	4	0.043675	0.24163	0.53708	0.68682	0.80907	0.8456
IL12RB2	4	-0.27694	-1.3855	0.36409	0.53983	0.16591	0.24276
NT5E	4	-0.35734	-2.2062	0.22365	0.40329	0.027371	0.066452
PVRL3	4	-0.4782	-2.388	0.080126	0.21887	0.01694	0.04777
SGPP2	4	-0.34467	-2.5859	0.25176	0.43243	0.0097121	0.03239
WWTR1	4	-0.42673	-2.4705	0.12349	0.28539	0.013492	0.040604
DPH5	4	-2.2282	-5.7311	0	0	9.9784e-09	5.493e-07
IFITM3	4	-0.29466	-1.7824	0.40167	0.57303	0.074688	0.13491
GPR113	4	-0.5553	-2.966	0.050191	0.16406	0.003017	0.014175
DCX	4	0.031113	0.13658	0.5826	0.7221	0.89137	0.91462
GMFG	4	-0.70541	-3.4424	0.017349	0.083489	0.00057658	0.0042878
KRTAP21+AC0-3	3	-0.43217	-1.7306	0.20518	0.3826	0.083515	0.1466
OR8H1	3	-0.22009	-1.1723	0.66258	0.78174	0.24107	0.32242
UBE2J2	4	-0.51913	-3.1514	0.069714	0.20127	0.0016251	0.0091266
ASPH	4	-0.34167	-0.945	0.21079	0.38961	0.34466	0.42574
SLC18A1	4	-0.71269	-3.2234	0.019509	0.090159	0.0012668	0.0076649
PTS	4	-0.17234	-1.1914	0.76243	0.85017	0.2335	0.31525
YIPF1	4	-0.71422	-3.6757	0.0085844	0.049568	0.00023723	0.0022182
BSPRY	4	-0.43136	-1.9233	0.18516	0.3605	0.054443	0.10774
SLC25A3	4	-0.94441	-3.1986	0.0013707	0.011758	0.0013809	0.0081346
SHROOM1	4	-0.56315	-1.7755	0.046619	0.15704	0.075814	0.13648
VENTX	4	0.17938	0.54305	0.24744	0.42823	0.5871	0.65091
PROK1	4	-0.63422	-2.9092	0.019343	0.089712	0.0036233	0.016071
STK38	4	-0.17864	-2.093	0.62875	0.75735	0.036346	0.081423
PFKL	4	-0.41062	-2.0036	0.18729	0.3628	0.045114	0.094685
RAB40C	4	-0.32486	-1.7792	0.33465	0.51321	0.075206	0.13563
NCCRP1	4	-0.34898	-1.4923	0.3368	0.51475	0.13562	0.20941
2021-09-03	4	-0.074304	-0.22212	0.82556	0.89228	0.82422	0.85835
HIGD1C	4	-0.39119	-1.8851	0.19514	0.37093	0.05942	0.11451
CSRP1	4	-0.093498	-0.58082	0.99028	0.99362	0.56136	0.62785
AGPAT6	4	-0.44027	-2.0762	0.11313	0.27056	0.037871	0.083627
PCDHGB3	4	-0.34106	-1.8211	0.28028	0.4627	0.068593	0.12706
RFFL	4	-0.57612	-2.2766	0.046591	0.15704	0.022811	0.058447
CSPP1	4	-0.078968	-0.28417	0.92979	0.9596	0.77628	0.81729
APCS	4	-0.4219	-3.2673	0.12302	0.28462	0.0010856	0.0068179
KRT86	4	-0.50903	-2.1882	0.075321	0.21062	0.028654	0.068709
NLRP14	4	-0.06632	-0.29632	0.87519	0.92483	0.76698	0.80863
ATRN	4	-0.48645	-2.2746	0.07431	0.20893	0.022932	0.058624
DEFB129	4	0.16722	0.75105	0.27887	0.46119	0.45263	0.52894
ITGB7	4	-0.22491	-1.5377	0.5691	0.71176	0.12412	0.19606
HNRNPA3	4	-1.0161	-3.9847	0.0006646	0.0065076	6.7567e-05	0.00085556
GMPPA	4	-0.075261	-0.58609	0.95691	0.97567	0.55782	0.6245
RHOBTB1	4	-0.25313	-1.2083	0.4111	0.58113	0.22694	0.30839
OSER1	4	-0.17705	-1.1353	0.71746	0.81839	0.25625	0.33775
CCDC107	4	-0.24103	-1.5653	0.4928	0.6513	0.1175	0.18835
OR4K14	4	-0.25869	-1.0887	0.48729	0.64671	0.27628	0.35775
PGAP1	4	-0.19484	-1.1381	0.62082	0.751	0.25507	0.33649
KIAA1549	4	-0.33571	-2.5008	0.18822	0.36383	0.012391	0.038308
PAWR	4	-0.54039	-2.6153	0.055522	0.17468	0.0089158	0.030501
PIK3CD	4	-0.26211	-1.699	0.49121	0.64967	0.089324	0.1539
GPR153	4	-0.169	-0.77242	0.78713	0.8673	0.43986	0.51698
ZNF783	4	-0.5542	-3.1681	0.031056	0.12233	0.0015344	0.0087539
CEPT1	4	-1.1511	-4.2958	0.00027692	0.0031867	1.7407e-05	0.00028835
COBLL1	4	-0.48362	-2.3361	0.083684	0.22499	0.019484	0.05243
TARBP2	4	-0.58583	-1.9214	0.038201	0.13887	0.054687	0.10808
MS4A15	4	-0.39319	-1.7948	0.20708	0.38499	0.072685	0.13224
CCDC7	4	0.011547	-0.12761	0.74852	0.83997	0.89846	0.92011
SNX31	4	-0.22767	-1.72	0.40031	0.57186	0.085435	0.14905
MLLT4	4	-0.3998	-2.3731	0.091507	0.23685	0.017641	0.049149
GANAB	4	-0.41449	-2.1739	0.17563	0.34859	0.029715	0.07041
SNX4	4	-0.45101	-2.413	0.099939	0.24941	0.015821	0.045413
CES1	4	-0.35136	-3.0527	0.072081	0.20526	0.0022676	0.011609
KIAA2018	4	-0.14634	-0.70235	0.74648	0.83861	0.48246	0.55628
CRB1	4	-0.38004	-2.2985	0.19978	0.37638	0.021533	0.056234
PPP1R14A	4	-0.49664	-2.2691	0.11295	0.27045	0.023265	0.059225
ROM1	4	-0.80022	-2.2403	0.0050537	0.032777	0.02507	0.062444
CCDC105	4	-0.31193	-1.432	0.40003	0.57176	0.15215	0.22757
COL5A2	4	-0.12648	-0.6847	0.8517	0.90904	0.49353	0.5668
CLDN9	4	-0.3839	-1.6338	0.22231	0.40168	0.10231	0.17029
NFATC4	4	-0.51269	-2.0826	0.07222	0.20535	0.037286	0.082706
NFKBID	4	-0.57275	-3.0065	0.053528	0.1707	0.0026427	0.012903
TRIM39	4	-0.15628	-0.87449	0.69052	0.80154	0.38185	0.46183
LDHA	3	-0.28015	-0.71016	0.48478	0.64405	0.4776	0.55163
SH2D2A	4	-0.11453	-0.70839	0.85461	0.91088	0.4787	0.55258
DNAJB9	4	-0.31099	-1.3137	0.34573	0.52315	0.18893	0.26737
TYW1	4	-0.44593	-1.4426	0.13498	0.30078	0.14913	0.22445
NT5DC4	4	-0.81759	-3.3104	0.0040153	0.027938	0.00093156	0.00615
ZNF627	4	-0.72813	-3.8651	0.010897	0.059298	0.00011104	0.0012478
CCL25	4	-0.77235	-2.983	0.0071306	0.043379	0.0028546	0.013625
AQP1	4	-0.51572	-3.0841	0.049651	0.16318	0.0020417	0.010748
B4GALNT1	4	-0.31356	-1.5537	0.33683	0.51475	0.12025	0.19161
HLF	4	-0.5826	-2.1748	0.02333	0.10185	0.029641	0.070283
TMEM189	4	-0.91913	-4.3453	0.0011215	0.0099411	1.3909e-05	0.00024056
RNF130	4	-0.49608	-1.6787	0.071278	0.20393	0.093216	0.15902
AMOTL1	4	-0.38742	-1.9281	0.302	0.4818	0.05384	0.10691
SIX1	4	-0.5536	-2.9905	0.053002	0.16985	0.0027856	0.013387
ZFR	4	-0.57	-2.0226	0.031333	0.12315	0.043117	0.091709
MS4A10	4	-0.31037	-1.1822	0.36636	0.5415	0.23713	0.31855
FBXO16	4	-0.25806	-0.81416	0.63786	0.76408	0.41555	0.49419
STAU2	4	-0.67283	-2.8256	0.011132	0.060036	0.0047189	0.019462
FKBP10	4	-0.58298	-3.4102	0.040485	0.14381	0.00064923	0.0046828
STK32B	4	-0.22909	-0.93025	0.76342	0.85081	0.35224	0.43304
GAS8	4	-0.83638	-3.0577	0.0021046	0.01663	0.0022307	0.011454
C3orf27	4	-0.23526	-1.4672	0.47164	0.63292	0.14233	0.21708
BTBD11	4	-0.3819	-1.4748	0.21953	0.39849	0.14028	0.21472
UBE2Q2	4	-0.39112	-1.7276	0.20755	0.38535	0.084063	0.14734
LYRM5	1	-0.36441	-1.3083	0.47884	0.63929	0.19076	0.2694
FAM9B	4	-0.24184	-1.4044	0.4826	0.64246	0.16019	0.23628
CAMP	4	-0.35481	-1.2548	0.26774	0.44928	0.20956	0.29016
PIGZ	4	-0.29519	-1.5307	0.32665	0.50505	0.12585	0.19794
BAZ1A	4	-0.0936	-0.49881	0.98413	0.99005	0.61791	0.67877
BTBD6	4	-0.36953	-1.5034	0.23757	0.41832	0.13274	0.20613
SIGLEC8	4	-0.48432	-2.4604	0.12262	0.2842	0.013877	0.041395
PEX7	4	-0.21799	-0.84487	0.54468	0.69264	0.39818	0.47746
PARM1	4	-0.39162	-1.8089	0.29238	0.4732	0.070474	0.12948
NAT16	4	-0.60021	-2.6911	0.033881	0.12887	0.0071215	0.025977
CLCA4	4	-0.62315	-2.7043	0.021378	0.095639	0.0068448	0.025344
LYRM7	4	-0.70063	-3.2519	0.012627	0.066106	0.0011465	0.0070896
ZNF365	4	-0.16333	-0.915	0.67234	0.78864	0.36019	0.44042
SAP30L	4	-0.65769	-3.8316	0.02027	0.092448	0.0001273	0.0013813
TRDN	4	-0.40318	-1.6944	0.15889	0.32879	0.090183	0.15499
ZNF215	4	-0.016527	-0.068461	0.69935	0.80744	0.94542	0.95697
SPINK4	4	-0.18311	-0.6717	0.66897	0.78604	0.50178	0.57422
NPAS4	4	-0.32605	-2.6468	0.13764	0.30389	0.0081261	0.028567
ACN9	4	-0.2982	-1.8523	0.37508	0.549	0.063977	0.12104
CLVS2	4	-0.45057	-2.6061	0.10826	0.26305	0.0091592	0.031104
RFX2	4	-0.5418	-2.3704	0.062818	0.1888	0.017769	0.049353
CPNE4	4	-0.38595	-3.0705	0.16956	0.34125	0.0021373	0.011125
MAST3	4	-0.43185	-1.9098	0.17345	0.34624	0.056162	0.11
MUC6	4	-0.50591	-2.8199	0.083366	0.22443	0.0048035	0.019721
COA4	4	-0.35526	-2.1349	0.25115	0.43172	0.032766	0.075348
KPNA1	4	-0.27212	-1.3637	0.37688	0.55074	0.17266	0.24994
CCDC17	4	-0.82538	-2.4313	0.0029492	0.021788	0.015046	0.043818
TFDP3	4	-0.41571	-1.6381	0.25746	0.43811	0.10141	0.16917
TMTC3	4	-0.3019	-1.4691	0.35721	0.53317	0.14181	0.21649
GMNN	4	-0.90079	-3.0005	0.00144	0.012189	0.0026954	0.013093
MORC1	4	0.0071807	-0.088125	0.70704	0.8119	0.92978	0.94416
TMPRSS2	4	-0.24623	-1.6739	0.54778	0.69511	0.09415	0.16026
TMEM57	4	-0.51431	-2.6225	0.07845	0.21629	0.0087276	0.030105
PIWIL4	4	-0.26879	-1.4064	0.46223	0.62507	0.15961	0.23565
STAG1	4	-0.23688	-1.3328	0.46755	0.62947	0.18261	0.26058
PCDP1	4	-0.16305	-0.63583	0.74702	0.83884	0.52489	0.59513
PLA2G4A	4	-0.32228	-1.2834	0.28914	0.47017	0.19935	0.27873
MESP2	4	-0.26922	-1.8729	0.47275	0.63403	0.061084	0.11695
A4GALT	4	-0.63577	-3.6034	0.030516	0.12118	0.00031405	0.0027567
ATE1	4	-0.021737	-0.25645	0.81474	0.88509	0.7976	0.83584
GJB5	4	-0.28449	-1.4519	0.43029	0.59796	0.14653	0.22157
EN1	4	-0.68646	-2.499	0.013555	0.069512	0.012456	0.038458
C15orf61	4	-0.36685	-2.0732	0.24263	0.42275	0.038156	0.084019
COL11A2	4	-0.33094	-1.0428	0.2483	0.4289	0.29702	0.378
LGALS3	4	-0.65066	-1.7781	0.021447	0.09583	0.075384	0.13587
CCL11	4	-0.41455	-2.6848	0.17964	0.3539	0.0072583	0.026301
MLF2	4	-0.11427	-1.1196	0.81159	0.88298	0.26288	0.34463
C8orf34	4	-0.35733	-2.3496	0.18708	0.36256	0.018792	0.051131
ATXN7L1	4	-0.33898	-2.303	0.28813	0.46929	0.02128	0.055841
OPHN1	4	-0.34759	-1.3187	0.1978	0.37414	0.18727	0.26562
ZNF764	4	-0.40854	-1.4368	0.18484	0.36023	0.15076	0.22596
IFNGR2	4	-0.77278	-3.4046	0.0067983	0.041966	0.00066251	0.0047559
CHODL	4	-0.50131	-2.6994	0.085318	0.22718	0.0069455	0.025592
TMEM100	4	-0.020938	-0.42052	0.92244	0.95469	0.67411	0.72893
CBFB	4	0.033179	0.3481	0.53585	0.68587	0.72777	0.7746
GLTPD1	4	-0.36106	-2.1428	0.24597	0.42654	0.032129	0.074422
RAB4B	4	-0.65005	-3.5036	0.029685	0.11922	0.00045908	0.0036192
TLR6	4	-0.61872	-2.5217	0.010675	0.058454	0.01168	0.03683
CRNN	4	-0.51191	-2.4969	0.063594	0.1903	0.012529	0.038616
TAS2R31	4	-0.093459	-0.67734	0.86017	0.91403	0.49819	0.57106
HRH4	4	-0.37952	-1.3875	0.2663	0.44761	0.16528	0.24198
NR4A3	4	-0.44384	-1.7192	0.16813	0.33961	0.085579	0.14921
OR52N4	4	-0.52861	-2.8551	0.065269	0.19304	0.0043027	0.01822
LRP2BP	4	-0.030677	0.1706	0.56064	0.7056	0.86454	0.89165
CD300LD	4	0.077425	0.35094	0.45126	0.61476	0.72564	0.77303
CDK1	4	-2.8332	-6.2894	0	0	3.1878e-10	2.967e-08
CCL14	4	-0.33605	-1.8513	0.31603	0.49486	0.064121	0.12125
KPNA2	4	-0.69939	-2.7498	0.01127	0.060565	0.005963	0.023055
KIAA1257	4	-0.29564	-1.4604	0.32506	0.5035	0.14418	0.21918
FETUB	4	-0.093643	-0.74058	0.94415	0.96806	0.45895	0.53464
SARDH	4	-0.43331	-2.3266	0.12094	0.28202	0.019986	0.053446
C17orf97	4	-0.20348	-1.1532	0.64719	0.77076	0.24884	0.33038
SDCBP2	4	-0.02398	-0.19192	0.83415	0.89764	0.84781	0.8777
LCT	4	-0.58922	-3.2084	0.033895	0.12887	0.0013345	0.0079437
C4orf36	4	-0.74981	-3.2716	0.013624	0.069748	0.0010696	0.0067384
C1orf110	4	-0.36872	-2.7646	0.18584	0.36126	0.0056996	0.022328
UNKL	4	-0.27025	-1.1773	0.46871	0.63034	0.23909	0.32042
PARP6	4	-0.33324	-2.1793	0.31254	0.49179	0.029313	0.069779
C11orf40	4	-0.29359	-1.8479	0.40768	0.57838	0.064616	0.12196
DFNA5	4	-0.3524	-2.2371	0.19253	0.36813	0.025279	0.062783
PNPO	4	-0.19233	-1.2597	0.68203	0.79558	0.20777	0.28805
TLR8	4	-0.63814	-1.8961	0.020796	0.094126	0.05794	0.11252
RPS19BP1	4	-1.8568	-4.3832	0	0	1.1695e-05	0.00020825
ASGR2	4	-0.42341	-2.104	0.10459	0.25722	0.035377	0.079748
ELMOD3	4	-0.37481	-1.7181	0.22419	0.40383	0.085773	0.14949
SLC25A45	4	-0.74317	-3.464	0.002783	0.02079	0.00053224	0.0040379
ANK1	4	-0.58749	-2.7816	0.031388	0.12321	0.0054088	0.021549
RNPEP	4	-0.77005	-3.0208	0.0057322	0.036354	0.0025207	0.012517
RET	4	-0.46989	-2.9519	0.074754	0.20959	0.0031579	0.014583
TMEM132A	4	-0.53934	-3.4223	0.06268	0.18866	0.00062089	0.0045241
NEU1	4	-0.26657	-1.6264	0.37438	0.5485	0.10386	0.17208
PIK3AP1	4	-0.46451	-2.5425	0.089015	0.23334	0.011007	0.035281
KCNK5	4	-0.63964	-3.2722	0.01782	0.085007	0.0010671	0.0067346
SHC3	4	-0.6893	-2.9201	0.01991	0.091476	0.003499	0.015677
E2F7	4	-0.3077	-0.93367	0.35034	0.52728	0.35048	0.43134
C9orf57	4	-0.12771	-0.3153	0.98308	0.98942	0.75254	0.796
GPRC5B	4	-0.039829	-0.14523	0.75263	0.84266	0.88453	0.90827
ZNF732	2	-0.55429	-1.3074	0.22379	0.40331	0.19106	0.26967
TP53I3	4	-0.099102	-0.33092	0.99927	0.99949	0.74071	0.78533
OR5K3	4	-0.053993	-0.28693	0.8454	0.90494	0.77417	0.81545
DOLPP1	4	-0.60364	-1.4065	0.027442	0.11352	0.15958	0.23562
CTSK	4	-0.3928	-2.0528	0.17041	0.34242	0.040095	0.087128
MRGPRX2	4	-0.56347	-2.6558	0.045622	0.15502	0.0079131	0.02803
ZBTB7A	4	-1.2324	-4.532	0.00022153	0.0027192	5.8435e-06	0.00011776
ZNF71	4	-0.19598	-1.1703	0.77373	0.85814	0.24187	0.32324
NUMBL	4	-0.53784	-1.9629	0.079863	0.21862	0.049657	0.10118
GUCD1	4	-0.12111	-0.51832	0.91421	0.94982	0.60423	0.66651
RGL2	4	-0.78446	-3.2703	0.004306	0.02944	0.0010743	0.0067614
GPRASP2	4	-0.15475	-0.69731	0.6303	0.75831	0.48561	0.55937
SPECC1L	4	-0.16044	-0.90301	0.86557	0.9175	0.36652	0.44683
C1orf173	4	-0.5154	-2.4395	0.057059	0.17754	0.014709	0.043162
EPHX2	4	-0.32089	-0.54458	0.45201	0.6155	0.58604	0.65013
FAM185A	4	-0.30944	-1.6282	0.34952	0.52648	0.10347	0.17169
GFRA1	4	-0.44311	-2.352	0.10588	0.2594	0.018671	0.050909
LPCAT3	4	-0.20686	-1.8955	0.51307	0.66685	0.058024	0.11263
RNF13	4	-0.74321	-3.5047	0.0067568	0.041781	0.00045717	0.0036136
KCTD16	4	-0.4077	-1.8328	0.17148	0.34388	0.066836	0.12481
MCC	4	-0.1561	-1.1617	0.79478	0.87216	0.24534	0.32678
TPM3	4	-0.2235	-1.7523	0.50129	0.65847	0.079728	0.14184
THSD7B	4	-0.23057	-1.5535	0.52542	0.67739	0.12031	0.19166
LZTFL1	4	-0.63076	-1.8124	0.025407	0.10797	0.069929	0.12877
PNMA5	4	-0.55929	-2.656	0.053597	0.17086	0.0079068	0.028021
DECR1	4	-0.45784	-2.428	0.070254	0.20219	0.015182	0.044115
MPP3	4	-0.58906	-3.2928	0.038256	0.13893	0.00099187	0.0063961
SYTL2	4	-0.27061	-1.2663	0.61153	0.74372	0.20539	0.28545
OR5AK2	4	-0.37681	-1.6126	0.23311	0.41359	0.10684	0.17577
TCAIM	4	-0.30096	-1.5483	0.36522	0.54093	0.12155	0.19314
FAM89A	4	-0.41469	-2.934	0.15385	0.32344	0.0033457	0.015201
DPPA5	4	-0.37524	-1.833	0.18841	0.36387	0.0668	0.12477
C11orf91	4	-0.54748	-2.0921	0.056283	0.17608	0.036426	0.081561
IK	4	-1.1301	-2.9964	0.00037384	0.0041009	0.0027318	0.01322
ARHGDIG	4	-0.35319	-1.8704	0.27726	0.45956	0.06143	0.11739
NCOA2	4	-0.55843	-3.0996	0.034213	0.12975	0.0019375	0.010363
GKN2	4	0.098017	0.30606	0.36313	0.53894	0.75956	0.8025
ILDR1	4	-0.42182	-2.3178	0.12836	0.29154	0.02046	0.054233
OR13C8	4	-0.057062	-0.10594	0.7319	0.82802	0.91563	0.93341
SPIB	4	-0.58347	-2.8606	0.052102	0.16817	0.0042279	0.017958
TMEM43	4	-0.34139	-1.8162	0.28308	0.46474	0.069336	0.12797
ANKLE2	4	-1.7995	-4.8258	0	0	1.3946e-06	3.5168e-05
ECEL1	4	-0.34173	-1.736	0.25688	0.43765	0.082565	0.14536
TBC1D8B	4	0.31482	1.7269	0.10171	0.2523	0.084188	0.1475
SSR1	4	-0.34223	-2.1733	0.22397	0.40355	0.029756	0.07048
ERGIC2	4	0.061243	0.10556	0.58922	0.72769	0.91593	0.93356
CLPSL1	4	-0.52171	-2.6125	0.052794	0.16937	0.0089889	0.030698
ENKD1	4	-0.38713	-2.2207	0.19905	0.37572	0.026373	0.064621
USP2	4	-0.37915	-1.8085	0.22916	0.40923	0.070526	0.12953
HSPB8	4	-0.31044	-1.6977	0.35863	0.53448	0.089558	0.15418
GEMIN5	4	-1.8967	-4.6203	0	0	3.8319e-06	8.3601e-05
PITRM1	4	-1.0088	-4.0739	0.00059537	0.0059656	4.6235e-05	0.00063629
CAPN2	4	-0.33855	-1.692	0.2701	0.45191	0.090645	0.15558
CEP85L	4	-0.59745	-3.0858	0.030267	0.1207	0.0020302	0.010706
KCNG4	4	-0.43477	-2.5779	0.094152	0.24063	0.0099407	0.032868
ZNF480	4	-0.33669	-1.6081	0.35915	0.535	0.10782	0.1768
SUPT7L	4	-0.8687	-3.6215	0.0023676	0.018238	0.0002929	0.0026091
CEP290	4	-0.61158	-2.7178	0.02981	0.1195	0.0065711	0.024646
L3HYPDH	4	-0.16744	-0.9518	0.77344	0.85808	0.3412	0.42214
RBAK	4	-0.66666	-2.8762	0.012918	0.067161	0.004025	0.017333
STRC	4	-0.79514	-3.1788	0.0049706	0.032459	0.0014787	0.0085326
OR8K3	4	-0.26765	-2.3864	0.47484	0.63599	0.017012	0.047913
PCDHA4	4	-0.42644	-1.8903	0.14926	0.31765	0.05872	0.11355
SOS1	4	-0.21996	-1.049	0.57874	0.71948	0.29419	0.37545
BICD2	4	-1.1378	-3.2663	0.00041537	0.0043988	0.0010896	0.0068338
RNF152	4	-0.21502	-0.91313	0.73581	0.83109	0.36117	0.44144
TAGAP	4	-0.42823	-1.9495	0.13915	0.30607	0.051233	0.10324
OSBPL10	4	-0.23983	-1.1933	0.52561	0.67739	0.23275	0.31452
AC106876.2	4	-0.77019	-3.5525	0.0062445	0.039	0.00038163	0.0031842
SYT11	4	-0.26129	-1.2128	0.40127	0.57284	0.22521	0.3065
LYPLA1	4	0.12563	0.45012	0.39689	0.5688	0.65262	0.71021
EGLN3	4	-0.0202	-0.10657	0.72343	0.82261	0.91513	0.93312
PLIN4	4	-0.48179	-2.0722	0.1049	0.25765	0.03825	0.084132
RBFOX1	4	-0.33117	-1.4922	0.32168	0.50013	0.13564	0.20941
ACAD8	4	-0.21246	-1.0882	0.80686	0.88045	0.27649	0.35792
ABCA7	4	-0.4849	-2.2894	0.10222	0.25305	0.022054	0.057133
ZNF711	4	-0.20042	-1.5694	0.53705	0.68682	0.11656	0.18733
KEL	4	-0.39874	-3.395	0.11365	0.27143	0.00068618	0.0048894
TIMM17A	4	-1.0083	-3.1019	0.00071998	0.0069296	0.0019228	0.010305
RBP1	4	-0.69305	-3.4213	0.010717	0.058512	0.00062311	0.0045367
DOCK6	4	-0.35295	-1.2208	0.28288	0.46459	0.22217	0.30339
FAAH2	4	-0.16541	-1.4459	0.72055	0.82027	0.1482	0.22342
BRCC3	4	-0.16523	-0.86008	0.80529	0.87952	0.38974	0.46911
EIF1	2	-1.6743	-4.0745	0	0	4.611e-05	0.00063506
TMEM86A	4	-0.11206	-0.65857	0.96079	0.97757	0.51017	0.58173
PPRC1	4	-0.82567	-3.277	0.0029353	0.021775	0.001049	0.006654
MKX	4	-0.21048	-0.97086	0.4815	0.64191	0.33162	0.41266
INPPL1	4	-0.2878	-1.4019	0.40247	0.5736	0.16094	0.23703
TSHZ2	4	0.028857	-0.039938	0.68612	0.79867	0.96814	0.97451
MAP10	4	-0.2386	-1.5508	0.52509	0.67707	0.12096	0.19248
COQ2	4	-1.7215	-5.5982	0	0	2.1655e-08	1.0511e-06
JAK1	4	-0.14579	-0.99586	0.74556	0.83816	0.31932	0.40042
EXOC3L1	4	-0.31261	-1.5964	0.3453	0.52274	0.1104	0.17995
GPATCH8	4	-0.22222	-1.0983	0.58805	0.72645	0.27209	0.35385
ETFB	4	-0.26753	-1.4954	0.54116	0.69007	0.1348	0.20849
TTC32	4	-0.39883	-2.2513	0.18468	0.36006	0.024364	0.061219
OR4D1	4	-0.091855	-0.39592	0.9992	0.99949	0.69216	0.74396
AOC2	4	-0.43903	-1.6473	0.13928	0.30623	0.099497	0.16699
MPST	4	-0.039838	-0.061053	0.7036	0.81007	0.95132	0.96133
CDC42BPB	4	-0.22349	-0.91973	0.58901	0.72754	0.35771	0.4381
CAT	4	-0.13772	-0.46899	0.87958	0.92771	0.63907	0.69748
TNC	4	-0.62339	-3.359	0.036262	0.13431	0.00078213	0.0054191
BARHL2	4	-0.3191	-1.9832	0.27592	0.45824	0.047342	0.097859
SERPINI2	4	-0.039365	-0.33537	0.87708	0.926	0.73734	0.78287
CHPT1	4	-0.54608	-2.5104	0.057294	0.17806	0.012061	0.037576
ZBBX	4	-0.50384	-1.9571	0.062943	0.18894	0.050335	0.10207
ACOT2	4	-0.29965	-1.1734	0.37993	0.55335	0.24062	0.32194
PRSS16	4	-0.32958	-1.9919	0.24482	0.4252	0.046378	0.096441
PRB4	4	-0.039478	-0.51796	0.94571	0.969	0.60449	0.66674
HOOK1	4	-0.23459	-1.0364	0.47119	0.6325	0.3	0.38101
RTN1	4	-0.56063	-2.4737	0.049928	0.16366	0.013374	0.040362
SMG9	4	-0.36498	-1.2509	0.30375	0.48328	0.21096	0.2917
BLCAP	4	-0.17428	-0.99947	0.62562	0.755	0.31757	0.39889
ABHD14A	4	-0.65773	-3.1906	0.020907	0.094438	0.0014199	0.0083041
OR6V1	4	-0.15347	-1.1826	0.59986	0.73495	0.23699	0.31842
F7	4	-0.21421	-1.1337	0.72387	0.82294	0.25694	0.33841
SLFN12L	4	-0.44188	-2.2278	0.14634	0.31422	0.025891	0.063778
C1orf122	4	-0.48312	-2.8284	0.095481	0.24241	0.0046787	0.019353
AKNA	4	-0.48913	-2.7366	0.11686	0.27614	0.0062074	0.023688
PTCHD1	4	-0.21084	-1.4184	0.57204	0.714	0.15606	0.23183
PMEPA1	4	-0.11966	-0.5679	0.78711	0.8673	0.5701	0.63555
SSX1	2	-0.094282	-0.4818	0.99076	0.9939	0.62995	0.6895
TMEM161A	4	-0.69468	-3.0144	0.017515	0.084042	0.0025751	0.012692
GCHFR	4	-0.3225	-0.81955	0.32471	0.50337	0.41247	0.49133
KBTBD3	4	-0.27901	-1.5672	0.56838	0.71141	0.11706	0.1879
CWC27	4	-0.31658	-1.0137	0.36471	0.54039	0.31072	0.39209
OR1J4	4	-0.35136	-2.3403	0.3251	0.50352	0.019266	0.052029
RAB3B	4	-0.52702	-2.737	0.0517	0.16729	0.0062011	0.023672
DECR2	4	-0.26492	-1.3518	0.48334	0.64294	0.17645	0.25379
ARVCF	4	-0.39587	-1.8244	0.20493	0.38233	0.068097	0.12645
TMEM198	4	-0.05269	-0.38471	0.87647	0.92568	0.70045	0.75143
RBM24	4	-0.15163	-0.77887	0.70536	0.81073	0.43605	0.51342
KCNMB4	4	-0.092666	-0.69072	0.97702	0.98633	0.48974	0.56323
MS4A6A	4	-0.3221	-1.132	0.33967	0.51781	0.25765	0.33911
VWC2L	4	-0.57286	-2.8547	0.038491	0.13917	0.0043083	0.018233
SLC35F5	4	-0.24054	-1.1005	0.50334	0.65999	0.27112	0.35302
SLC16A13	4	-0.28886	-2.8968	0.29284	0.47337	0.0037696	0.016553
NDUFV3	4	-0.25237	-0.54879	0.53003	0.68091	0.58315	0.64728
ERCC3	4	-0.81756	-2.5555	0.003683	0.025916	0.010603	0.034341
MYBL2	4	-0.65052	-2.5688	0.014178	0.071839	0.010206	0.033476
COASY	4	-1.7285	-5.3825	0	0	7.3475e-08	2.9679e-06
ZNF572	4	0.027505	-0.13926	0.74499	0.8381	0.88925	0.91265
ARSD	4	-0.31842	-1.8498	0.30735	0.48697	0.064349	0.12159
ARX	4	-0.37101	-1.6679	0.20601	0.3836	0.095343	0.16183
XKR3	4	-0.2447	-1.3787	0.54348	0.69184	0.16798	0.2449
PYCRL	4	-0.56274	-3.5023	0.02639	0.11084	0.00046122	0.0036304
SLC48A1	4	-0.13671	-0.8121	0.86401	0.91676	0.41674	0.4953
CDYL2	4	-0.40785	-1.9638	0.12305	0.28462	0.049557	0.10105
NKX2+AC0-8	4	-0.52562	-3.1499	0.064161	0.1913	0.001633	0.00916
LHX2	4	-0.56712	-2.1595	0.059495	0.18229	0.03081	0.072126
DNAH7	4	-0.36266	-1.3742	0.21817	0.39745	0.16939	0.24643
OR52E8	4	-0.019003	-0.13575	0.70727	0.81196	0.89202	0.91518
KLHL17	4	-0.41814	-1.8719	0.16122	0.33143	0.061223	0.1171
ZSCAN23	4	-0.15813	-1.1436	0.68396	0.79679	0.25279	0.33416
KLF16	4	-0.80889	-2.1798	0.0047907	0.031569	0.029276	0.069726
PLEKHB2	4	0.071227	0.11763	0.45454	0.61774	0.90636	0.92653
CARKD	4	-0.5397	-2.8292	0.081164	0.22071	0.0046658	0.019314
ZNF23	4	0.075346	0.42081	0.41871	0.5878	0.67389	0.72874
AMER2	4	-0.11655	-0.63208	0.93096	0.96027	0.52733	0.59734
HSD17B12	4	-1.1975	-4.4244	0.00026307	0.0031107	9.6703e-06	0.00017853
ZG16B	4	-0.62545	-3.2947	0.029561	0.11903	0.00098524	0.0063666
SNX22	4	-0.63833	-2.6591	0.025047	0.10723	0.0078347	0.027853
REG1A	4	-0.27272	-1.0926	0.44099	0.6062	0.27456	0.35626
NEUROD6	4	-0.61881	-3.5098	0.019163	0.089106	0.00044841	0.0035636
LSMEM1	4	-0.20919	-1.0839	0.6137	0.74548	0.27839	0.35997
SAMD14	4	-0.63599	-3.0665	0.013832	0.070431	0.0021661	0.011242
ZNF142	4	-0.073277	-0.44613	0.94996	0.97157	0.6555	0.71248
JMJD8	4	-0.281	-0.73451	0.44027	0.60577	0.46264	0.53791
SERPINA9	4	-0.053606	-0.39999	0.8203	0.88903	0.68916	0.74135
FMO2	4	-0.34797	-2.0316	0.2404	0.42074	0.042191	0.090304
HTATIP2	4	-0.17183	-0.92952	0.73452	0.83031	0.35262	0.4334
PRKD1	4	-0.65106	-2.8949	0.020589	0.093451	0.0037933	0.016612
NPTN	4	-0.17282	-0.74358	0.76501	0.85181	0.45713	0.53327
NR1H3	4	-0.74673	-3.8057	0.0084321	0.048971	0.00014138	0.0014946
MTHFR	4	-0.67922	-2.5305	0.017833	0.085028	0.011391	0.036191
FER	4	-0.2847	-1.7096	0.40352	0.57438	0.087332	0.15148
LRRC72	4	-0.54191	-2.4832	0.039336	0.1413	0.01302	0.039593
MPHOSPH10	4	-2.2147	-5.603	0	0	2.107e-08	1.0282e-06
MAPKAPK3	4	-0.3904	-1.9675	0.20706	0.38499	0.049122	0.1004
ARHGDIB	4	-0.1644	-1.0988	0.62759	0.75686	0.27184	0.35368
CNRIP1	4	-0.41424	-2.4229	0.16632	0.33745	0.015399	0.044507
FBXW8	4	-0.024031	-0.078427	0.70986	0.81297	0.93749	0.95054
PTCHD3	4	-0.20227	-1.429	0.50414	0.66053	0.15299	0.2285
C11orf63	4	-0.28705	-2.17	0.42274	0.59148	0.03001	0.070891
PRKG1	4	0.10498	0.58454	0.43861	0.6045	0.55886	0.6254
FAM83A	4	-0.62156	-2.3206	0.016213	0.079444	0.020308	0.053955
ICMT	4	-0.7477	-2.2611	0.0087229	0.050239	0.023751	0.060056
RTP4	4	-0.12806	-1.4333	0.81098	0.88259	0.15177	0.22711
RDH13	4	-0.75178	-3.115	0.010647	0.058417	0.0018393	0.0099883
SLC7A10	4	-0.59098	-2.1728	0.045497	0.15482	0.029795	0.070536
NCOA7	4	-0.13795	-0.78752	0.80526	0.87952	0.43098	0.50878
NME6	4	-0.61044	-3.4707	0.032482	0.12559	0.00051915	0.0039654
GORAB	4	-0.65398	-2.0732	0.01757	0.084174	0.038153	0.084019
TINAGL1	4	-0.078153	-0.32026	0.89062	0.93413	0.74877	0.79262
COX6C	2	0.20288	0.41041	0.42885	0.59669	0.68151	0.73517
OR2S2	4	-0.37543	-2.1314	0.20367	0.38089	0.033059	0.075836
DHRS2	4	-0.45526	-3.4474	0.12206	0.28347	0.00056602	0.0042354
MACC1	4	-0.58694	-2.6029	0.026307	0.11057	0.0092439	0.031332
SLC4A2	4	-0.50169	-3.4238	0.049291	0.16235	0.00061754	0.0045054
ACTL6B	4	-0.5354	-2.6776	0.060174	0.18359	0.0074162	0.026728
GALNS	4	-0.28689	-1.8695	0.29454	0.47495	0.061551	0.11753
SCARA3	4	-0.34583	-1.9807	0.38885	0.56154	0.047622	0.098225
GPATCH2L	4	-0.34966	-1.8898	0.26106	0.44161	0.05878	0.11365
PHF12	4	-1.4761	-5.4925	1.3846e-05	0.00022046	3.962e-08	1.7588e-06
BIK	4	-0.2482	-1.3442	0.57204	0.714	0.17887	0.25629
ZBTB42	4	-0.089339	-0.4532	0.9477	0.97022	0.6504	0.70818
ZNF564	4	-0.24916	-1.3399	0.53619	0.6861	0.18028	0.25791
ISL1	4	0.0090172	0.061535	0.62204	0.75216	0.95093	0.96117
RHEBL1	4	-0.65932	-3.1882	0.019163	0.089106	0.0014318	0.0083461
CCDC71	4	-0.8544	-3.1624	0.0030738	0.022662	0.0015645	0.0088692
IFI16	4	-0.41864	-2.3738	0.12647	0.28929	0.017606	0.049089
ELOVL3	4	-0.023267	-0.29759	0.81838	0.88733	0.76601	0.80799
ZNF195	4	-0.42595	-1.997	0.16191	0.33206	0.045825	0.095633
RNF151	4	-0.35964	-1.0773	0.26464	0.44573	0.28133	0.36276
ERMARD	4	-0.051297	-0.134	0.83446	0.8977	0.8934	0.91634
SLC30A3	4	-0.55667	-2.6029	0.049651	0.16318	0.0092434	0.031332
KPNA3	4	-0.43415	-1.8705	0.18648	0.36204	0.061414	0.11737
SEL1L	4	-0.64165	-3.7739	0.024133	0.10447	0.00016074	0.0016519
RGS12	4	-1.2114	-5.2707	6.9229e-05	0.0010238	1.3594e-07	5.0001e-06
TBKBP1	4	-0.39575	-2.1663	0.19282	0.36836	0.030286	0.071327
LYSMD4	4	-0.21359	-1.4423	0.63843	0.76422	0.14921	0.2245
STATH	3	-0.2142	-0.57418	0.82071	0.88937	0.56585	0.63173
SAPCD1	4	-0.18701	-1.0392	0.59183	0.72924	0.29873	0.37983
TMEM132E	4	-0.19852	-1.1538	0.69311	0.80334	0.24859	0.33016
EML6	4	-0.32915	-2.0936	0.30131	0.4811	0.036296	0.08135
TRAF3IP3	4	-0.23365	-1.1405	0.52028	0.67304	0.25407	0.33547
PARK7	4	-0.5705	-3.0163	0.048003	0.15998	0.0025585	0.012646
FCAMR	4	-0.23818	-2.0263	0.50687	0.66184	0.042729	0.091078
C10orf11	4	-0.067502	-0.65856	0.99104	0.99403	0.51018	0.58173
PNN	4	-0.929	-2.1285	0.00144	0.012189	0.033294	0.07625
PIGC	4	-0.35288	-1.5964	0.23222	0.41273	0.1104	0.17995
CDC14B	4	-0.26997	-1.4414	0.53503	0.68508	0.14946	0.22468
C2orf62	4	-0.082617	-0.52362	0.98279	0.98936	0.60054	0.66312
RRP1B	4	-0.73478	-2.5113	0.010301	0.056985	0.012028	0.037522
IKBKG	4	-0.85794	-2.702	0.0031292	0.022967	0.0068917	0.025458
SETD6	4	-0.31942	-2.2438	0.33087	0.50951	0.024842	0.062049
C6orf141	4	-0.1556	-1.184	0.66837	0.78557	0.23643	0.31794
TMEM66	4	-0.12594	-0.23717	0.90056	0.94076	0.81253	0.84848
NCK2	4	-0.31278	-1.7353	0.31494	0.49373	0.082683	0.14551
PHYKPL	4	-0.28145	-2.2512	0.40894	0.57929	0.02437	0.061224
DDN	4	-1.076	-5.3676	0.0005123	0.0052827	7.9799e-08	3.1737e-06
C9orf50	4	-0.34236	-1.7234	0.24128	0.42169	0.084812	0.14827
PRKAG2	4	-0.41937	-2.0314	0.10016	0.24986	0.042211	0.090337
SYT16	4	-0.44476	-2.1486	0.13455	0.30031	0.031668	0.073676
VAV1	4	-0.63408	-2.6065	0.027858	0.11468	0.0091476	0.031082
ZC2HC1C	4	-0.57044	-2.2042	0.045594	0.15498	0.02751	0.066674
SERPINA5	4	-0.4783	-2.3561	0.10145	0.25182	0.018466	0.050517
KCNRG	4	-0.57249	-3.574	0.059246	0.18187	0.00035163	0.0029863
SLC26A3	4	-0.65466	-3.6827	0.020381	0.092774	0.0002308	0.0021727
ZDHHC1	4	-0.33741	-1.5707	0.294	0.47452	0.11624	0.18701
RPS6	1	-0.89334	-1.9509	0.12679	0.28929	0.051068	0.103
GHSR	4	-0.30439	-2.0545	0.30375	0.48328	0.039929	0.086852
SNF8	4	-1.1035	-3.3474	0.00041537	0.0043988	0.00081561	0.0055825
SKIL	4	-0.31282	-2.0102	0.28716	0.46855	0.044405	0.093654
RNASEH2C	4	-1.2391	-5.1964	0.00011077	0.0015516	2.0317e-07	6.9214e-06
COX14	4	-1.5015	-3.0315	1.3846e-05	0.00022046	0.0024331	0.012173
MTNR1A	4	-0.36385	-1.6076	0.35605	0.53231	0.10792	0.17689
OAZ1	4	-0.67521	-3.387	0.018498	0.087093	0.00070649	0.0050007
IFT52	4	-0.091299	-0.83944	0.8863	0.93149	0.40122	0.48037
KLF11	4	-0.63162	-3.0893	0.02657	0.11131	0.0020064	0.010627
C9orf91	4	-0.44229	-1.8348	0.16832	0.33992	0.066537	0.12442
WNT10B	4	-0.75241	-4.0723	0.0075875	0.045334	4.6557e-05	0.00063927
MYO5A	4	-0.25363	-1.5207	0.49985	0.65719	0.12834	0.20091
KRTAP6+AC0-1	3	0.13924	0.56866	0.35156	0.52819	0.56959	0.63524
LDHAL6A	4	-0.40036	-1.8827	0.18516	0.3605	0.059746	0.115
ETV2	4	-0.34095	-1.3628	0.33291	0.51179	0.17294	0.25023
PPAP2C	4	-0.37996	-2.2817	0.23233	0.41273	0.022507	0.057877
KCNV2	4	-0.25675	-1.4717	0.42141	0.59041	0.14109	0.21571
SORL1	4	-0.4849	-2.4769	0.099427	0.24844	0.013254	0.040119
SLAMF1	4	-0.35823	-2.6196	0.20135	0.37823	0.0088025	0.030262
ALPK2	4	-0.4703	-1.6985	0.14883	0.31706	0.089409	0.15401
CXCL11	4	-0.19412	-0.61201	0.85964	0.91385	0.54053	0.60935
FOXO3	4	-0.23187	-1.0915	0.50414	0.66053	0.27504	0.35671
ATP13A3	4	-0.56449	-2.493	0.037494	0.13729	0.012668	0.038907
KLF9	4	-0.30765	-1.395	0.43101	0.59845	0.16301	0.23932
ASF1A	4	-0.29666	-2.4839	0.34055	0.51836	0.012994	0.03955
LEPROTL1	4	-0.6968	-3.8597	0.022624	0.099537	0.00011354	0.0012671
PSD4	4	-0.27993	-1.943	0.3994	0.57125	0.052018	0.10436
LYSMD1	4	-0.29564	-1.5952	0.34126	0.51893	0.11067	0.18018
AMACR	4	-0.54562	-3.3469	0.038699	0.13969	0.00081715	0.0055885
ALDH5A1	4	-0.21598	-1.8471	0.50619	0.66141	0.064727	0.12208
ZCCHC12	4	-0.058847	-0.55565	0.95712	0.97567	0.57845	0.64322
PSMB6	4	-1.0747	-3.7435	0.00037384	0.0041009	0.00018144	0.001813
SPSB1	4	-0.12707	-0.60879	0.9357	0.96337	0.54266	0.61121
RAB35	4	-0.65947	-3.5603	0.020395	0.092774	0.00037048	0.0031099
CASKIN2	4	-0.41882	-2.2411	0.14502	0.31305	0.025023	0.062387
ALOX5	4	-0.35959	-3.0199	0.18293	0.35792	0.0025282	0.012544
XDH	4	-0.37908	-1.7469	0.21462	0.39371	0.080658	0.14294
ETNK1	4	-0.14529	-1.0037	0.6885	0.80012	0.31553	0.39691
UBTD1	4	-0.42891	-2.3904	0.12042	0.28113	0.016831	0.04755
FAM170A	4	-0.28538	-1.4939	0.40196	0.57303	0.13521	0.20895
PDE7B	4	-0.34484	-1.973	0.24474	0.42515	0.048495	0.099487
ADC	4	-0.3477	-1.7147	0.28748	0.46878	0.086405	0.15039
MAPRE2	4	-0.01992	0.083774	0.61524	0.74651	0.93324	0.94698
MXRA8	4	-0.40291	-1.3692	0.18073	0.35519	0.17094	0.24811
FAM192A	4	-0.33393	-1.2516	0.30084	0.48079	0.21073	0.29146
WDR11	4	-0.41125	-2.4576	0.13814	0.3047	0.013987	0.041626
NSFL1C	4	-0.74762	-3.7716	0.0058706	0.036985	0.00016219	0.001663
FGF17	4	-0.55111	-2.6292	0.084058	0.22555	0.0085597	0.029659
PCK1	4	-0.43206	-3.3945	0.10328	0.25478	0.00068744	0.0048926
EFEMP1	4	-0.43669	-2.6225	0.13609	0.30206	0.00873	0.030105
TNFRSF21	4	-0.35926	-1.7096	0.18657	0.3621	0.087342	0.15148
WISP2	4	-0.497	-2.997	0.059039	0.18151	0.0027261	0.0132
SERPINA11	4	-0.081218	-0.39715	0.91864	0.95216	0.69125	0.74311
PRLH	4	-1.0075	-4.3661	0.00071998	0.0069296	1.2646e-05	0.00022148
TRPC1	4	-0.12776	-0.78374	0.8121	0.88327	0.43319	0.51076
TXNDC2	4	-0.10647	-0.8427	0.71543	0.81715	0.3994	0.47863
DDX39A	4	-0.3236	-1.0459	0.37219	0.54681	0.2956	0.3768
PLIN2	4	-0.14106	-0.93604	0.77372	0.85814	0.34925	0.43019
DEFA5	4	-0.25349	-0.81767	0.64803	0.77126	0.41355	0.49242
NUP153	4	-0.95444	-3.1905	0.00089998	0.0083291	0.0014202	0.0083041
PIK3CB	4	-0.54761	-3.0532	0.043379	0.15034	0.0022645	0.011596
KRT28	4	-0.54485	-2.51	0.0589	0.18127	0.012072	0.037588
OR6C70	4	-0.42136	-1.8291	0.15542	0.32506	0.067386	0.12556
ZBTB7B	4	-0.5401	-2.0056	0.045899	0.15563	0.044899	0.094377
IFT27	4	-0.40394	-2.3027	0.21323	0.39262	0.021297	0.055876
IMPA2	4	-0.22896	-1.1833	0.50522	0.66114	0.23671	0.31819
GLIPR1L1	4	-0.07526	-0.34188	0.91558	0.95054	0.73244	0.77869
TMEM185B	4	-0.4929	-2.5838	0.081455	0.22103	0.009771	0.032529
VPS39	4	-0.60158	-2.2057	0.033895	0.12887	0.027405	0.0665
SGK3	4	-0.23049	-1.3335	0.4423	0.60727	0.18236	0.2603
SIM1	4	-0.24591	-1.8365	0.46479	0.62722	0.066277	0.12415
OR10G6	4	-0.30233	-1.8164	0.35868	0.53448	0.069304	0.12794
NEU4	4	-0.56068	-2.6536	0.043988	0.15157	0.0079632	0.028154
SH2D1B	4	-0.30064	-2.3222	0.3038	0.48328	0.020224	0.053779
HAGH	4	-0.67135	-3.0462	0.0189	0.088544	0.0023175	0.011791
PODNL1	4	-0.50338	-2.6195	0.097184	0.2448	0.0088056	0.030262
UBA7	4	-0.55236	-3.9961	0.054428	0.17229	6.4385e-05	0.00082508
GALNT6	4	-0.57151	-2.6113	0.043268	0.15015	0.0090208	0.030772
CYP4F22	4	-0.3121	-1.3469	0.39974	0.57154	0.178	0.25534
TTC5	4	-0.39948	-1.4843	0.19107	0.36683	0.13772	0.21199
RIBC2	4	-0.54636	-2.066	0.067	0.19636	0.038825	0.085065
NUDT7	4	-0.38802	-2.2286	0.20447	0.38196	0.025841	0.063714
SMPD2	4	-0.5292	-2.5186	0.054996	0.17363	0.011783	0.037045
ROBO2	4	-0.42205	-1.8706	0.15276	0.32166	0.061404	0.11736
COL3A1	4	-0.28121	-1.6333	0.37935	0.55278	0.1024	0.17039
MAP3K12	4	-0.4804	-2.3374	0.095425	0.24241	0.019421	0.052354
LIN28B	4	-0.32534	-1.8175	0.2818	0.46375	0.069139	0.12771
GRASP	4	-0.55845	-3.1273	0.048779	0.16149	0.0017643	0.0096828
PDCD4	4	-0.49495	-2.45	0.068329	0.19851	0.014287	0.042236
UCMA	4	-0.19315	-0.94614	0.53978	0.68898	0.34408	0.42519
MAF	4	-0.024934	-0.26761	0.88893	0.93328	0.789	0.82824
RAD52	4	-0.45983	-2.7718	0.083463	0.22459	0.0055755	0.021966
FAM9A	4	-0.50281	-3.5332	0.070752	0.20294	0.00041054	0.0033431
MTFR1L	4	-0.35024	-2.1109	0.26007	0.4405	0.034783	0.078809
FAM3A	4	-0.65066	-2.1209	0.023427	0.1021	0.033927	0.077308
FKTN	4	-0.52063	-1.5345	0.090538	0.23552	0.12491	0.19695
ARRDC4	4	-0.38095	-1.833	0.22769	0.40778	0.066807	0.12477
CHAMP1	4	-0.54536	-2.3944	0.076249	0.21217	0.016648	0.047175
PTPRT	4	-0.22425	-1.4922	0.46004	0.62316	0.13564	0.20941
PICK1	4	-0.052811	-0.1273	0.7487	0.84008	0.8987	0.92014
ZFAND2A	4	-0.27675	-1.4997	0.34969	0.52663	0.13369	0.20711
CD84	4	-0.0125	-0.21718	0.79449	0.872	0.82807	0.86148
NTN1	4	-0.34412	-1.9097	0.22162	0.40075	0.056175	0.11
ARRDC5	4	-0.76471	-2.0045	0.0076014	0.045402	0.045017	0.094568
CDH20	4	-0.01484	0.13429	0.56477	0.70836	0.89317	0.91616
SPATA21	4	-0.66846	-3.6194	0.020561	0.093396	0.00029527	0.0026238
BHMT2	4	-0.45338	-2.3781	0.13642	0.30247	0.017401	0.048689
NEB	4	-0.24801	-1.6729	0.46559	0.62793	0.094351	0.16047
MRPL47	4	-1.7177	-4.7368	0	0	2.1714e-06	5.1724e-05
MMD2	4	-0.36774	-2.347	0.18398	0.35921	0.018923	0.051411
CTAG2	4	-0.35347	-1.7975	0.28007	0.46242	0.07225	0.13168
DEAF1	4	-0.69311	-3.95	0.014857	0.074225	7.816e-05	0.00095484
AFTPH	4	-0.25696	-1.3391	0.48316	0.64294	0.18055	0.25821
MZF1	4	-0.27437	-1.0934	0.4838	0.64325	0.27422	0.35594
PCYOX1L	4	-0.37858	-1.9769	0.21421	0.39338	0.048055	0.098881
IL18BP	4	-0.36291	-2.7151	0.052005	0.16804	0.0066264	0.024797
PRR16	4	-0.30685	-2.473	0.35137	0.52798	0.013398	0.040406
HMCES	4	-0.54038	-3.5623	0.056283	0.17608	0.00036761	0.0030926
MAP7D3	4	-0.38146	-1.989	0.24438	0.42479	0.046703	0.097005
TCF3	4	-0.46259	-2.5103	0.12368	0.28562	0.012062	0.037576
TCN2	4	-0.2306	-1.3924	0.6278	0.75696	0.1638	0.2403
DEDD2	4	-0.41007	-0.81936	0.22049	0.39944	0.41258	0.49135
SERPINB13	4	-0.32581	-1.4243	0.40841	0.57898	0.15437	0.23007
C2orf88	4	-0.50904	-1.9008	0.066709	0.19598	0.057327	0.11158
ABCF3	4	-0.42633	-3.3498	0.12688	0.28933	0.0008086	0.0055496
FASTKD3	4	-0.55857	-3.2507	0.040042	0.14263	0.0011512	0.0071094
AMIGO1	4	-0.56093	-2.1056	0.038367	0.13914	0.035238	0.079552
TMEM208	4	-0.6467	-3.243	0.022223	0.098359	0.0011829	0.0072598
PDF	4	-0.32325	-1.4202	0.3229	0.50135	0.15556	0.23126
DSEL	4	-0.35096	-0.96363	0.34577	0.52315	0.33523	0.41621
TEPP	4	-0.47192	-3.0627	0.1051	0.25802	0.0021935	0.011329
SAG	4	-0.062802	-0.56788	0.91297	0.94891	0.57012	0.63555
HOXB3	4	-0.56284	-2.6209	0.048073	0.16003	0.0087704	0.030197
TRIM11	4	-0.3162	-1.4855	0.31448	0.49353	0.13742	0.21166
NPHP4	4	-0.51367	-2.4368	0.079267	0.21771	0.01482	0.043372
APPBP2	4	-0.30233	-2.1757	0.22832	0.40837	0.029581	0.070167
NUDT9	4	-0.051951	0.045002	0.63509	0.76189	0.96411	0.97135
HIST1H4E	2	0.058406	0.075108	0.66706	0.78486	0.94013	0.95258
CRK	4	-0.24408	-1.2593	0.52301	0.6755	0.20791	0.28819
HIST1H3I	4	-0.24053	-1.5845	0.43948	0.60528	0.11308	0.18321
FOCAD	4	-0.22939	-1.2617	0.49431	0.65229	0.20705	0.28742
GNL1	4	-1.2713	-4.7187	0.00012461	0.0016257	2.3732e-06	5.5796e-05
STARD9	4	-0.69092	-3.2299	0.0144	0.072666	0.0012381	0.0075323
ZNF609	4	-0.26	-1.2443	0.48372	0.64325	0.21338	0.29429
METTL8	4	-0.59757	-3.076	0.030752	0.12163	0.0020981	0.010961
INS+AC0-IGF2	4	-0.52578	-3.4052	0.064023	0.19111	0.00066105	0.0047497
HRASLS2	4	-0.14089	-0.77277	0.88321	0.92971	0.43966	0.51686
XYLB	4	-0.62244	-3.4677	0.027692	0.1143	0.00052486	0.0039987
SCAPER	4	0.031454	0.30404	0.52571	0.67739	0.7611	0.8036
OR3A3	4	0.073853	0.20005	0.5624	0.70661	0.84144	0.87221
TBC1D10A	4	-0.47446	-2.5297	0.12357	0.28543	0.011417	0.036243
UBA52	3	-2.0822	-4.0191	0	0	5.8427e-05	0.0007678
FAM162A	4	-0.62199	-2.4726	0.021821	0.096973	0.013415	0.040443
SMLR1	4	-0.24575	-1.7054	0.5039	0.66051	0.088118	0.1523
RWDD1	4	-0.27872	-1.3291	0.38149	0.55474	0.18382	0.26196
VSTM2L	4	-0.41914	-2.0391	0.12206	0.28347	0.041439	0.089105
HSDL1	4	-0.43842	-3.0681	0.091479	0.23681	0.0021545	0.011201
PTPN18	4	-0.33423	-1.5353	0.28082	0.46331	0.12472	0.1967
SLC36A4	4	-0.32113	-1.5553	0.3344	0.51309	0.11986	0.19112
IFT172	4	-0.3504	-1.5958	0.26349	0.44442	0.11053	0.18005
VCAM1	4	-0.22754	-1.2705	0.50174	0.65882	0.20392	0.28382
B3GAT1	4	-0.35404	-1.2616	0.38064	0.55372	0.20711	0.28746
ANKRD36C	4	-0.38009	-1.9199	0.20993	0.38881	0.054871	0.1083
MDH1	4	-0.53252	-2.4387	0.062334	0.18802	0.014739	0.043224
TEX26	4	-0.4728	-1.4213	0.14132	0.30844	0.15522	0.231
LHFPL2	4	-0.43997	-1.1279	0.15158	0.32016	0.25937	0.34082
KLHL5	4	-0.4771	-2.7122	0.041621	0.14638	0.0066829	0.024941
DACT3	4	-0.55566	-2.6343	0.066751	0.19604	0.008432	0.029352
LDOC1	4	-0.9216	-3.6853	0.0018553	0.015077	0.00022846	0.0021547
ELL2	4	-0.56224	-2.5418	0.035902	0.13349	0.011027	0.035309
KRTAP20+AC0-2	4	-0.15669	-0.91248	0.78862	0.86844	0.36151	0.44176
GLYATL2	4	-0.53295	-2.1797	0.06646	0.1955	0.029279	0.069726
PPFIA4	4	-0.28656	-1.3478	0.38001	0.55335	0.17773	0.25508
ACRBP	4	-0.10335	-1.1102	0.85042	0.90873	0.26691	0.34865
GANC	4	-0.39105	-2.2825	0.19971	0.37638	0.022463	0.057822
ARR3	4	-0.12567	-0.87607	0.75536	0.84477	0.38099	0.46107
LAMB3	4	-0.096805	-0.55739	0.97807	0.98701	0.57726	0.64229
GTF2H1	4	-1.0294	-4.2166	0.00067844	0.0065789	2.4797e-05	0.00039096
TEKT2	4	-0.053792	-0.20024	0.80378	0.87862	0.8413	0.87211
IGSF22	4	-0.42149	-2.3811	0.15809	0.32779	0.01726	0.0484
FAM124A	4	-0.32492	-0.81069	0.3967	0.56876	0.41754	0.49615
CD207	4	-0.27271	-1.1923	0.44099	0.6062	0.23313	0.31487
PRMT6	4	-0.41203	-2	0.1385	0.30523	0.0455	0.095191
FAM181B	4	-0.53792	-1.1105	0.096575	0.24398	0.26677	0.34852
FASTK	4	-0.32077	-2.2399	0.21846	0.39758	0.025096	0.062472
GABRB1	4	-0.40467	-2.3677	0.17403	0.34685	0.017897	0.049566
SHKBP1	4	-0.58906	-2.0434	0.050731	0.16522	0.04101	0.08851
LRRC8C	4	-0.44925	-1.9814	0.10107	0.25124	0.04755	0.098153
HSPA12A	4	-0.016817	-0.18452	0.79746	0.87431	0.8536	0.88249
AGT	4	-0.084996	-0.42711	0.97846	0.98714	0.6693	0.72464
C19orf67	4	-0.29169	-1.4188	0.38368	0.55698	0.15597	0.23172
IFNL1	4	-0.4648	-1.6916	0.10775	0.26216	0.090714	0.15565
ZNF790	4	-0.19126	-0.7379	0.7967	0.87374	0.46058	0.53611
OR14A2	4	-0.35922	-1.3601	0.24364	0.42382	0.1738	0.25101
E2F5	4	-0.40976	-1.8561	0.10588	0.2594	0.063438	0.12026
SEC23A	4	-0.31446	-1.8731	0.33301	0.51183	0.061051	0.11695
TXNL1	4	-0.27484	-1.2902	0.5494	0.69648	0.19698	0.27612
TAS2R8	4	-0.26975	-1.1298	0.3358	0.51405	0.25856	0.34
STAT3	4	-0.17127	-1.0704	0.7544	0.84401	0.28446	0.36589
ACOXL	4	-0.8717	-3.5483	0.0021046	0.01663	0.00038772	0.0032224
EBF4	4	-0.10764	-0.58402	0.87972	0.92771	0.5592	0.6257
SGSM3	4	-0.085381	-0.18591	0.86492	0.91718	0.85251	0.88156
ZNF256	4	-0.33438	-1.6953	0.36593	0.54139	0.090015	0.15475
PLAUR	4	-0.12867	-0.49476	0.97918	0.98731	0.62077	0.68142
CLDND1	4	-0.47642	-2.0487	0.097184	0.2448	0.040496	0.087653
NPAS3	4	-0.31812	-2.1878	0.3257	0.50418	0.028686	0.068761
COLQ	4	-0.32599	-1.9047	0.31384	0.4931	0.056816	0.11093
TIMP3	4	-0.14996	-0.67429	0.90271	0.94188	0.50013	0.57287
ZNF814	4	-0.14014	-0.4086	0.97225	0.98358	0.68283	0.73629
INPP5F	4	-0.2691	-1.8434	0.3803	0.55341	0.065265	0.12274
ZCRB1	4	-0.84274	-1.5248	0.0031707	0.023141	0.12731	0.19951
TLE3	4	-0.82156	-3.8614	0.0041676	0.028765	0.00011274	0.0012613
LYST	4	-0.21114	-0.92565	0.58656	0.72538	0.35463	0.43524
NMNAT2	4	-0.56744	-2.1327	0.039405	0.14137	0.032949	0.075686
SNX18	4	-0.55019	-2.6854	0.052213	0.16832	0.0072442	0.026267
ARHGAP18	4	-0.28304	-2.0937	0.37197	0.54666	0.036282	0.08133
ERCC6L2	4	-0.334	-1.578	0.36618	0.54139	0.11458	0.18504
DVL1	4	-0.60542	-3.1584	0.032427	0.12554	0.0015866	0.0089521
RWDD4	4	-0.8567	-3.8443	0.0047214	0.031307	0.00012089	0.0013302
ATG14	4	-0.43305	-2.5771	0.14584	0.31382	0.0099645	0.03291
C19orf60	4	-0.51964	-1.7021	0.085719	0.22795	0.088733	0.15314
CDH6	4	-0.20958	-1.1758	0.50219	0.65917	0.23967	0.32103
CHM	4	-0.0048512	-0.1489	0.79069	0.86969	0.88163	0.90583
PPY	4	-0.47589	-2.2906	0.10224	0.25305	0.021989	0.057036
GPR135	4	0.048057	0.34989	0.48708	0.64648	0.72642	0.77357
DNASE1L1	4	-0.36626	-2.0702	0.25546	0.43601	0.038438	0.084443
SLC5A1	4	-0.55652	-2.0836	0.061143	0.18565	0.037192	0.08257
FRRS1	4	-0.45618	-2.558	0.098236	0.24649	0.010527	0.034175
MEA1	4	-0.52881	-2.8893	0.046591	0.15704	0.003861	0.016825
FAM3B	4	-0.6081	-3.6888	0.035445	0.13261	0.0002253	0.0021321
ATG2A	4	-0.57309	-2.2869	0.01494	0.074517	0.0222	0.057377
PDHB	4	-0.71604	-2.9587	0.010689	0.058454	0.0030891	0.014389
BCLAF1	4	-0.96252	-2.4863	0.00092767	0.0084596	0.012907	0.039372
TRPC3	4	-0.39395	-0.9408	0.28689	0.46835	0.3468	0.42778
DEPDC7	4	-0.46834	-2.2318	0.11144	0.26805	0.025629	0.063374
C15orf59	4	-0.33617	-2.3015	0.30668	0.48621	0.021364	0.055946
YWHAH	4	-0.51033	-2.3669	0.091424	0.23677	0.017937	0.049592
C17orf107	4	-0.3872	-2.2324	0.14159	0.3087	0.025592	0.063317
PCNT	4	-0.76227	-2.6967	0.0078921	0.04666	0.0070028	0.025684
OR5T1	4	-0.39127	-1.7429	0.21021	0.3892	0.081348	0.14387
MYL5	4	-0.50677	-2.4074	0.13044	0.29433	0.016068	0.045863
ITGB6	4	-0.42632	-3.1437	0.13483	0.30059	0.0016685	0.0092925
CASP9	4	-0.45889	-3.4446	0.13144	0.29566	0.00057196	0.0042622
DGAT2	4	-0.77887	-3.6449	0.00092767	0.0084596	0.00026754	0.00243
KCNMB2	4	-0.31718	-2.2898	0.28729	0.46867	0.022034	0.057101
PFN4	4	-0.30777	-1.6672	0.3511	0.52789	0.09547	0.16194
MBD1	4	0.045339	0.53601	0.39099	0.56379	0.59195	0.65544
APLN	4	-0.24133	-1.1968	0.55797	0.70359	0.23139	0.31319
C1orf85	4	-0.32236	-1.9819	0.26898	0.45078	0.047487	0.098076
CASC10	4	-0.94155	-2.3286	0.0013015	0.01126	0.019882	0.05323
ADAM8	4	-0.13736	-0.93471	0.77851	0.86148	0.34994	0.43082
C9orf129	4	-0.40222	-1.9808	0.23024	0.41059	0.047613	0.098225
ANKRD22	4	-0.17986	-0.96088	0.63328	0.76088	0.33661	0.41754
KCND1	4	-0.54286	-1.8217	0.050122	0.16395	0.068503	0.12696
DUSP13	4	-0.52368	-3.3936	0.05116	0.16599	0.00068975	0.0049051
SDC1	4	-0.44565	-2.3017	0.12875	0.29191	0.021353	0.055925
LAMA4	4	-0.12118	-1.0711	0.86481	0.91718	0.28415	0.36555
MRPS31	4	-1.3238	-4.7743	0.00012461	0.0016257	1.8033e-06	4.3822e-05
ZNF618	4	-0.070299	-0.29248	0.77847	0.86148	0.76992	0.8113
ARL5B	4	-0.14473	-0.95495	0.70209	0.80926	0.3396	0.42051
TSPO2	4	-0.3826	-2.3163	0.16902	0.34094	0.020539	0.054366
MOB3A	4	-0.3996	-2.4924	0.20126	0.37811	0.012689	0.038949
PIK3R1	4	-0.48476	-2.1244	0.1048	0.25745	0.033634	0.076786
WNT2	4	-0.11588	-0.73773	0.93573	0.96337	0.46068	0.53619
NME5	4	0.044118	0.35659	0.51288	0.66676	0.7214	0.76934
PTMS	4	-0.63178	-2.3582	0.01757	0.084174	0.018363	0.050328
TMEM8C	4	-0.21868	-1.647	0.52933	0.68043	0.099567	0.1671
CCDC51	4	-1.094	-3.6768	0.0004846	0.0050872	0.00023617	0.0022106
FCGRT	4	-0.42879	-2.1584	0.18846	0.36387	0.030896	0.072299
GPR87	4	-0.41616	-1.5122	0.13455	0.30031	0.13048	0.2035
WDR4	4	-1.3725	-4.7354	0.00011077	0.0015516	2.1866e-06	5.1949e-05
SLC13A1	4	-0.45371	-1.6176	0.11961	0.2802	0.10574	0.17448
PHOSPHO1	4	-0.21253	-1.3274	0.61776	0.74851	0.18437	0.2625
SUFU	4	-0.32708	-1.2122	0.25986	0.44036	0.22545	0.30674
CLCN4	4	-0.30283	-2.1525	0.33209	0.51084	0.031355	0.073126
SH2D4A	4	-0.24092	-0.80599	0.69294	0.80332	0.42025	0.4986
GNA15	4	-0.2669	-1.4111	0.48394	0.6433	0.15822	0.23409
ROGDI	4	-0.45173	-3.1798	0.1328	0.29782	0.0014737	0.0085122
ZYG11A	4	-0.63871	-3.1659	0.018387	0.086797	0.0015461	0.0088037
HNRNPH3	4	-0.33639	-1.4873	0.23622	0.4171	0.13694	0.21104
LZTS2	4	-0.32249	-1.9193	0.26875	0.45047	0.054948	0.10839
CDKN2D	4	-0.35765	-1.7406	0.27363	0.4557	0.081762	0.14437
HIC2	4	-0.049275	-0.11205	0.78312	0.86473	0.91078	0.92973
FAM183B	4	-0.42709	-2.4718	0.10653	0.26007	0.013443	0.040515
LGALS1	4	0.073213	0.55596	0.36917	0.54383	0.57824	0.64313
PCDHB7	4	-0.19204	-1.0502	0.6721	0.78858	0.29364	0.37483
CLIC6	4	-0.73948	-2.2249	0.0092213	0.052375	0.026085	0.064114
RIPK1	4	-0.80254	-3.5329	0.003503	0.024921	0.00041105	0.0033435
ISOC1	4	-0.45192	-2.0924	0.12175	0.28295	0.0364	0.081523
SCGB1D4	4	-0.47825	-1.779	0.10591	0.25943	0.075243	0.13567
FTCDNL1	4	-0.47404	-2.1233	0.099288	0.24817	0.033726	0.076958
CD40LG	4	-0.24547	-1.4995	0.57086	0.71317	0.13374	0.20716
ATP8B1	4	-0.30281	-1.438	0.46991	0.63126	0.15042	0.22569
TFAP2E	4	-0.40312	-2.4811	0.19206	0.36791	0.013099	0.039751
PLD4	4	-0.34473	-1.5415	0.28362	0.46504	0.1232	0.195
PPP1R13B	4	-0.49789	-2.0274	0.086426	0.22881	0.04262	0.090973
CYP3A43	4	-0.25264	-0.83844	0.4928	0.6513	0.40178	0.48088
DAK	4	-0.3097	-1.4042	0.36795	0.54269	0.16025	0.23634
RAB8B	4	-0.2401	-1.1483	0.54068	0.68965	0.25085	0.33219
EMC4	4	-1.7971	-5.5135	0	0	3.5178e-08	1.5801e-06
H2BFM	4	-0.28902	-2.0222	0.28338	0.46486	0.043159	0.091746
C14orf166	4	-1.0132	-4.418	0.00076152	0.0072254	9.9604e-06	0.00018275
TNNI3	4	-0.45955	-1.8211	0.15027	0.31887	0.068589	0.12706
LMO3	4	-0.29598	-1.82	0.28715	0.46855	0.068762	0.12721
FAM49B	4	0.47559	1.913	0.024992	0.10706	0.055745	0.10944
ABCG2	4	-0.25486	-0.82327	0.65487	0.77638	0.41036	0.48936
CDKN2B	4	-0.35287	-1.8196	0.22139	0.40058	0.068824	0.12729
C19orf26	4	-0.637	-3.2124	0.027221	0.11333	0.0013162	0.0078799
FSCN3	4	-0.30155	-1.654	0.36218	0.53809	0.098123	0.16532
HSPA4L	4	-0.23163	-1.0904	0.7263	0.824	0.27553	0.35712
METRNL	4	-0.64372	-3.9514	0.010897	0.059298	7.7699e-05	0.0009505
LRTM2	4	-0.47381	-2.4687	0.074255	0.20887	0.013561	0.040732
FABP7	4	-0.35934	-1.8289	0.22056	0.39953	0.067422	0.12562
KCNIP3	4	-0.22393	-1.39	0.53921	0.68849	0.16452	0.2411
LRRC4C	4	-0.43989	-2.2744	0.1408	0.3078	0.022939	0.05863
COL1A1	4	-0.11623	-0.81079	0.74075	0.83484	0.41748	0.49612
COL8A2	4	-0.36594	-1.4536	0.2521	0.43258	0.14606	0.22105
NRD1	4	-1.1496	-4.4698	0.00027692	0.0031867	7.8298e-06	0.0001496
KIAA0895	4	-0.36885	-2.0543	0.16971	0.34142	0.039951	0.08689
MKLN1	4	-0.59012	-3.7031	0.020326	0.09263	0.000213	0.0020468
C11orf52	4	-0.74642	-2.1656	0.0084875	0.049103	0.030345	0.071398
C21orf119	4	-0.58644	-2.636	0.040361	0.1434	0.0083888	0.029269
FAM173B	4	-0.22487	-1.5116	0.50518	0.66114	0.13063	0.20366
LENG9	4	-0.55341	-2.713	0.067969	0.19798	0.0066678	0.024902
FCRL3	4	-0.46306	-2.7237	0.089956	0.23438	0.0064547	0.024341
ARFGAP3	4	-0.2501	-1.066	0.56624	0.7097	0.28641	0.36781
WAS	4	-0.39435	-1.5611	0.17342	0.34622	0.1185	0.18951
TEKT1	4	-0.38297	-2.3712	0.14643	0.31428	0.017733	0.049308
CHMP6	4	-0.59293	-2.7106	0.018235	0.086372	0.0067162	0.025045
USP30	4	-0.27665	-1.9759	0.44194	0.60687	0.048166	0.099064
FUT9	4	-0.19059	-0.83677	0.62825	0.75706	0.40272	0.48172
RHOQ	4	-0.72626	-2.3605	0.0096644	0.054294	0.018251	0.05015
OR10P1	4	-0.69916	-2.8611	0.012766	0.066561	0.0042222	0.017942
CBL	4	-0.3452	-1.5672	0.29217	0.47304	0.11706	0.1879
GGH	4	-0.17018	-1.3882	0.61733	0.74815	0.16507	0.24177
OR52W1	4	-0.48419	-2.5502	0.094415	0.24089	0.010767	0.034733
DUSP11	4	-0.36663	-1.9498	0.23768	0.41832	0.051202	0.10321
BTBD17	4	-0.3569	-2.0859	0.23045	0.41087	0.036991	0.082312
SLC26A11	4	-0.32323	-1.8381	0.18995	0.36544	0.066046	0.12383
DDX56	4	-1.9139	-5.9441	0	0	2.7799e-09	1.8522e-07
ZNF48	4	-0.3739	-2.4114	0.2391	0.41984	0.015892	0.045548
WWC2	4	-0.46346	-1.96	0.17561	0.34859	0.049993	0.10158
GPRASP1	4	-0.34877	-2.3237	0.18311	0.35809	0.020144	0.053618
LRP11	4	-0.2846	-1.6658	0.36801	0.54269	0.095761	0.16234
CDK5R2	4	-0.38886	-1.8402	0.18171	0.35671	0.065744	0.12342
CREB1	4	-0.78898	-3.5161	0.0046107	0.030789	0.00043796	0.003499
GOT1L1	4	-0.27751	-1.7139	0.39771	0.56951	0.086546	0.15053
DCLRE1B	4	-1.4681	-4.5762	1.3846e-05	0.00022046	4.7358e-06	9.9084e-05
WDR72	4	-0.16444	-0.76494	0.78334	0.86486	0.4443	0.52127
KIAA1107	4	-0.33807	-2.2711	0.24058	0.42097	0.023143	0.058996
MPEG1	4	-0.95666	-3.4143	0.0012184	0.010602	0.00063955	0.0046247
SLC25A48	4	-1.2503	-4.056	0.00018	0.0022445	4.9923e-05	0.0006742
ANKRD33	4	-0.58526	-2.5809	0.038353	0.13914	0.0098545	0.032708
PHF16	4	-0.43219	-1.5642	0.12954	0.29292	0.11777	0.18868
CPA2	4	-0.35965	-1.6959	0.15352	0.32285	0.089903	0.15461
MYOZ3	4	-0.56509	-2.8411	0.045608	0.155	0.0044951	0.018797
SLIT2	4	-0.30334	-2.0032	0.50181	0.65882	0.045151	0.094731
PCSK7	4	-0.41703	-2.084	0.17221	0.34489	0.037158	0.082535
UCP1	4	-0.61748	-2.6978	0.047242	0.15835	0.0069809	0.025621
DGKG	4	-0.043431	-0.45376	0.87587	0.92533	0.65	0.70787
GSTT1	4	-0.11292	-0.57999	0.96314	0.97875	0.56192	0.62828
MEMO1	4	-0.75291	-3.3628	0.0075875	0.045334	0.00077152	0.0053703
RABEP1	4	-0.56843	-2.7199	0.029616	0.11904	0.0065295	0.024536
SFMBT1	4	0.0066738	0.1145	0.60682	0.74022	0.90884	0.92859
SOGA3	4	-0.056535	-0.32348	0.90334	0.94219	0.74633	0.79027
GALR3	4	-0.33721	-1.5945	0.33817	0.51619	0.11082	0.18037
SELP	4	-0.1385	-0.78172	0.80504	0.87941	0.43438	0.51195
NUDT2	4	-0.24093	-1.737	0.49313	0.65163	0.082393	0.14511
OTP	4	-0.62022	-2.5805	0.03215	0.12495	0.009866	0.032725
EDARADD	4	-0.54145	-3.1709	0.052573	0.16909	0.0015195	0.0086907
KIF20B	4	-0.89613	-2.8943	0.0015646	0.013091	0.0037998	0.016637
ADARB2	4	-0.089715	-0.78506	0.88123	0.92876	0.43242	0.51021
SDR9C7	4	-0.32334	-0.64546	0.31638	0.49511	0.51863	0.58921
S100A4	4	-0.29936	-2.0108	0.31465	0.49359	0.044343	0.093546
UNC13A	4	-0.18823	-0.96031	0.77183	0.85704	0.3369	0.41779
ZCCHC6	4	-0.19348	-0.65389	0.78153	0.86381	0.51318	0.58438
PINK1	4	-0.58261	-3.2143	0.042354	0.14798	0.0013075	0.0078433
MFHAS1	4	-0.41505	-2.0647	0.246	0.42654	0.038955	0.085241
ISM1	4	-0.46543	-3.0148	0.088613	0.23273	0.0025718	0.012681
SLC12A2	4	0.0047355	0.023558	0.63753	0.76397	0.98121	0.98475
SLC35B4	4	-0.39875	-1.8444	0.11516	0.27377	0.065119	0.12259
BABAM1	4	-0.54751	-1.8052	0.067	0.19636	0.071042	0.13016
TPCN1	4	-0.38256	-1.8569	0.21861	0.39775	0.06333	0.12015
TTN	4	-0.13873	-0.94031	0.8098	0.88212	0.34706	0.42804
ZNF24	4	-0.026706	0.04225	0.6379	0.76408	0.9663	0.97304
DIEXF	4	-1.3821	-3.6453	6.9229e-05	0.0010238	0.00026705	0.0024279
PDZD7	4	-0.59498	-3.4824	0.028467	0.11637	0.00049701	0.0038302
PCBP1	4	-2.6217	-6.4216	0	0	1.3483e-10	1.432e-08
MBD3L1	4	-0.33583	-2.5736	0.31622	0.49504	0.010063	0.03314
GPLD1	4	-0.11973	-0.83146	0.81588	0.88552	0.40571	0.48485
TMEM200A	4	-0.47634	-1.0293	0.087464	0.23058	0.30332	0.38447
LRTOMT	4	-0.36816	-1.3023	0.23531	0.4161	0.1928	0.27152
GDPGP1	4	-0.20599	-1.1245	0.66215	0.78168	0.2608	0.34235
MAMLD1	4	-0.36273	-2.3489	0.26184	0.44254	0.01883	0.051203
MTR	4	-0.30584	-1.7079	0.47808	0.63859	0.087657	0.15175
OR13G1	4	-0.19324	-0.84667	0.64631	0.76994	0.39718	0.47657
LY6G6F	4	-0.80604	-2.9658	0.0033507	0.024161	0.0030194	0.014179
OR52L1	4	-0.56635	-2.3861	0.046397	0.15676	0.017027	0.047932
PSEN2	4	-0.16513	-1.1933	0.73638	0.83151	0.23275	0.31452
BCS1L	4	-1.5574	-5.0391	0	0	4.6767e-07	1.3843e-05
LIG4	4	-0.63385	-3.1813	0.032815	0.12639	0.0014662	0.0084852
TAS1R1	4	-0.32866	-1.4374	0.32779	0.50624	0.15062	0.22584
MEF2B	4	-0.27518	-0.89147	0.49704	0.65463	0.37268	0.45277
YY1AP1	4	-0.25198	-0.78298	0.4245	0.59279	0.43364	0.51118
C16orf91	4	-0.42365	-2.138	0.16481	0.3353	0.032515	0.074988
FAM109A	4	-0.56197	-2.0952	0.049983	0.16366	0.036157	0.08112
ANO1	4	-0.92706	-4.5632	1.3846e-05	0.00022046	5.0376e-06	0.00010419
CACFD1	4	-0.061841	-0.37801	0.93821	0.96487	0.70543	0.75564
CWC22	4	-0.84872	-2.0244	0.0025615	0.019416	0.042925	0.091379
LMBRD1	4	-0.36926	-1.7829	0.19718	0.37319	0.074603	0.13487
TCHP	4	-0.49976	-1.9574	0.086176	0.22845	0.050298	0.10203
PTPLAD1	4	-0.34072	-1.9176	0.29271	0.47337	0.055162	0.10867
GBP1	4	-0.21055	-1.2979	0.53946	0.68876	0.19432	0.27328
SHF	4	-0.58723	-3.2119	0.039364	0.1413	0.0013185	0.007888
SLC25A41	4	-0.50841	-1.8361	0.084252	0.22577	0.066345	0.12419
TMEM185A	4	-0.37336	-1.5446	0.24272	0.42282	0.12244	0.19414
MESDC2	4	-0.32708	-1.2899	0.32607	0.50463	0.19709	0.2762
ITLN1	4	-0.40228	-2.0707	0.14427	0.31209	0.038388	0.084405
CEP97	4	-1.3742	-5.1646	6.9229e-05	0.0010238	2.4102e-07	7.9703e-06
GRAMD3	4	-0.77226	-3.8759	0.0061752	0.038635	0.00010622	0.0012047
B3GNT3	4	-0.68296	-3.3071	0.019523	0.0902	0.00094275	0.0061922
PLK3	4	-0.52204	-2.2328	0.053902	0.17135	0.02556	0.063273
CLDN14	4	-0.12092	-0.48338	0.94458	0.96825	0.62883	0.68855
SLC22A1	4	-0.34864	-1.7861	0.2521	0.43258	0.074087	0.1342
ATP1A4	4	-0.28994	-1.8036	0.32653	0.50492	0.071301	0.1305
SDF4	4	-0.059939	-0.26863	0.85485	0.91097	0.78821	0.82757
SLC28A1	4	-0.23793	-1.4416	0.55437	0.70077	0.14941	0.22467
HMGB4	4	-0.42385	-1.6363	0.16407	0.33456	0.10178	0.1696
GM2A	4	-0.34512	-1.7264	0.28074	0.46322	0.08428	0.14761
CHRNB4	4	-0.70952	-2.1081	0.012558	0.065877	0.035018	0.079164
ZNF665	4	-0.33481	-2.0201	0.36354	0.53923	0.043372	0.092057
C15orf54	4	-0.52006	-2.7537	0.069838	0.20147	0.0058921	0.022869
KCNA4	4	-0.33019	-2.0405	0.29755	0.47777	0.0413	0.088905
PKP3	4	-0.47035	-1.5256	0.11254	0.26971	0.12711	0.19926
ZNF550	4	-0.23985	-1.3079	0.62816	0.75706	0.19091	0.26951
FXYD7	4	-0.45129	-1.2852	0.15027	0.31887	0.19873	0.27812
PSMB11	4	-0.52386	-2.2989	0.067872	0.19785	0.021509	0.056194
SPTSSA	4	-0.12121	-0.66836	0.9154	0.9505	0.50391	0.57589
FDX1	4	-1.0753	-3.7176	0.00027692	0.0031867	0.00020111	0.0019672
CNN3	4	-0.60755	-2.0569	0.025199	0.10744	0.039691	0.086475
SYTL1	4	-0.37431	-1.5559	0.23764	0.41832	0.11973	0.19106
FHIT	4	-0.57362	-2.3084	0.042036	0.14746	0.020979	0.055259
OR10G7	4	0.16707	1.4896	0.21116	0.39001	0.13632	0.21024
PI3	4	-0.20665	-1.153	0.50878	0.663	0.24891	0.33042
PHPT1	4	-0.054671	-0.37772	0.91285	0.94891	0.70564	0.75566
ARAP3	4	-0.11494	-0.53064	0.94122	0.96654	0.59567	0.65872
GGA3	4	-0.47626	-1.8361	0.089845	0.23438	0.066345	0.12419
IFIT1	4	-0.41592	-2.619	0.13361	0.29898	0.0088178	0.030286
IDNK	4	-0.17813	-1.2171	0.83487	0.89799	0.22356	0.30486
KIAA0319L	4	-0.52219	-3.2401	0.073175	0.207	0.0011948	0.0073129
OR1E1	4	-0.27054	-1.7207	0.33036	0.50904	0.085297	0.14892
CPE	4	-0.43609	-1.844	0.21341	0.39269	0.065178	0.12267
PIGK	4	-0.74048	-3.5222	0.0068814	0.042262	0.00042798	0.0034437
BAI3	4	-0.25458	-1.644	0.42898	0.59674	0.10018	0.16771
LRP10	4	-0.72016	-2.9954	0.010703	0.058454	0.0027406	0.013252
FIBIN	4	-0.3768	-1.6768	0.21334	0.39262	0.093572	0.15948
ZFP36	4	-0.42469	-2.0508	0.19806	0.37448	0.040284	0.08735
IRF2	4	-0.51243	-2.4155	0.12042	0.28113	0.015715	0.045174
WAPAL	4	-2.0863	-4.8076	0	0	1.5278e-06	3.7997e-05
GAST	4	-0.79763	-2.3942	0.0049153	0.032226	0.016655	0.04718
KIAA0556	4	-0.15715	-1.1469	0.82795	0.894	0.25143	0.3329
HK1	4	-0.36281	-3.0972	0.19424	0.37004	0.0019533	0.010413
BSND	4	-0.42193	-2.4476	0.12763	0.29053	0.014383	0.04245
KDM4B	4	-0.50443	-2.7985	0.087187	0.23019	0.0051343	0.020767
FABP6	4	-0.04138	-0.20289	0.78021	0.86278	0.83922	0.87031
CCDC25	4	-0.68392	-2.3428	0.025892	0.10931	0.019141	0.051808
LY75	4	-0.16693	-1.823	0.71249	0.815	0.068309	0.12674
SLC26A10	4	-0.58468	-2.3239	0.038478	0.13914	0.020132	0.053597
PRDM9	3	-0.31942	-1.3945	0.32146	0.49998	0.16318	0.23955
C3orf70	4	-0.52145	-3.5721	0.056103	0.17584	0.00035408	0.0030043
WFDC11	3	-0.0021694	-0.22613	0.8182	0.88719	0.8211	0.85589
SLCO2B1	4	-0.60903	-2.6071	0.032039	0.12481	0.0091324	0.031048
KLHL23	4	-0.29841	-1.4004	0.34144	0.51911	0.16139	0.23751
FAM149B1	4	-0.60471	-3.2409	0.024729	0.10613	0.0011915	0.0072993
ACOT7	4	-0.4494	-1.5778	0.13537	0.30116	0.11461	0.18506
TMEFF1	4	-0.57086	-1.2255	0.058208	0.1796	0.22038	0.30147
CCDC57	4	0.0052882	-0.33145	0.88343	0.92986	0.7403	0.78514
TMX3	4	-0.25342	-1.3512	0.60976	0.74283	0.17664	0.25396
AGFG1	4	-0.49975	-1.6934	0.073826	0.20815	0.090378	0.15527
VIPR2	4	-0.55403	-3.0125	0.031125	0.12257	0.0025908	0.01274
IL27RA	4	-0.58778	-3.0262	0.04702	0.15792	0.0024766	0.012363
KCNS3	4	-0.47257	-1.7369	0.10245	0.25349	0.082406	0.14511
SLC10A6	4	-0.73095	-2.7617	0.016587	0.080706	0.0057507	0.022489
CEACAM16	4	-0.4248	-1.7193	0.19428	0.37004	0.085552	0.14918
MRM1	4	-0.31643	-1.5369	0.34994	0.52689	0.12432	0.19627
TGIF2	4	-0.3249	-2.2901	0.24963	0.43016	0.022016	0.057084
COL6A1	4	-0.44336	-2.3155	0.14639	0.31422	0.020586	0.054437
SERPINB3	4	-0.19551	-0.66103	0.80635	0.88011	0.5086	0.58026
FRS2	4	-0.48613	-2.182	0.09141	0.23677	0.029112	0.069422
ZNF304	4	-0.3474	-1.4437	0.33644	0.51448	0.14884	0.22417
LYPD6B	4	-0.31819	-1.6493	0.30027	0.48018	0.099077	0.16638
ZNF45	4	-0.63124	-2.2152	0.034822	0.13107	0.026747	0.065245
GGCT	4	-0.025949	-0.44594	0.88392	0.93007	0.65564	0.71254
[truncated: 16,054 more rows]

## Sheet: JHOC5
Gene	sgRNA	beta	z	p-value	fdr	wald-p-value	wald-fdr
TMX4	4	-0.11511	-0.85837	0.56678	0.6478	0.39069	0.45044
MPC1	4	-1.938	-2.9011	0.00040988	0.0089264	0.0037188	0.038405
UBASH3A	4	-0.83072	-1.3712	0.063255	0.14074	0.1703	0.23634
STK32C	4	-0.42078	-1.6324	0.40393	0.50238	0.10259	0.1656
LMO3	4	-0.25544	-0.60736	0.32947	0.4325	0.54361	0.59169
CAPN13	4	-1.1337	-1.7665	0.010524	0.047787	0.077316	0.13836
OR14A2	4	-0.72055	-2.5743	0.072017	0.15343	0.010044	0.055716
ZSCAN20	4	-0.84061	-1.6115	0.020472	0.070358	0.10707	0.17062
C15orf37	4	-0.90462	-1.7013	0.030907	0.09032	0.088895	0.15095
EFCAB6	4	-0.94817	-1.7003	0.012008	0.051816	0.08907	0.15108
WDR31	4	-0.82085	-2.4246	0.06156	0.13835	0.015325	0.06483
SLC25A53	4	-0.21502	-0.49585	0.61983	0.6945	0.62	0.66144
PCGF2	4	-0.79601	-1.8868	0.026864	0.083751	0.059186	0.11889
SPSB1	4	-1.5835	-2.2721	0.0016617	0.01612	0.023081	0.076504
GATAD2B	4	-0.47197	-2.0426	0.21949	0.32313	0.041094	0.098394
SLC35C1	4	-1.9993	-2.8542	0.00043204	0.0091228	0.0043142	0.040652
PLK3	4	-0.73382	-1.6903	0.036701	0.10075	0.090974	0.15311
UCHL1	4	-1.3595	-2.3921	0.0038219	0.026336	0.016753	0.066738
TOMM34	4	-0.91677	-2.7	0.014368	0.056961	0.0069348	0.048458
TMEM55B	4	-0.53132	-1.2638	0.15047	0.25029	0.20629	0.27319
CD160	4	-0.73339	-1.8159	0.052908	0.12615	0.06939	0.13037
DESI1	4	-1.2366	-2.4734	0.0029135	0.022055	0.013382	0.061698
TSC22D2	4	-1.1951	-3.2115	0.0052066	0.030992	0.0013207	0.024846
KCNC3	4	-0.29758	-1.4704	0.45332	0.54707	0.14145	0.20685
SAMD15	4	-1.5493	-2.2427	0.0017281	0.016395	0.024918	0.078843
TKTL1	4	-0.053213	-0.49215	0.9623	0.97004	0.62262	0.66376
KCTD20	4	-1.0079	-1.7927	0.014025	0.056316	0.073014	0.13439
MTPAP	4	-2.5018	-3.5284	0.00017725	0.0074963	0.00041814	0.014919
ADAMTS14	4	-1.7568	-2.4716	0.0009527	0.013396	0.01345	0.061698
TBC1D4	4	-2.305	-2.7869	0.00025479	0.0074963	0.0053215	0.044004
LMO4	4	-1.8546	-2.8575	0.00034341	0.0080729	0.0042702	0.040384
DDX11	4	-1.2821	-2.7997	0.0021602	0.01831	0.0051153	0.04346
GCSAML	4	-0.6897	-2.5023	0.045286	0.11405	0.012338	0.059826
ELMOD3	4	-1.6419	-3.1717	0.00089731	0.012981	0.0015156	0.026361
CYP4X1	4	-0.043511	-1.1526	0.74092	0.79561	0.24908	0.31519
C1orf204	4	-0.67307	-1.6623	0.082453	0.16688	0.096447	0.15907
BTBD6	4	-0.31176	-1.2226	0.40984	0.50749	0.22147	0.28844
PLCH1	4	-0.30134	-1.3223	0.41687	0.51359	0.18606	0.25285
CASC10	4	-1.4753	-2.2142	0.0016838	0.01617	0.026815	0.08124
OR5AP2	4	-0.67271	-2.0082	0.081666	0.16587	0.044625	0.10269
TXNDC15	4	-0.89516	-2.0292	0.024737	0.079297	0.042441	0.10002
CEACAM7	4	-0.86064	-2.2148	0.032037	0.092249	0.026777	0.081207
CCDC27	4	-1.2449	-2.3408	0.0075551	0.03949	0.019242	0.070867
FCRL3	4	-0.46862	-1.5351	0.21604	0.31957	0.12477	0.18919
NCDN	4	-0.466	-2.1574	0.14078	0.23883	0.030974	0.086458
MRPS33	4	-0.84878	-2.0502	0.0483	0.11853	0.040345	0.097333
ENPP5	4	-0.25426	-1.3348	0.48101	0.57241	0.18194	0.24844
GMPPB	4	-1.695	-3.0602	0.0011299	0.014137	0.0022119	0.031394
CREB3L3	4	-1.0017	-2.279	0.011122	0.049434	0.022667	0.075867
SEC61G	3	-0.82979	-2.0631	0.064861	0.14336	0.039104	0.096064
PMS2	4	-0.85592	-2.411	0.028703	0.087078	0.015908	0.065588
TMEM138	4	0.045794	0.17983	0.82507	0.864	0.85728	0.87661
COL10A1	4	-0.86546	-2.2954	0.029201	0.087852	0.021709	0.074611
MIPEP	4	-1.909	-2.2755	0.00053174	0.0094503	0.022877	0.076213
SLCO1A2	4	-0.20783	-0.9896	0.38856	0.48847	0.32237	0.38599
CYP51A1	4	-0.51934	-1.5322	0.22968	0.33325	0.12548	0.18978
TIGD2	4	-0.81944	-2.2461	0.059765	0.13548	0.024699	0.078491
C7orf41	4	-0.9826	-2.401	0.013437	0.054961	0.016351	0.066098
FAM3A	4	-0.54975	-2.1546	0.15692	0.25707	0.031192	0.086678
SCN3A	4	-0.55091	-2.0849	0.1863	0.28895	0.037077	0.093657
NET1	4	-1.3139	-1.8753	0.0052288	0.031012	0.060756	0.12054
NRG2	4	-0.47874	-0.94436	0.19911	0.30279	0.34499	0.4069
CRISP3	4	-0.29536	-0.83466	0.41347	0.51069	0.40391	0.46302
EXOC5	4	-1.1049	-2.7161	0.008386	0.041719	0.006605	0.047509
PCDHB2	4	-0.69825	-1.9489	0.069447	0.14987	0.051302	0.11017
CARD18	4	-0.60507	-1.8112	0.10655	0.19715	0.070111	0.1312
HABP4	4	-0.42655	-1.5341	0.3877	0.48788	0.125	0.18934
GPSM2	4	-4.6032	-1.0269	0	0	0.30444	0.36847
FASLG	4	-1.4081	-2.7535	0.0014069	0.015056	0.0058967	0.045612
PCSK1	4	-1.127	-1.9096	0.012662	0.053436	0.056191	0.1156
CCDC36	4	-1.1855	-1.7598	0.0097818	0.045787	0.078437	0.13963
ECHDC1	4	-0.64837	-1.9465	0.08561	0.17052	0.051595	0.11051
ODF3L2	4	-1.0879	-2.2583	0.016584	0.062219	0.023929	0.077562
SERF2	4	-0.63263	-2.0599	0.15937	0.25976	0.039411	0.096365
MAST2	4	-1.3986	-2.6283	0.0015287	0.015817	0.0085818	0.052328
WNT8A	4	0.075341	0.072512	0.77002	0.8182	0.94219	0.95009
ATXN7L3B	4	-4.0189	-2.1539	1.1078e-05	0.0052632	0.031252	0.08669
KRTDAP	4	-0.9595	-2.4047	0.012474	0.052988	0.016188	0.065911
SEC31A	4	-0.94548	-2.8012	0.030996	0.090468	0.0050915	0.043445
SPINT4	2	0.18389	0.76595	0.81399	0.85461	0.44371	0.50045
SH2D2A	4	-0.41322	-1.4121	0.28397	0.38775	0.15791	0.22376
GBP1	4	-1.433	-3.0402	0.001285	0.014702	0.0023644	0.032232
RAB42	4	-0.97991	-1.6343	0.01048	0.047657	0.10219	0.16512
ZBED2	4	-0.73223	-1.874	0.057184	0.13204	0.060929	0.12072
PSMD7	4	-1.6826	-2.6884	0.00088623	0.012945	0.0071801	0.048744
MICAL1	4	-0.56553	-1.9631	0.13359	0.23017	0.04963	0.10843
HIST1H3C	4	-0.5774	-1.7548	0.12405	0.21914	0.079292	0.14059
PARK7	4	-0.87407	-1.6369	0.051257	0.12345	0.10165	0.16453
C4orf22	4	-0.78968	-1.8001	0.069857	0.15034	0.071851	0.13327
KBTBD3	4	-0.76965	-1.7516	0.045951	0.11506	0.07985	0.14099
COASY	4	-1.2914	-2.3916	0.0023485	0.019557	0.016775	0.066769
FBXO15	4	-1.6075	-2.5136	0.0010081	0.013562	0.011952	0.059262
LIPF	4	-0.61689	-1.8583	0.17037	0.27195	0.063133	0.12314
ISCA1	1	-4.3157	-3.0721	0.014124	0.056316	0.0021254	0.030871
GZF1	4	-0.77529	-1.982	0.028658	0.087031	0.047476	0.10582
PITPNA	4	-0.59306	-1.3755	0.19856	0.30236	0.16899	0.23506
MAGED2	4	-0.27111	-1.0709	0.51749	0.60429	0.2842	0.34928
LIFR	4	-0.045337	-0.3223	0.93204	0.94677	0.74722	0.77745
KLHDC9	4	-0.95935	-2.8303	0.011975	0.051698	0.0046508	0.041882
ARFGAP2	4	-0.64602	-1.9245	0.14669	0.24572	0.054289	0.11364
MBD1	4	-0.70206	-2.1646	0.06136	0.13803	0.03042	0.085934
ATE1	4	-0.70556	-1.7446	0.11383	0.20622	0.081055	0.14229
IKZF5	4	-0.44654	-1.1995	0.35978	0.4615	0.23032	0.29691
RGCC	4	-0.51251	-1.4967	0.27434	0.37772	0.13447	0.19977
GCSH	4	-3.3178	-4.7683	3.3234e-05	0.0074963	1.8579e-06	0.00061084
FGF18	4	-0.68575	-2.2389	0.078376	0.16209	0.025165	0.079158
PIN4	4	-0.61263	-1.0926	0.12264	0.21738	0.27458	0.33982
APOBR	4	-0.1058	-0.33204	0.826	0.8645	0.73986	0.77086
TMEM223	4	-0.22018	-0.77281	0.57112	0.65156	0.43964	0.49682
C14orf93	4	-0.68745	-1.8919	0.073424	0.15542	0.058498	0.11821
XRN1	4	-2.3468	-3.2709	0.00018832	0.0074963	0.0010722	0.022694
CEBPA	4	-1.4056	-2.3644	0.001562	0.015995	0.018062	0.069032
ALKBH1	4	-0.6733	-1.5374	0.13573	0.23264	0.1242	0.18861
PSD	4	-0.44778	-0.95978	0.35803	0.45983	0.33717	0.39974
CSDC2	4	-1.081	-2.8707	0.0061925	0.03484	0.0040954	0.039756
IFI27	4	-0.74371	-1.7661	0.098593	0.18779	0.077373	0.13843
CIT	4	-0.54007	-1.8266	0.1593	0.25972	0.067767	0.12845
SCD	4	-2.7803	-3.828	0.00013293	0.0074963	0.00012918	0.0079326
NUP35	4	-0.78939	-1.7952	0.059632	0.13537	0.072628	0.13397
RAP2A	4	-0.34961	-0.9729	0.49157	0.58176	0.3306	0.3939
S100A11	2	-1.2493	-2.0258	0.042727	0.11031	0.042789	0.10031
CDC20	4	-2.3362	-3.7858	0.00015509	0.0074963	0.00015323	0.0085391
QARS	4	-1.3648	-2.5201	0.0039991	0.02686	0.011731	0.058927
BCOR	4	-0.71543	-2.053	0.080326	0.16454	0.040076	0.097092
VTCN1	4	-0.53873	-2.0062	0.095369	0.18356	0.044838	0.10286
PTBP3	4	-1.1949	-2.6584	0.0087404	0.042695	0.007852	0.050695
ATP1B2	4	-0.25807	-1.2331	0.71171	0.77191	0.21753	0.2844
SLC22A3	4	-0.20702	-0.96842	0.5803	0.65979	0.33283	0.39595
RAB6C	4	-1.078	-1.9334	0.0051401	0.03082	0.053187	0.11236
C1orf158	4	-0.66275	-1.9353	0.088512	0.1743	0.052949	0.11214
PCED1B	4	-0.18464	-0.827	0.44505	0.53962	0.40824	0.46734
DNAJB7	4	-1.4992	-2.3771	0.0011299	0.014137	0.017449	0.068012
KIF2B	4	-0.48992	-1.9504	0.12377	0.21884	0.051133	0.10995
ADAMTS3	4	-0.786	-1.3613	0.068328	0.14834	0.17343	0.23954
OR2T10	4	0.093394	-1.0063	0.54557	0.62945	0.31426	0.37817
ICAM5	4	-1.0973	-2.1522	0.0063476	0.03524	0.031384	0.08679
C5orf47	4	-0.88181	-1.8879	0.028448	0.08661	0.059042	0.11873
TAF7L	4	-0.34333	-1.0241	0.39025	0.48992	0.30578	0.36983
SLC26A2	4	-0.63161	-1.6507	0.093497	0.18077	0.098808	0.16172
GLRA3	4	-0.47456	-0.82305	0.30106	0.40531	0.41048	0.46946
PATL1	4	-0.27507	-0.99746	0.46842	0.56077	0.31854	0.38244
USP37	4	-2.1693	-3.551	0.00027695	0.0074963	0.00038376	0.013999
PHF20L1	4	-0.93284	-2.6995	0.014158	0.056386	0.0069453	0.04846
HS1BP3	4	-0.81461	-1.9945	0.055755	0.13007	0.046101	0.10437
PRKAG2	4	-0.80427	-1.3097	0.061582	0.13839	0.19031	0.25719
GLYATL1	4	0.11055	0.52465	0.67126	0.73758	0.59983	0.64299
TULP2	4	-0.99588	-1.7675	0.015609	0.05983	0.077144	0.13823
DGAT2L6	4	-0.42715	-1.3729	0.28236	0.38596	0.16977	0.23588
CAPN12	4	-0.97316	-2.4758	0.017547	0.064351	0.013292	0.061591
SPATS1	4	-0.80039	-1.9176	0.039482	0.10521	0.055162	0.11459
ABHD14B	4	-0.75575	-2.1539	0.090672	0.1772	0.03125	0.08669
DAK	4	-0.8194	-2.3415	0.038418	0.10352	0.019209	0.070835
KRT86	4	-0.82244	-1.6739	0.038817	0.10424	0.094146	0.15663
ZNF34	4	-1.2397	-2.8726	0.0029578	0.02225	0.0040705	0.03966
BCL2L13	4	-1.2313	-2.7467	0.0044976	0.028897	0.0060201	0.045899
PITPNB	4	-0.52798	-1.631	0.17151	0.27281	0.10289	0.16598
CATSPERB	4	-0.42723	-1.205	0.39946	0.49816	0.2282	0.29482
DUOXA1	4	-0.7264	-2.2933	0.10173	0.19157	0.021833	0.074768
MYL9	4	-0.19761	-0.8131	0.46794	0.56039	0.41616	0.47467
BTF3L4	4	-0.72629	-2.1436	0.038174	0.10314	0.032066	0.087564
KAT2B	4	-1.0592	-2.2615	0.017902	0.064874	0.02373	0.077289
RNASE1	4	-1.7616	-2.503	0.00059821	0.010075	0.012314	0.059826
SLC35F2	4	0.080787	0.31374	0.77203	0.81976	0.75372	0.78331
CXorf23	4	-0.56941	-1.4642	0.14848	0.24784	0.14313	0.20862
TBC1D32	4	-0.53608	-1.8029	0.1762	0.27822	0.071396	0.13275
BDP1	4	-0.56368	-1.8361	0.21328	0.31682	0.066345	0.12693
SLC15A2	4	-0.94528	-2.8466	0.018954	0.067177	0.0044183	0.041165
GYPC	4	-0.30153	-1.7344	0.24957	0.35317	0.082853	0.14423
SCYL3	4	-1.585	-2.9203	0.00088623	0.012945	0.0034966	0.037324
LCE6A	4	-0.68297	-2.3015	0.076216	0.1593	0.021365	0.074041
HRASLS	4	-0.77756	-1.8445	0.046549	0.11601	0.065112	0.12532
SCT	4	-1.2002	-2.2658	0.0089066	0.043261	0.023461	0.076973
FHDC1	4	-0.88222	-2.2731	0.045419	0.11422	0.023018	0.076488
SPP1	4	-1.1982	-2.6688	0.0082752	0.041374	0.0076126	0.049995
EPHB3	4	-0.2704	-0.66929	0.4657	0.55855	0.50331	0.55495
SYTL3	4	-0.44232	-1.1715	0.2306	0.33402	0.24138	0.30772
COPB2	4	-2.8274	-3.5164	0.00011078	0.0074963	0.00043739	0.015274
DNASE1L1	4	-1.0277	-2.6186	0.013615	0.055498	0.0088286	0.052921
RGR	4	-0.69508	-1.7859	0.11738	0.21059	0.074108	0.1355
SOX2	4	-0.46367	-2.1895	0.21266	0.31605	0.028557	0.083418
YME1L1	4	-0.22334	-0.2785	0.7659	0.81484	0.78063	0.80696
VSIG4	4	-0.91663	-1.6772	0.026044	0.08208	0.093494	0.15585
RBM28	4	-0.44109	-0.74548	0.33717	0.43983	0.45598	0.51135
SND1	4	-0.84188	-1.2756	0.051457	0.12385	0.2021	0.26924
NOTCH2NL	1	-1.0986	-1.216	0.18313	0.2859	0.22399	0.29094
ARHGEF37	4	-0.64824	-2.0893	0.085898	0.17087	0.036678	0.09321
HSD3B7	4	-0.46348	-1.1154	0.22497	0.32847	0.26468	0.33037
POMGNT2	4	-0.91113	-2.7647	0.026897	0.083802	0.0056971	0.044988
CTSC	4	-1.0201	-2.4982	0.012308	0.052654	0.012484	0.06007
AGAP1	4	-0.32134	-1.8331	0.51501	0.60201	0.066792	0.12747
POU5F2	4	-0.31402	-0.50826	0.56951	0.6503	0.61127	0.65367
FBXO33	4	-0.58664	-1.4803	0.11733	0.21058	0.1388	0.20436
ACOX3	4	-1.1209	-2.4894	0.013437	0.054961	0.012795	0.060753
PICALM	4	-1.8062	-2.8983	0.00053174	0.0094503	0.0037525	0.038515
ATP6V1G3	4	-0.084875	-0.4592	0.66604	0.73325	0.64609	0.68514
ERN2	4	-0.51703	-2.204	0.17788	0.28017	0.027528	0.082092
GRK6	4	-1.6743	-2.5642	0.00093054	0.013281	0.010342	0.056218
TRIML2	4	-1.2257	-2.9466	0.0074665	0.039186	0.0032126	0.036329
TNFRSF1A	4	-0.90776	-2.5862	0.01511	0.058679	0.0097038	0.054988
NGRN	4	-2.0567	-2.6691	0.00033234	0.0080729	0.0076061	0.049971
ANKS4B	4	-1.1741	-2.4317	0.0063255	0.03524	0.015028	0.064401
TMLHE	4	-0.036844	-0.20452	0.99768	0.99824	0.83794	0.85878
ANKLE2	4	-1.9441	-3.54	0.00040988	0.0089264	0.00040013	0.014419
ATP1B1	4	-0.84619	-2.6269	0.019763	0.068854	0.0086173	0.052401
VWA2	4	-0.24989	-0.73614	0.71646	0.77585	0.46165	0.51636
ACP2	4	-0.28257	-1.7744	0.63453	0.70702	0.07599	0.13736
TUBGCP4	4	-3.2689	-4.0371	8.8623e-05	0.0074963	5.4124e-05	0.0049103
SLC22A1	4	-0.36835	-1.5035	0.31676	0.42065	0.1327	0.19787
SPRED3	4	-0.90827	-2.1299	0.015443	0.059534	0.033181	0.088914
PPFIBP2	4	-1.0296	-1.4993	0.020505	0.070407	0.13379	0.19907
ITGA3	4	-1.3636	-2.5638	0.0016838	0.01617	0.010354	0.056218
A1BG	4	-1.1968	-2.7753	0.0056719	0.032831	0.0055153	0.044573
ZNF587B	3	-0.90716	-2.0567	0.05396	0.12754	0.039714	0.096643
MCPH1	4	-1.0341	-1.8263	0.008962	0.043355	0.067805	0.12846
HDAC5	4	-1.0034	-2.8209	0.0089066	0.043261	0.0047893	0.042406
ZNF177	4	0.164	0.84549	0.34439	0.44663	0.39783	0.45737
LAMA5	4	-0.24797	-1.9664	0.37462	0.47532	0.049248	0.10792
CCDC172	4	-0.072863	0.015234	0.8683	0.89777	0.98785	0.98943
C9orf50	4	-0.67782	-1.4113	0.13296	0.2295	0.15817	0.22401
CLDN10	4	-0.972	-1.429	0.027407	0.084799	0.15302	0.21858
TESK1	4	-0.84266	-2.1403	0.056608	0.13131	0.032327	0.087909
C9orf131	4	-0.68305	-2.0319	0.1258	0.22124	0.042159	0.099691
GLYATL3	4	-0.25303	-1.1797	0.48334	0.57428	0.23811	0.30432
C11orf35	4	-1.3569	-2.4679	0.0041764	0.02767	0.013591	0.061882
ORM1	3	-0.47369	-0.99046	0.3754	0.47592	0.32195	0.38563
FAM101A	4	-0.50502	-2.0076	0.18633	0.28898	0.044691	0.1027
AGXT2	4	-0.20945	-0.97818	0.57599	0.65605	0.32799	0.39143
TRHR	4	-0.46434	-1.8028	0.14616	0.2452	0.071421	0.13277
SERPINA11	4	-0.79751	-1.7647	0.075518	0.15828	0.077611	0.13862
FAM105A	4	-0.78772	-2.4953	0.042251	0.10953	0.012584	0.060313
PPP1R1B	4	-1.2348	-2.6285	0.0029356	0.022157	0.0085753	0.052328
KCNE2	4	-0.14762	-0.24643	0.96622	0.97307	0.80535	0.82933
KIF5C	4	-0.072779	-0.093755	0.95014	0.96078	0.9253	0.93651
FBXO39	4	-0.19396	-0.53813	0.85451	0.88684	0.59049	0.6343
TUBG1	4	-1.2126	-1.7677	0.0034341	0.024613	0.077108	0.13823
METTL10	4	-0.79771	-1.7132	0.072261	0.15375	0.086683	0.14847
HBZ	4	-1.2417	-2.9113	0.0038773	0.026445	0.0035994	0.037885
OR51I1	4	-0.057956	0.050828	0.8318	0.86896	0.95946	0.96513
TTC39B	4	-0.87416	-1.5149	0.048	0.11814	0.12981	0.19471
MYO5A	4	-0.92391	-2.4439	0.037222	0.10163	0.014528	0.063568
FCRLB	4	-1.0267	-2.4591	0.0080315	0.040894	0.013927	0.0625
ABCA6	4	-0.036089	-0.9054	0.75962	0.80992	0.36525	0.42624
CYP19A1	4	-0.67167	-2.0903	0.13242	0.22885	0.036589	0.093079
GABBR1	4	-0.72287	-1.7783	0.059355	0.13514	0.075363	0.1367
WNT16	4	-0.47713	-1.2366	0.27555	0.379	0.21625	0.28316
FCER1A	4	-1.0325	-2.4796	0.012662	0.053436	0.013154	0.061416
KRTAP6+AC0-1	3	-0.32554	-1.3842	0.48106	0.57241	0.16628	0.23216
GPBAR1	4	-1.2633	-2.8219	0.0054503	0.031865	0.0047746	0.042338
ALOX15	4	-0.31302	-1.4094	0.59903	0.67639	0.15873	0.22464
PHACTR2	4	-0.85482	-2.2168	0.030099	0.089053	0.02664	0.081016
SESN2	4	-1.2292	-2.2921	0.0030796	0.022813	0.021898	0.074863
MRPL39	4	-1.8145	-2.9121	0.0007533	0.011634	0.0035903	0.037862
RMDN2	4	-0.87702	-2.447	0.031938	0.092109	0.014405	0.063325
CAMKK2	4	-0.24521	-1.5692	0.53346	0.61912	0.1166	0.18084
CABLES1	4	-0.038951	-0.15229	0.8932	0.91692	0.87896	0.89573
TBC1D2B	4	-0.17683	-0.38386	0.75394	0.80575	0.70108	0.73555
KIAA2013	4	-1.2393	-2.7253	0.0046527	0.029248	0.0064249	0.046984
TEAD3	4	-0.58208	-2.1827	0.1262	0.2217	0.029059	0.08408
DIRAS3	4	-0.45815	-0.98957	0.136	0.23298	0.32238	0.38599
SYNCRIP	4	-1.2884	-3.1462	0.0032347	0.02352	0.0016541	0.027346
OAZ1	4	-0.65098	-1.6935	0.15464	0.25479	0.090363	0.15268
PIGH	4	-1.5654	-3.1931	0.0011964	0.014381	0.0014076	0.025722
TTC31	4	-0.35367	-1.7707	0.45694	0.55052	0.076606	0.13793
ARMC5	4	-1.7165	-2.609	0.00084192	0.012881	0.0090796	0.05357
TRIP13	4	-1.0696	-1.9812	0.010701	0.04836	0.04757	0.10598
CACNG4	4	-0.58941	-2.4743	0.077689	0.1614	0.013349	0.061691
AMDHD2	4	-1.3324	-2.1266	0.0029356	0.022157	0.033453	0.089264
UNC5A	4	-0.20968	-0.96233	0.60106	0.67814	0.33588	0.39866
UBN2	4	-0.25718	-1.0912	0.64706	0.7177	0.27518	0.34028
OR51M1	4	-0.56313	-2.033	0.21993	0.32342	0.042049	0.099564
PPARG	4	-0.48706	-2.0229	0.037177	0.10162	0.043078	0.10068
ATP1A4	4	-0.35739	-1.521	0.11901	0.21256	0.12826	0.19284
FAM208A	4	-0.77777	-2.4882	0.081555	0.16568	0.012838	0.060879
ITCH	4	0.10708	-0.76503	0.63733	0.70926	0.44425	0.50091
PGD	4	-2.0043	-2.9958	0.00033234	0.0080729	0.0027368	0.034054
MAGI3	4	-0.8258	-2.417	0.020062	0.06944	0.015647	0.065203
SPECC1	4	-0.70035	-1.9249	0.117	0.21027	0.054245	0.11357
AHSG	4	-0.98056	-1.8279	0.015985	0.06063	0.067562	0.12825
FAM205A	4	-0.83531	-1.3883	0.058812	0.13458	0.16505	0.23102
TRIM2	4	-0.52987	-0.97484	0.25039	0.35397	0.32964	0.39311
DGKH	4	-0.8795	-2.228	0.047358	0.11718	0.02588	0.079957
GTSE1	4	-0.93427	-1.8637	0.013005	0.054289	0.062357	0.12232
PTGES3	2	-0.40234	-1.435	0.44571	0.5402	0.15129	0.21694
LCN2	4	-0.56236	-1.2547	0.22484	0.32841	0.20959	0.27648
CBL	4	-1.368	-3.3665	0.002415	0.019954	0.00076136	0.01947
KDM4A	4	-0.68014	-1.5922	0.048156	0.11829	0.11135	0.17516
TMEM106A	4	-1.1742	-2.5368	0.0038883	0.026481	0.011188	0.057701
RBM5	4	-0.3162	-1.1836	0.58662	0.66554	0.23656	0.30294
EEF1A2	4	-1.1645	-2.1119	0.0042428	0.027926	0.034694	0.090661
ETV6	4	-0.057908	-1.1788	0.70864	0.76947	0.23849	0.30468
SPERT	4	-1.2219	-2.7478	0.0079761	0.040894	0.0059997	0.045878
PGLYRP2	4	-0.3395	-1.0527	0.56559	0.64676	0.29249	0.35713
NPPC	4	-0.76097	-1.9605	0.075341	0.15798	0.049932	0.1088
CXCL10	4	-0.39923	-1.5722	0.39546	0.4946	0.1159	0.1802
ZNF329	4	-1.1325	-3.0331	0.0078985	0.040708	0.0024205	0.032443
PRSS56	4	-0.9225	-2.5053	0.032613	0.09346	0.012236	0.0598
TGIF2	4	-0.64909	-2.494	0.061936	0.13889	0.012632	0.060444
CSRP2	4	0.22504	0.72375	0.45307	0.54689	0.46922	0.52327
USE1	4	-1.4237	-2.3399	0.0032347	0.02352	0.019291	0.070962
MDFIC	4	0.13501	0.21555	0.7138	0.77381	0.82934	0.85093
TRIP11	4	-1.1591	-2.0346	0.011521	0.050621	0.041893	0.099386
NDUFA8	4	-0.82166	-1.5097	0.063521	0.14104	0.13111	0.19611
LNX2	4	-0.38126	-0.94385	0.44902	0.54316	0.34525	0.40715
EXOC7	4	-1.0495	-2.0709	0.0072117	0.03843	0.03837	0.09526
CELA3B	1	-1.5268	-1.5243	0.098615	0.18779	0.12745	0.19193
OR6K2	4	-0.37034	-1.1369	0.32844	0.43168	0.25558	0.32135
TRAF2	4	-0.83156	-2.1718	0.063277	0.14074	0.029869	0.085137
CHCHD6	4	-0.53805	-1.5155	0.15597	0.25614	0.12965	0.19452
MED10	4	-2.1545	-3.5135	0.00026587	0.0074963	0.00044229	0.015319
ZKSCAN5	4	-1.1753	-1.9613	0.0052952	0.031324	0.049846	0.10872
LIPN	4	-0.57858	-2.1603	0.20191	0.30527	0.030749	0.086229
MYH1	4	-0.80631	-1.8814	0.071242	0.15218	0.059918	0.11971
RBM20	4	-0.87035	-1.6759	0.049706	0.12088	0.093767	0.15612
PDZD9	4	-0.52316	-1.28	0.1732	0.27493	0.20054	0.26762
LRRC57	4	-0.50396	-1.5175	0.28062	0.3844	0.12915	0.19396
ZNF560	4	0.0084197	0.28385	0.65454	0.72386	0.77653	0.80345
HNRNPA3	4	-1.4318	-2.7434	0.0023817	0.019716	0.0060808	0.046089
ARAP1	4	-1.267	-3.1398	0.0039991	0.02686	0.0016906	0.027501
TM4SF4	4	-0.73831	-2.2658	0.054968	0.12899	0.023462	0.076973
CRTAP	4	-1.124	-2.0249	0.012906	0.053998	0.042876	0.10043
N4BP1	4	-0.6748	-0.95302	0.084646	0.16959	0.34058	0.40299
IDI2	4	-0.84292	-2.162	0.05498	0.12899	0.030615	0.086146
OR51B4	4	0.0072427	0.7357	0.67659	0.74193	0.46191	0.51657
DDX10	4	-1.8886	-3.3809	0.00043204	0.0091228	0.00072255	0.019065
SET	4	-0.9292	-2.1991	0.037543	0.10212	0.027872	0.082572
COPS2	4	-2.1017	-2.7484	0.00033234	0.0080729	0.0059893	0.045857
AGTR1	4	-0.72653	-2.3673	0.058713	0.13453	0.017916	0.068819
EIF3F	4	-2.4252	-3.1235	0.00022156	0.0074963	0.0017871	0.028032
C8orf44	4	-0.11676	-0.75582	0.63217	0.70482	0.44976	0.50585
CCDC154	4	-1.0699	-2.1431	0.010823	0.048815	0.032106	0.0876
SCAND3	4	-0.35833	-1.8889	0.32542	0.42897	0.05891	0.11863
OR4C3	4	-0.37939	-1.152	0.45153	0.54539	0.2493	0.3153
RBM11	4	-0.56178	-1.8549	0.21729	0.32095	0.063605	0.12354
ME1	4	-0.22584	-1.3271	0.7386	0.79358	0.18449	0.25111
UBE2I	4	-1.0249	-1.662	0.013349	0.05476	0.096516	0.15913
ITGB5	4	-0.63319	-2.2145	0.096776	0.18532	0.026795	0.081221
TRIM38	4	-1.5711	-2.527	0.0011743	0.014305	0.011505	0.058328
CDH8	4	-1.1789	-2.2944	0.0058491	0.033481	0.021767	0.074728
CHAC2	4	-0.55207	-2.326	0.19816	0.30191	0.020019	0.072068
PRCP	4	-0.45765	-2.0514	0.21736	0.321	0.040227	0.09725
GLRX	4	-0.82341	-1.9278	0.061992	0.13896	0.053884	0.11316
IZUMO1	4	-0.89383	-1.5762	0.027052	0.084062	0.11498	0.17915
NUP188	4	-2.2673	-3.0658	0.00026587	0.0074963	0.0021712	0.031171
TMPO	4	-0.6369	-1.9958	0.09866	0.18781	0.045961	0.1042
ZNF12	4	0.31645	0.9378	0.30686	0.41104	0.34835	0.41007
THRSP	4	-0.021227	-0.12514	0.97417	0.9791	0.90041	0.9147
DPPA3	4	-1.3511	-2.3457	0.0018168	0.017021	0.018992	0.070473
ZNF281	4	-1.0704	-2.1683	0.0063476	0.03524	0.030134	0.085491
CAPS2	4	-1.8506	-3.0877	0.00050958	0.0094503	0.0020169	0.030011
LMX1B	4	-0.43775	-1.4773	0.37825	0.47859	0.1396	0.20513
PKDCC	4	-0.54165	-1.2229	0.20907	0.31275	0.22138	0.28838
SRSF11	4	-2.0146	-3.563	0.00027695	0.0074963	0.00036658	0.013674
AP1M1	4	-0.90359	-1.6984	0.044156	0.11252	0.089437	0.15153
CYP4F12	4	-1.0497	-2.1115	0.036867	0.10103	0.03473	0.090689
OTUD7B	4	-0.14044	-0.98739	0.73522	0.79099	0.32345	0.38701
PTGIR	4	-0.7892	-2.5606	0.046128	0.11538	0.01045	0.056349
SFI1	4	-0.27532	-0.87626	0.3381	0.4405	0.38089	0.44103
KIAA0430	4	-0.74276	-1.5348	0.058956	0.13479	0.12484	0.18921
VWA9	4	-0.55395	-1.6921	0.16219	0.26283	0.090629	0.15289
AGR2	4	-0.37881	-1.518	0.27431	0.3777	0.12902	0.1938
WNT11	4	0.068335	0.28022	0.75811	0.80912	0.77931	0.80577
MOGAT3	4	-1.0576	-1.7899	0.0095602	0.045183	0.073463	0.13495
FLG2	4	-0.22701	-1.4679	0.55776	0.64033	0.14214	0.20755
TCOF1	4	-2.2407	-3.8021	0.00023264	0.0074963	0.0001435	0.0082244
PIK3AP1	4	-0.18158	-1.1198	0.85957	0.891	0.26281	0.32851
GTF2E2	4	-2.0001	-3.5251	0.00027695	0.0074963	0.00042339	0.014988
FARP2	4	-0.68475	-1.4565	0.10924	0.20049	0.14527	0.21083
CPLX2	4	-0.41621	-1.2465	0.27357	0.37691	0.21257	0.27963
OR51B2	4	-0.4983	-1.1552	0.29069	0.39463	0.248	0.31416
KLK11	4	-1.1603	-2.9075	0.0070788	0.037968	0.003643	0.038003
LRRC40	4	-0.18132	-1.0139	0.44314	0.53788	0.31065	0.37465
SHANK1	4	0.16417	0.76596	0.52423	0.61041	0.4437	0.50045
TTC14	4	-0.68467	-1.3538	0.074465	0.15682	0.1758	0.24214
VASH1	4	-0.82128	-2.1972	0.06567	0.14467	0.028008	0.082674
JPH3	4	-0.72754	-2.0412	0.062634	0.13988	0.041231	0.09858
TCERG1	4	-1.6367	-2.6536	0.00097485	0.013425	0.007963	0.050944
C1orf116	4	-2.5832	-3.1784	0.00013293	0.0074963	0.0014808	0.026134
HAX1	4	-0.6802	-2.3872	0.082364	0.16676	0.016978	0.067116
TTC37	4	-0.74492	-2.1589	0.09229	0.17916	0.03086	0.086246
CALCR	4	-0.83692	-2.3551	0.049607	0.12083	0.018517	0.069752
MORC4	4	0.19449	-0.81468	0.60203	0.67893	0.41526	0.47385
MSR1	4	-0.26658	-1.188	0.34231	0.44457	0.23484	0.30104
RCAN3	4	-0.74071	-2.4414	0.035737	0.098927	0.01463	0.063801
DERA	4	-0.44823	-1.9562	0.15324	0.25327	0.050443	0.10924
AMFR	4	-1.1172	-2.1386	0.0080869	0.040894	0.032467	0.088026
SAYSD1	4	-1.2555	-2.6198	0.0043204	0.028251	0.0087986	0.052897
OR10G6	4	-0.61929	-2.0807	0.11875	0.21219	0.037461	0.09411
TMEM130	4	-0.52477	-1.4362	0.14632	0.24523	0.15095	0.21666
TSPAN1	4	-1.3021	-2.269	0.0021159	0.01819	0.023269	0.076702
USHBP1	4	-0.85286	-2.2016	0.059222	0.13514	0.027691	0.082321
THUMPD2	4	-0.43753	-1.7855	0.32413	0.4277	0.074172	0.13552
BCL9	4	-1.0515	-2.2804	0.011477	0.050537	0.022583	0.075706
ADCYAP1	4	-0.74714	-1.9203	0.080979	0.1652	0.054824	0.11422
S100Z	4	-1.3462	-2.807	0.0042207	0.027851	0.0050001	0.043193
SULT6B1	4	-0.75908	-1.2815	0.07359	0.15559	0.20001	0.26721
DUSP11	4	-0.73808	-1.7841	0.084247	0.16931	0.074406	0.13577
VWA7	4	-1.1758	-2.5179	0.0060485	0.034275	0.011806	0.058993
ANTXRL	4	-1.7773	-3.3355	0.00062036	0.010304	0.00085142	0.020382
AHSP	4	-0.73976	-1.9748	0.059765	0.13548	0.048295	0.10684
SDHA	4	-2.6256	-4.0195	0.00014401	0.0074963	5.8317e-05	0.0051378
PNPLA3	4	-0.59149	-1.5059	0.077767	0.16149	0.1321	0.19717
PF4V1	4	-0.73818	-2.1426	0.087039	0.17242	0.032147	0.087643
MALT1	4	-0.31836	-0.95156	0.35086	0.45288	0.34132	0.40363
SLC25A36	4	-0.92272	-2.5358	0.020682	0.070706	0.011219	0.057746
FAM186B	4	-0.69065	-1.4585	0.076648	0.15992	0.14471	0.21018
MED13	4	-0.89717	-1.9956	0.015443	0.059534	0.045974	0.10421
TRPC4	4	-0.56924	-1.5344	0.20834	0.31201	0.12494	0.18928
CLEC1B	4	-0.15265	-0.9853	0.51909	0.60567	0.32447	0.38795
VKORC1	4	-0.35657	-1.1188	0.35317	0.45515	0.26321	0.32885
POLR3A	4	-2.7907	-4.5015	0.00013293	0.0074963	6.7482e-06	0.0015422
KCTD8	4	-1.1896	-2.5813	0.008674	0.042531	0.0098431	0.055292
PPARGC1B	4	-0.41627	-2.0315	0.25274	0.35632	0.042209	0.099722
PPP2R5B	4	-0.22497	-1.0581	0.55171	0.63504	0.29003	0.35498
NDUFB2	4	-1.846	-3.292	0.00059821	0.010075	0.00099478	0.021876
PPP2R5E	4	-0.95977	-2.415	0.017747	0.064714	0.015733	0.065341
HYPK	4	-2.2518	-3.1786	0.00025479	0.0074963	0.0014801	0.026134
RAB21	4	-1.0303	-2.314	0.01161	0.050947	0.020668	0.073184
EXTL2	4	-0.85516	-2.4802	0.017636	0.064532	0.013131	0.061416
KDELR3	4	-1.5284	-2.955	0.0010856	0.014094	0.0031267	0.035955
GRPR	4	-0.57	-1.4959	0.14799	0.24727	0.13467	0.20002
ST5	4	-0.43859	-1.1139	0.36229	0.46389	0.26531	0.331
RPS23	4	-2.3003	-3.401	0.00025479	0.0074963	0.00067145	0.01852
MUC2	4	-1.0987	-1.8655	0.014878	0.058213	0.062107	0.12209
GPR26	4	-0.35752	-0.70071	0.5016	0.59061	0.48348	0.53706
TNKS1BP1	4	-0.66743	-1.3794	0.083948	0.16908	0.16778	0.23379
WDR53	4	-0.82892	-2.2675	0.014833	0.058134	0.023362	0.076836
SERHL2	4	-1.276	-2.4309	0.0024371	0.020018	0.015062	0.064455
IRF6	4	-0.47128	-1.8983	0.12992	0.22602	0.057661	0.11727
THPO	4	-0.61856	-1.831	0.10338	0.19345	0.067102	0.12771
TBC1D1	4	-0.062252	0.0010178	0.87952	0.90601	0.99919	0.9993
NOTCH3	4	-0.22326	-1.2699	0.80964	0.85107	0.20411	0.27108
NOP2	4	-2.0395	-3.6355	0.00027695	0.0074963	0.00027742	0.011785
QKI	4	-0.75348	-2.1718	0.050781	0.12271	0.029868	0.085137
CCL1	4	-1.237	-2.9904	0.0030353	0.022607	0.0027859	0.034251
WIZ	4	0.19777	0.76649	0.28115	0.38476	0.44339	0.50021
DENND4A	4	-0.39561	-1.667	0.44135	0.53646	0.09552	0.15805
GMNN	4	-1.1239	-2.1699	0.0075551	0.03949	0.030016	0.085353
OR7G1	4	-0.8647	-1.5529	0.05324	0.12672	0.12045	0.18465
NUF2	4	-1.8558	-3.133	0.00038773	0.0089264	0.0017305	0.027746
MARCKS	4	-1.2965	-3.1846	0.003268	0.023638	0.0014494	0.025985
RAB40B	4	-1.065	-1.837	0.0065581	0.035944	0.066207	0.12677
RNF141	4	-0.29725	-1.3758	0.60628	0.6827	0.16887	0.23494
SLC33A1	4	-0.58978	-1.6206	0.11913	0.21265	0.1051	0.16839
TGFA	4	-1.0414	-2.7393	0.017281	0.063699	0.0061578	0.046184
GTF2A2	4	-4.3897	-2.5082	1.1078e-05	0.0052632	0.012135	0.059598
HECTD2	4	-0.35133	-1.7648	0.50491	0.59364	0.077595	0.13861
C14orf159	4	-0.62734	-1.8102	0.1719	0.27323	0.070263	0.13133
MMP25	4	-0.55136	-1.2978	0.15172	0.25153	0.19435	0.26144
OSBPL6	4	-0.57614	-1.3394	0.17498	0.27703	0.18043	0.247
OR10C1	4	-0.17835	-0.85639	0.63094	0.70393	0.39178	0.45156
NAT10	4	-2.2004	-3.7862	0.00027695	0.0074963	0.00015296	0.0085391
MTA3	4	-0.41787	-1.047	0.35282	0.45482	0.29509	0.35933
EHD3	4	-1.0418	-1.6696	0.01675	0.062596	0.095007	0.15757
RDH14	4	-0.76709	-1.4429	0.071275	0.15218	0.14905	0.21472
GIT2	4	-0.92242	-2.294	0.022665	0.075179	0.021788	0.074731
MLKL	4	0.15574	0.81224	0.57293	0.65313	0.41665	0.47516
CDK6	4	-1.8233	-3.3717	0.00062036	0.010304	0.00074702	0.019331
GPX6	4	-0.37515	-1.1644	0.30386	0.40803	0.24425	0.31058
FLOT2	4	-1.21	-2.5098	0.008386	0.041719	0.012081	0.059577
HECW1	4	-0.054792	-0.80685	0.86594	0.89596	0.41975	0.4777
PRICKLE2	4	-0.18258	-0.35381	0.82642	0.86474	0.72348	0.75602
CHD1	4	-2.0566	-3.7785	0.00034341	0.0080729	0.00015775	0.0087094
VAPA	3	-1.3122	-1.7172	0.014999	0.058488	0.08595	0.14774
SLC16A12	4	-1.0175	-2.1364	0.022222	0.07431	0.032646	0.088206
IFITM2	4	-0.57608	-0.97898	0.20918	0.31287	0.32759	0.39103
NHSL2	4	-0.49659	-1.5298	0.20947	0.31317	0.12607	0.19042
P2RY14	4	-0.65122	-1.3492	0.093231	0.18041	0.17729	0.24368
COQ6	4	-2.1176	-3.7938	0.00027695	0.0074963	0.00014834	0.008369
CRBN	4	-0.60722	-1.8203	0.08376	0.16877	0.068709	0.12958
C16orf78	4	-0.12007	-0.39295	0.79976	0.84349	0.69436	0.72923
ANKMY1	4	-1.813	-2.6584	0.00066467	0.010695	0.0078512	0.050695
CYP2E1	4	-0.53084	-1.9868	0.25835	0.36179	0.046945	0.10532
OLFM3	4	-0.81088	-2.3928	0.022067	0.073901	0.01672	0.06668
MSLN	4	-0.3832	-1.2218	0.046272	0.11558	0.22178	0.2887
MED22	4	-1.4536	-3.0766	0.0027141	0.021267	0.0020941	0.030687
MCEE	4	-0.88545	-1.6413	0.03947	0.10521	0.10074	0.16358
WDSUB1	4	-0.79677	-2.1044	0.059632	0.13537	0.035344	0.091354
AADAC	4	-0.42744	-1.8444	0.25013	0.35371	0.065129	0.12534
AGRP	4	-0.43356	-1.5261	0.25397	0.35733	0.12698	0.19145
ACTG1	4	-1.637	-2.5192	0.00069791	0.010947	0.011761	0.058948
PTCRA	4	-1.4094	-2.6142	0.0020826	0.01819	0.0089425	0.053108
TM4SF20	4	-0.33452	-1.1609	0.48085	0.5723	0.24568	0.31191
CNGA2	4	-0.50115	-1.849	0.1959	0.29965	0.064458	0.12448
SLC38A10	4	-1.1196	-2.9469	0.0051069	0.03082	0.0032099	0.036329
MIA2	4	-0.22402	-1.7526	0.5405	0.62521	0.079671	0.14087
SUN5	4	-0.099648	-0.73554	0.62992	0.70305	0.46201	0.51657
SMURF1	4	-0.70917	-2.4294	0.058801	0.13458	0.015123	0.064506
CNTNAP2	4	-0.079461	-0.22697	0.94444	0.95647	0.82045	0.84286
ITPA	4	-1.7934	-3.7163	0.00044312	0.009324	0.00020215	0.010084
MANF	4	-1.6734	-3.1808	0.0011964	0.014381	0.0014689	0.026053
MED26	4	-1.7286	-2.6949	0.0010746	0.014089	0.0070416	0.048622
WHAMM	4	-0.49038	-1.5231	0.23622	0.34001	0.12775	0.19227
CRYZ	4	-1.2319	-2.9212	0.0027584	0.021453	0.0034871	0.037319
DIS3	4	-1.9644	-2.5202	0.00048743	0.0094503	0.011729	0.058927
TARSL2	4	-1.1767	-2.8853	0.007677	0.039896	0.003911	0.039293
PI4K2A	4	-0.85669	-1.7796	0.051966	0.12464	0.075144	0.13659
PDE10A	4	-1.1446	-2.4683	0.01151	0.050621	0.013575	0.061882
WDR74	4	-3.3971	-4.433	3.3234e-05	0.0074963	9.2913e-06	0.0016944
SLC4A8	4	-0.3141	-0.62867	0.41378	0.51097	0.52957	0.57909
TMTC1	4	-0.23396	-1.5571	0.39439	0.49358	0.11944	0.18365
AMN1	4	-0.82641	-2.6657	0.021258	0.071937	0.0076827	0.0502
PTPN22	4	0.059071	-0.4995	0.93333	0.94782	0.61743	0.65912
KIDINS220	4	-0.91171	-2.1247	0.035549	0.098587	0.033608	0.089442
PAIP1	4	-1.6405	-2.8834	0.00097485	0.013425	0.0039345	0.039386
OCRL	4	-0.23495	-1.3478	0.58945	0.66809	0.17772	0.24413
CYCS	1	-1.0833	-1.1911	0.21129	0.31502	0.23362	0.3
HEATR1	4	-2.329	-3.8731	0.00015509	0.0074963	0.00010746	0.0071086
CYTH2	4	-1.0162	-2.6887	0.014036	0.056316	0.007174	0.048744
NEDD1	4	-2.9234	-3.9077	9.9701e-05	0.0074963	9.3196e-05	0.0066504
NMS	4	-0.5935	-2.093	0.059444	0.13514	0.03635	0.092717
OLFML2B	4	-0.98546	-1.8962	0.0098039	0.045879	0.057934	0.11756
METAP2	4	-1.815	-2.5657	0.00053174	0.0094503	0.010298	0.056086
SEC62	4	-1.5117	-2.2176	0.0013293	0.014797	0.026581	0.080955
MOV10L1	4	-1.2557	-3.3072	0.0027141	0.021267	0.00094244	0.021406
MAK16	4	-2.3795	-3.2909	0.00015509	0.0074963	0.00099855	0.021882
NPAS3	4	-0.53127	-2.0914	0.15304	0.25311	0.036495	0.092902
CMTM7	4	-0.22862	-0.76187	0.75472	0.80636	0.44614	0.50253
CTSW	4	-0.072719	-0.75725	0.87627	0.90344	0.4489	0.50498
PCSK4	4	-1.0084	-2.2692	0.025258	0.080466	0.023257	0.076702
FBXO3	4	-1.0161	-2.37	0.022399	0.074723	0.017789	0.068773
TDRD12	4	-0.58827	-1.7571	0.082552	0.16694	0.078903	0.14017
CRYGD	4	-0.68629	-2.0522	0.10228	0.19235	0.040154	0.097186
IRX2	4	-0.87593	-2.6184	0.029323	0.087919	0.0088349	0.052921
ABHD3	4	-0.30671	-1.0373	0.37016	0.47095	0.29959	0.36374
GJA8	4	-0.54679	-2.2595	0.15085	0.25068	0.023853	0.077511
NLRP12	4	-1.0687	-1.7144	0.011178	0.049594	0.086453	0.14823
SLC12A7	4	-1.2458	-2.3495	0.0045309	0.029017	0.018797	0.070183
MBTD1	4	-2.3301	-3.2501	0.00015509	0.0074963	0.0011535	0.023451
ZSCAN25	4	-0.65949	-2.269	0.097851	0.18692	0.023269	0.076702
NPY4R	4	-0.16881	-0.29957	0.72395	0.78171	0.76451	0.79283
PAX1	4	-0.29662	-1.6148	0.29113	0.39492	0.10635	0.16978
TAS2R39	4	-0.18818	-0.41284	0.81872	0.85837	0.67972	0.71585
ARHGEF5	4	-0.95906	-1.6518	0.027617	0.085231	0.098566	0.16141
SCNM1	4	-1.1314	-2.7518	0.007677	0.039896	0.0059264	0.045712
CNOT2	4	-2.9624	-4.0192	8.8623e-05	0.0074963	5.8406e-05	0.0051378
TMEM26	4	-0.28549	-1.1251	0.62242	0.69684	0.26056	0.32638
PLSCR4	4	-0.52847	-2.3686	0.15585	0.25601	0.017854	0.06879
ABI3BP	4	-0.44847	-2.2316	0.16219	0.26283	0.02564	0.079685
APLP1	4	-1.0878	-3.0508	0.0064916	0.035695	0.0022825	0.031796
TPD52	4	-0.64264	-2.2767	0.060829	0.13714	0.022802	0.076107
LIPM	4	0.34921	0.74818	0.13303	0.22957	0.45435	0.50997
IGJ	4	-0.46564	-1.4441	0.30417	0.40837	0.1487	0.21433
GPX7	4	-1.395	-2.6757	0.0015509	0.015954	0.0074577	0.049573
ROPN1L	4	-0.93213	-2.6165	0.019375	0.068054	0.0088829	0.052982
GPR55	4	-0.55962	-1.3047	0.19735	0.30106	0.19201	0.25895
AP1M2	4	-0.6862	-1.5926	0.13333	0.22991	0.11124	0.1751
PI3	4	-0.22095	-1.0164	0.41572	0.51263	0.30943	0.37337
PCDHA5	4	-0.80462	-1.7552	0.03988	0.10587	0.07922	0.14052
C8orf58	4	-0.6923	-2.2577	0.045741	0.11477	0.023967	0.077629
SIAH3	4	-0.19641	-0.54343	0.82574	0.86443	0.58684	0.63105
ZFYVE16	4	-0.40464	-1.1613	0.40966	0.50741	0.2455	0.31183
BBS5	4	-0.13373	-0.49491	0.89526	0.9184	0.62066	0.66207
TSPYL2	4	-0.37034	-0.99235	0.35721	0.459	0.32103	0.38482
IPO4	4	-0.45586	-1.5273	0.22017	0.32367	0.1267	0.19114
ZNF322	4	-0.76568	-2.1617	0.047945	0.11806	0.030642	0.086174
EDEM3	4	-0.67203	-2.3637	0.047934	0.11806	0.018093	0.069085
ENO3	4	-0.4412	-1.1252	0.37609	0.47666	0.2605	0.32638
MYL6B	4	-0.57636	-1.9845	0.084569	0.16955	0.047203	0.10552
COPS5	4	-2.4984	-4.0785	0.00015509	0.0074963	4.5327e-05	0.0044475
UNC13D	4	-0.82684	-2.672	0.022289	0.074463	0.0075407	0.049825
PKD1L1	4	-1.5522	-2.7797	0.0011743	0.014305	0.0054402	0.044302
FKBPL	4	-1.4971	-2.4756	0.0014512	0.015224	0.013301	0.061591
LY6G6C	4	-0.5617	-1.7498	0.13879	0.23648	0.080152	0.14132
IL22RA1	4	-0.48094	-1.8336	0.1325	0.22894	0.066719	0.1274
SLC22A15	4	-0.55172	-2.2413	0.08921	0.17514	0.025009	0.078949
ARL1	4	-0.24024	-0.97562	0.54262	0.62695	0.32925	0.3927
SLC52A3	4	-0.30233	-1.3918	0.26619	0.36936	0.16399	0.23001
FOXD3	4	-0.45804	-1.4546	0.13373	0.23032	0.14577	0.21142
PHKA1	4	-0.38145	-1.0717	0.34102	0.44327	0.28386	0.34896
OSGIN2	4	-0.54143	-1.5401	0.21561	0.31904	0.12353	0.18799
TAS2R50	4	-0.18337	-0.76636	0.46416	0.55737	0.44346	0.50026
MEP1B	4	-0.97435	-3.0043	0.013781	0.055948	0.0026622	0.033799
SLC6A8	4	-1.2343	-2.6594	0.0048964	0.030109	0.0078274	0.050651
KIAA1919	4	-1.0014	-2.3441	0.014113	0.056316	0.019074	0.0706
PAX4	4	-0.94573	-2.2847	0.02991	0.088685	0.022333	0.075378
PFKFB2	4	-0.38658	-1.8314	0.20142	0.30476	0.067046	0.12766
ACRBP	4	-0.48414	-1.6823	0.13439	0.23107	0.092506	0.15485
ZNF764	4	-0.54506	-1.564	0.15631	0.25645	0.11783	0.18203
NEK3	4	-0.55843	-1.1383	0.22064	0.32417	0.255	0.32071
2021-03-02	8	-0.69165	-1.8435	0.012762	0.053731	0.065255	0.12551
MPP6	4	-0.59335	-2.1544	0.10305	0.19321	0.031206	0.086689
SEMG2	4	-0.39275	-1.5522	0.20438	0.30777	0.12061	0.18479
PCSK1N	4	-0.54712	-1.8414	0.16726	0.26879	0.065558	0.12598
UBXN11	4	-0.18401	-1.4789	0.47328	0.56564	0.13916	0.20472
SORL1	4	-0.4781	-1.1545	0.20476	0.30825	0.24831	0.31446
RASSF6	4	-0.54439	-1.5332	0.21651	0.32016	0.12523	0.18949
HAMP	4	-0.34211	-2.1736	0.26934	0.37256	0.029737	0.084975
OR1K1	4	-0.5614	-1.5108	0.22062	0.32416	0.13085	0.19584
CD200R1	4	-0.61699	-2.4013	0.10235	0.19238	0.016337	0.066098
ANXA13	4	-0.36239	-1.5035	0.15611	0.25626	0.13271	0.19787
ANTXR1	4	-0.71198	-1.6694	0.095779	0.18409	0.095043	0.15761
ENDOD1	4	-0.83294	-2.5951	0.033677	0.095164	0.0094551	0.054399
ABCA12	4	-0.22047	-1.6241	0.70561	0.76681	0.10436	0.16751
C5orf17	2	-0.51677	-1.1182	0.34945	0.45138	0.26346	0.32906
RAVER2	4	-1.9972	-2.9455	0.00027695	0.0074963	0.003224	0.036401
NKAPL	4	0.057591	0.095513	0.82608	0.86453	0.92391	0.93546
MDS2	4	-0.97734	-2.8975	0.010402	0.047489	0.0037612	0.038563
WASL	4	-1.4655	-3.0414	0.0021159	0.01819	0.0023549	0.032216
EID1	4	-0.61193	-0.87707	0.17542	0.27739	0.38045	0.44061
GRPEL1	4	-2.3103	-3.0164	0.00025479	0.0074963	0.0025579	0.033278
ACHE	4	-1.0164	-2.3632	0.011765	0.051205	0.018117	0.069121
ZKSCAN1	4	-0.53523	-2.1931	0.13917	0.23684	0.028299	0.08303
PDLIM4	4	-0.44054	-1.4423	0.23845	0.34226	0.14921	0.21486
IKZF1	4	-0.3938	-1.595	0.26288	0.3662	0.11071	0.17442
ARMC12	4	-0.75823	-1.6834	0.051966	0.12464	0.092292	0.15467
EVA1C	4	-0.54628	-1.8641	0.16815	0.26959	0.062302	0.1223
XG	4	0.25046	0.75153	0.32686	0.43012	0.45233	0.50821
POF1B	4	-0.73419	-2.5302	0.067896	0.14778	0.011399	0.058231
UBE2U	4	-0.38716	-1.6945	0.18626	0.28893	0.09017	0.15244
DAP3	4	-0.7265	-2.0311	0.0085964	0.042416	0.042241	0.099753
RTP1	4	-0.76108	-1.6479	0.050825	0.12279	0.099376	0.16222
ZDHHC22	4	-1.0768	-2.0251	0.017137	0.063389	0.042855	0.1004
RLBP1	4	-0.18683	-0.83776	0.73134	0.78799	0.40217	0.46135
RPP25L	4	-2.5127	-3.9166	0.00016617	0.0074963	8.9817e-05	0.0065561
MITF	4	-1.0989	-1.96	0.013914	0.056235	0.049993	0.10882
INTS12	4	-1.6248	-3.0989	0.001285	0.014702	0.0019424	0.029355
DLEC1	4	-1.2426	-1.8275	0.0071009	0.037985	0.067629	0.12828
RPGRIP1L	4	-0.50552	-2.1434	0.18778	0.29066	0.032077	0.087564
ATP8A1	4	-0.85869	-2.0428	0.048687	0.11926	0.041075	0.098378
PRPF39	4	-1.1076	-1.8407	0.0080758	0.040894	0.065664	0.12612
CCDC132	4	-0.6071	-2.2557	0.15556	0.25575	0.024089	0.077786
OSMR	4	-0.86615	-2.1234	0.028825	0.087264	0.03372	0.089556
DTX3	4	-1.1469	-2.4495	0.0072117	0.03843	0.014304	0.063155
TRMT13	4	-0.16187	-0.99289	0.47215	0.56452	0.32076	0.38458
IFT27	4	-0.75392	-2.4631	0.033344	0.094507	0.013775	0.062256
ARHGAP8	4	-1.513	-3.5454	0.0011078	0.014094	0.00039195	0.014209
RGS6	4	-1.1228	-2.4543	0.0080979	0.040894	0.014115	0.062958
MSH2	4	-1.2533	-2.5469	0.0057937	0.033249	0.010868	0.057174
C17orf72	4	-0.68891	-1.6174	0.045973	0.11507	0.10579	0.16914
CNP	4	-1.1276	-2.7368	0.0051401	0.03082	0.0062036	0.046295
JPH2	4	-0.94034	-2.027	0.012906	0.053998	0.042658	0.10021
CAPN15	4	-0.55566	-1.8767	0.16109	0.2619	0.060562	0.12033
RNF17	4	0.14033	1.0747	0.4116	0.50915	0.28252	0.34771
ZMYND12	4	0.04037	-0.68749	0.93112	0.94604	0.49177	0.54463
RFXANK	4	-2.2068	-3.7728	0.00027695	0.0074963	0.00016144	0.0087587
HES4	4	-0.67867	-1.7882	0.12624	0.22173	0.073748	0.13517
RP11+AC0-389E17.1	3	0.063327	0.23869	0.77387	0.82127	0.81135	0.83469
ZFR2	4	-0.7762	-2.3662	0.084402	0.16937	0.017972	0.068903
GXYLT1	4	-0.3259	-1.8371	0.25429	0.35769	0.066202	0.12677
LRIT3	4	-0.54348	-2.1946	0.22191	0.32533	0.028196	0.082866
UGT3A2	4	-1.399	-2.3665	0.0020383	0.018075	0.017958	0.068878
OR5B3	4	-0.28699	-0.66268	0.44916	0.54326	0.50753	0.55875
IFI35	4	-1.1794	-3.1724	0.0011743	0.014305	0.0015116	0.026343
HSPB11	2	-0.24262	-0.89066	0.5138	0.60114	0.37311	0.43359
ADCY8	4	-1.1714	-1.9198	0.004409	0.028582	0.054886	0.11429
DCUN1D2	4	-0.71952	-2.2625	0.058259	0.13392	0.023664	0.07717
TOMM70A	4	-1.4393	-2.131	0.0013404	0.01481	0.033087	0.088879
EIF4EBP3	4	-0.93204	-2.35	0.020029	0.069365	0.018775	0.070183
ACYP2	4	-0.34603	-1.2891	0.45991	0.55325	0.19736	0.26455
TF	4	-0.58036	-1.7703	0.12173	0.21606	0.076672	0.13795
ATP8B4	4	-0.30897	-1.2738	0.58964	0.66814	0.20272	0.26981
CHTOP	4	-0.21578	-0.66175	0.59785	0.6754	0.50813	0.55921
KIF3B	4	-1.0884	-2.9156	0.0059821	0.034016	0.0035502	0.037592
WNT1	4	-0.63518	-1.8775	0.10093	0.19049	0.060445	0.12023
UCP2	4	-1.2504	-2.7103	0.0043979	0.028571	0.0067226	0.047848
CHTF8	4	-1.9999	-3.3303	0.00033234	0.0080729	0.00086762	0.020503
OPTN	4	-0.96366	-2.1866	0.031672	0.091561	0.028775	0.083724
CARD14	4	-0.57212	-2.1751	0.084624	0.16959	0.029624	0.084789
AP3M1	4	-1.0497	-2.3014	0.018655	0.066535	0.021367	0.074041
LRRC39	4	-0.98221	-2.7801	0.0091614	0.044013	0.0054345	0.044295
TYSND1	4	-0.47671	-1.3617	0.31244	0.41651	0.1733	0.2394
SYT13	4	-0.2388	-1.1879	0.73102	0.78783	0.23486	0.30104
NCKIPSD	4	-1.1744	-2.3993	0.010347	0.047375	0.016425	0.066146
BRD3	4	-0.90957	-1.8925	0.04224	0.10952	0.058419	0.11817
NXPH3	4	-0.95388	-2.894	0.011853	0.051381	0.0038035	0.03873
TSHB	4	-0.30342	-1.4664	0.2799	0.38368	0.14255	0.20796
VMAC	4	-0.74757	-2.0437	0.099081	0.18831	0.040983	0.098261
GAD2	4	-1.1262	-2.1097	0.012728	0.053654	0.034884	0.090825
CLCA4	4	-0.48845	-1.6027	0.11775	0.21112	0.109	0.17275
EVI5	4	-0.52949	-1.5496	0.096477	0.18504	0.12123	0.18542
NDUFV3	4	-0.61682	-0.87885	0.17921	0.28168	0.37948	0.43964
ESR2	4	-0.68276	-2.2335	0.075795	0.15871	0.025517	0.079485
PRND	4	-0.92955	-2.0455	0.012263	0.052589	0.040808	0.098084
AGER	4	-0.86614	-2.1307	0.0297	0.088409	0.03311	0.088887
PPP3CB	4	-1.0052	-2.3526	0.023729	0.077387	0.018642	0.069936
PPP1R3G	4	-0.29788	-1.2718	0.42354	0.52007	0.20343	0.27049
KRT17	4	-0.33252	-0.91738	0.26846	0.37169	0.35894	0.42009
HLF	4	-0.94999	-2.7359	0.011621	0.050947	0.0062209	0.046304
LARP6	4	-0.73131	-2.0164	0.068938	0.14917	0.043763	0.10155
EP400NL	4	-0.78414	-1.7959	0.046837	0.11639	0.072512	0.13385
LAPTM4A	4	-0.48863	-1.621	0.26364	0.36699	0.10502	0.16829
C10orf2	4	-2.8336	-4.4505	0.00013293	0.0074963	8.5659e-06	0.0016629
CLEC7A	4	-0.82334	-2.7085	0.022599	0.075078	0.0067584	0.047925
MRGPRG	4	-0.19425	-0.37873	0.84102	0.87646	0.70489	0.73924
C20orf202	4	-0.66229	-1.8251	0.047291	0.11714	0.067989	0.12869
HFM1	4	-0.63804	-2.3374	0.055412	0.12959	0.019416	0.07127
GABRB1	4	-1.2266	-2.6814	0.0072892	0.038626	0.0073309	0.049228
AK2	4	-1.0339	-2.7342	0.0077988	0.040367	0.0062531	0.046444
GPR158	4	-0.19133	-0.43854	0.8364	0.8726	0.661	0.69857
EXOSC2	4	-3.1234	-3.8563	8.8623e-05	0.0074963	0.00011511	0.0074341
EVL	4	-1.2366	-3.0101	0.0078542	0.040549	0.0026112	0.03346
RBMXL3	4	-0.1225	-0.51446	0.81236	0.85334	0.60693	0.6498
HOXC11	4	-0.95346	-2.7094	0.019353	0.068042	0.0067409	0.047877
AHCYL1	4	-1.6334	-3.3622	0.00069791	0.010947	0.00077317	0.019658
ADAMDEC1	4	-0.41619	-1.652	0.18357	0.2864	0.098533	0.16138
ZNF454	4	-0.4696	-0.9734	0.21741	0.32103	0.33035	0.39373
GJD4	4	-0.63768	-1.8766	0.14963	0.24928	0.060576	0.12033
ANKRD54	4	-0.69411	-2.3609	0.047325	0.11718	0.018232	0.069326
CD47	4	-0.80835	-2.1242	0.038651	0.10395	0.033658	0.089479
LILRA4	4	-0.43049	-1.6434	0.26725	0.3705	0.1003	0.1632
FOXP1	4	-0.62526	-2.5408	0.052908	0.12615	0.011061	0.057433
FAM198A	4	-0.25025	-0.25753	0.70686	0.76789	0.79677	0.82176
POLD2	4	-0.64971	-0.83644	0.080004	0.16417	0.40291	0.46205
PRM1	4	-1.1549	-2.3106	0.0070123	0.037768	0.020853	0.07346
BTLA	4	-0.5332	-0.92076	0.15292	0.25301	0.35717	0.41835
UBE2D3	2	-1.7716	-1.9506	0.016284	0.061481	0.05111	0.10995
MAPKAPK5	4	-0.8724	-1.6994	0.029844	0.088662	0.089237	0.15128
METTL9	4	-0.22764	-0.74229	0.5687	0.64966	0.45791	0.51292
SAG	4	-0.90631	-1.7801	0.035527	0.098556	0.075059	0.13653
ATXN1	4	-0.7664	-1.858	0.05252	0.12566	0.063174	0.1232
MORN1	4	-0.20122	-0.74849	0.80993	0.85133	0.45416	0.50982
FAM83E	4	-0.84048	-2.2474	0.035737	0.098927	0.024615	0.078389
TRIM11	4	-1.5614	-3.3078	0.0009527	0.013396	0.00094036	0.021406
PHF13	4	-0.59105	-1.4339	0.20368	0.30705	0.15159	0.21724
AKAP5	4	-0.70146	-2.5599	0.068882	0.14917	0.010471	0.056406
CDKN3	4	-1.5628	-2.9979	0.0011964	0.014381	0.0027183	0.034044
DENND1C	4	-0.16644	-0.16595	0.93488	0.94886	0.8682	0.88625
DHRS9	4	-0.25134	-0.4886	0.63753	0.7094	0.62512	0.666
PLAA	4	-0.91953	-2.5796	0.038108	0.10305	0.0098928	0.055484
NFKBIL1	4	-0.46721	-1.6712	0.21349	0.31699	0.094677	0.15727
LASP1	4	-0.86062	-2.2084	0.018711	0.066601	0.02722	0.081721
KRBA2	4	-0.7848	-2.2228	0.079761	0.16384	0.026227	0.080543
GCN1L1	4	-1.0384	-2.223	0.012474	0.052988	0.026218	0.080541
SERINC5	4	-0.16232	-0.62364	0.89599	0.91905	0.53287	0.58189
ARFGEF2	4	-0.85195	-2.7505	0.0091282	0.043935	0.0059507	0.045716
ABHD6	4	-0.28243	-0.68259	0.66055	0.7289	0.49486	0.54754
TOMM20	4	-0.65238	-2.05	0.054315	0.12803	0.04036	0.097333
BCL11A	4	-0.069423	-0.081198	0.93215	0.94683	0.93528	0.94462
ARL15	4	-0.52379	-1.9637	0.15947	0.25986	0.049559	0.10835
GRID2IP	4	-0.1115	-0.72826	0.75641	0.80749	0.46645	0.52067
QRICH1	4	-1.1127	-2.4576	0.014036	0.056316	0.013987	0.062666
ETAA1	4	-1.0756	-1.7995	0.014313	0.056891	0.071947	0.13335
CELF2	4	-0.97039	-2.4617	0.03063	0.090065	0.013828	0.062281
PKP1	4	-1.0883	-2.8288	0.0058602	0.033513	0.0046717	0.041994
TNRC6B	4	-1.1448	-3.2524	0.0046859	0.029414	0.0011444	0.023347
SLC25A22	4	-1.3147	-2.5414	0.0051069	0.03082	0.011042	0.057409
PCDHB4	4	-0.71678	-2.4811	0.063077	0.14047	0.013099	0.061416
ALDH3A2	4	-0.31471	-1.2096	0.58406	0.6631	0.22643	0.29319
ADRA2B	4	-0.47722	-2.0502	0.1821	0.28481	0.040343	0.097333
ATP6V1C1	4	-1.5512	-2.7316	0.0010081	0.013562	0.006303	0.046599
HLA+AC0-DOB	4	-0.98923	-2.4192	0.017647	0.064533	0.015555	0.065142
LAMP1	4	-2.0771	-4.3454	0.00027695	0.0074963	1.3899e-05	0.0021087
OR2AT4	4	-1.2853	-2.8509	0.0037	0.025792	0.00436	0.040848
TPRG1	4	-0.81798	-2.1232	0.038041	0.10297	0.033739	0.089576
CROCC	4	-0.20352	-0.62544	0.5993	0.67653	0.53168	0.58094
MAVS	4	-0.73073	-1.8511	0.03494	0.097466	0.064153	0.12409
KIAA0408	4	-0.32775	-0.88363	0.36384	0.46495	0.37689	0.43711
SLC35G3	3	-0.16616	-1.6903	0.56669	0.64774	0.090971	0.15311
GNRH2	4	-0.10152	-1.0093	0.59381	0.67155	0.31284	0.37679
SLC5A4	4	-0.65724	-2.2533	0.05704	0.13181	0.024242	0.077932
HS3ST5	4	-0.41768	-1.5549	0.25981	0.36329	0.11998	0.18416
AKAP9	4	-0.39916	-1.313	0.37949	0.47992	0.18919	0.25595
ZCCHC17	4	-0.62403	-1.758	0.064728	0.14312	0.078744	0.14
VLDLR	4	-0.83386	-2.1861	0.059355	0.13514	0.028805	0.083764
TRIM39	4	-0.6151	-2.2576	0.10717	0.19808	0.023974	0.077629
CAV3	4	-0.055791	-1.226	0.24033	0.34403	0.22021	0.28729
HDAC2	4	-0.94702	-2.6656	0.018677	0.066561	0.0076857	0.050202
CDRT15L2	4	-0.34236	-0.84137	0.53063	0.61659	0.40014	0.45952
CSRP1	4	-0.62618	-2.0317	0.063831	0.14157	0.04218	0.099714
PLCB2	4	-0.45657	-0.94614	0.34108	0.44327	0.34408	0.40614
DENND4B	4	-0.087629	-0.34204	0.87486	0.90248	0.73232	0.76402
IQCF1	4	-0.29126	-1.912	0.63676	0.70889	0.055879	0.11541
NVL	4	-2.9031	-4.0847	8.8623e-05	0.0074963	4.4131e-05	0.004357
SGOL1	4	-1.0091	-2.1707	0.023264	0.076414	0.029955	0.085273
ZNF662	4	-0.91912	-2.2022	0.037964	0.10285	0.027654	0.082284
NCOA6	4	-0.92036	-1.8464	0.014833	0.058134	0.064836	0.12499
MRPS6	4	-2.1599	-3.8485	0.00027695	0.0074963	0.00011882	0.0075008
ZNF250	4	-1.6464	-2.871	0.00069791	0.010947	0.004092	0.039756
NPC1	4	-1.2221	-2.5546	0.0042207	0.027851	0.010631	0.05685
ZNF429	3	0.58102	0.99693	0.1398	0.23762	0.3188	0.38266
SCAMP5	4	-0.72854	-2.3067	0.076116	0.15916	0.021071	0.073647
C1orf87	4	-0.56815	-1.7604	0.078254	0.16203	0.078342	0.13951
CHKA	4	-0.85915	-2.2679	0.056763	0.13145	0.023333	0.076836
OR13A1	4	-0.15743	-0.29011	0.92827	0.94396	0.77173	0.79936
FBXO41	4	-0.73141	-1.2486	0.086884	0.17233	0.21182	0.27878
OGFOD2	4	-1.2411	-2.9831	0.0045752	0.029095	0.0028537	0.034416
STIM1	4	-0.89675	-1.962	0.043348	0.11131	0.049767	0.10863
PRRG3	4	0.052475	0.097757	0.78067	0.82678	0.92212	0.93387
SLC35F5	4	-1.0038	-2.9846	0.0072339	0.038491	0.0028397	0.034416
LAMB3	4	-0.50271	-2.2569	0.11147	0.20344	0.024015	0.077629
MKNK1	4	-0.95807	-2.3986	0.011399	0.05033	0.016456	0.066182
EXOSC10	4	-1.049	-2.3711	0.01182	0.051261	0.017737	0.068746
KRT75	4	-0.62433	-1.305	0.10585	0.19606	0.19188	0.25881
SLMO2	4	-1.8503	-3.3718	0.00040988	0.0089264	0.00074676	0.019331
PROB1	4	-0.05096	-0.31211	0.99571	0.99654	0.75496	0.78437
ATP8B2	4	-0.44193	-1.1621	0.25034	0.35395	0.24518	0.31148
DPY19L1	4	-0.47459	-2.0666	0.18517	0.28792	0.038775	0.095706
DRG1	4	-1.3712	-2.4816	0.0016617	0.01612	0.013081	0.06139
ZIC5	4	-0.61954	-1.9137	0.1668	0.26818	0.055655	0.11514
GAS1	4	-0.10943	-0.11291	0.97391	0.9789	0.9101	0.92335
OR10G2	4	-0.34818	-1.2009	0.34708	0.44909	0.22979	0.29637
RCN2	4	0.1788	0.4291	0.43174	0.52787	0.66785	0.70478
PRR24	4	-1.3328	-2.3145	0.0029467	0.022194	0.020638	0.07315
FAM49B	4	-0.16289	-0.89367	0.54017	0.62498	0.3715	0.43196
MSC	4	-0.20194	-0.96207	0.48492	0.57548	0.33601	0.39871
PAPPA	4	-0.4465	-0.99073	0.34809	0.45014	0.32182	0.38551
UTP11L	4	-1.2812	-2.0119	0.0023374	0.019501	0.044236	0.10217
PSD3	4	-1.5707	-3.229	0.0009527	0.013396	0.0012421	0.024324
CD74	4	-1.0119	-2.2041	0.012972	0.054175	0.027518	0.082092
ABCA1	4	-1.0273	-2.0382	0.020605	0.070602	0.041531	0.098905
VN1R1	4	-0.38837	-1.467	0.3106	0.41488	0.14237	0.20777
ARID3C	4	-0.24809	-0.57123	0.71481	0.77454	0.56784	0.61388
PMS1	4	-0.25033	-1.3941	0.62217	0.69668	0.16329	0.2293
NPR3	4	-0.55044	-1.8881	0.14187	0.24009	0.059011	0.11869
C6orf226	4	-1.4536	-2.6771	0.0017171	0.016333	0.007426	0.04947
C2orf91	4	-0.68657	-1.9314	0.10585	0.19606	0.053434	0.11269
BEGAIN	4	-0.79381	-1.6539	0.07729	0.16085	0.098154	0.16102
OSBPL8	4	-0.53316	-1.4197	0.15136	0.25111	0.15568	0.22145
WDR52	4	-0.12134	-0.81936	0.75515	0.80665	0.41258	0.47126
GPR37	4	-0.62722	-2.0162	0.14288	0.24088	0.043778	0.10155
SLC6A13	4	-1.0933	-2.6348	0.0084413	0.041926	0.0084188	0.051912
CARD11	4	-0.60125	-1.9518	0.10473	0.19489	0.050958	0.10981
C16orf13	4	-1.2478	-2.8078	0.0037886	0.026177	0.0049874	0.043163
MRPS28	4	-0.74389	-2.3241	0.036114	0.099633	0.02012	0.072199
CYB5A	4	-0.92262	-1.8385	0.018932	0.067164	0.065984	0.12646
CASK	4	-0.15069	-0.72105	0.76309	0.8126	0.47088	0.52477
C11orf96	4	-0.07481	-0.0078303	0.88385	0.90923	0.99375	0.99463
FAM195B	4	-0.37774	-1.6167	0.21179	0.31544	0.10594	0.16934
C1orf216	4	-0.42731	-2.0269	0.16911	0.2706	0.042673	0.10021
ARPC1B	4	-0.72314	-2.2461	0.054293	0.12803	0.024695	0.078491
TAF1	4	-0.45138	-0.74471	0.2547	0.35798	0.45644	0.51168
SERPINB4	4	-0.25969	-1.5624	0.44553	0.54013	0.11819	0.18235
C9orf139	4	-0.8785	-2.2373	0.049585	0.12083	0.02527	0.0792
LZTFL1	4	-0.054209	0.071252	0.83269	0.86964	0.9432	0.95073
TRAP1	4	-0.3095	-0.80308	0.42262	0.51929	0.42193	0.47969
KCNAB2	4	-0.43002	-1.391	0.39796	0.49701	0.16424	0.2302
STXBP5L	4	-0.96353	-2.823	0.017392	0.064003	0.0047569	0.042271
TNPO2	4	-0.78793	-2.1841	0.079739	0.16383	0.028953	0.083891
CYP7B1	4	-0.81394	-2.3489	0.027008	0.084011	0.018829	0.070263
PHF3	4	-1.2282	-2.1775	0.0074443	0.039115	0.029445	0.084583
MBOAT2	4	-0.73575	-1.4503	0.087582	0.173	0.14697	0.21265
WIPF3	4	-0.33263	-1.6167	0.32939	0.43243	0.10594	0.16934
RNF38	4	-1.4399	-2.7255	0.0028802	0.021886	0.0064198	0.046984
FAM211A	4	-0.85555	-2.1832	0.055146	0.12921	0.029018	0.083999
NHLRC4	4	-0.76605	-2.4359	0.043724	0.11192	0.014855	0.064146
[truncated: 17,216 more rows]
