# Supplementary material for: CRISPR/Cas9 Screening for Identification of Genes Required for the Growth of Ovarian Clear Cell Carcinoma Cells
Source: Curr Issues Mol Biol. 2022 Apr 7;44(4):1587–96. doi: 10.3390/cimb44040108 (PMC9164056; doi:10.3390/cimb44040108)
Supplement: Supplementary file 1 [file cimb-44-00108-s001.zip › Kawabata_Dataset_S2.xlsx]

## Sheet: Mutant
Gene	sgRNA	beta	z	p-value	fdr	wald-p-value	wald-fdr
MRPL53	4	-1.3318	-6.6616	0.00025479	0.21905	2.708e-11	4.889e-07
HSD17B1	4	-0.90943	-5.8304	0.00078653	0.3641	5.5287e-09	4.9908e-05
PAIP1	4	-0.89868	-5.2113	0.00078653	0.3641	1.8752e-07	0.00084638
GTF2H4	4	0.96524	5.0262	0.063055	0.79349	5.0042e-07	0.0017323
RPL31	2	-1.6683	-4.9992	0.0040545	0.52199	5.7571e-07	0.0017323
KDM2A	4	-1.0066	-4.8977	0.00064252	0.34118	9.6974e-07	0.0025011
RPS16	4	1.0483	4.8094	0.035239	0.75771	1.5137e-06	0.0034159
CAMK2G	4	-0.57908	-4.7299	0.0039216	0.52199	2.2461e-06	0.0045056
HMOX1	4	-0.53158	-4.686	0.004974	0.55215	2.7854e-06	0.0046013
TBC1D29	4	-0.7127	-4.6847	0.0019719	0.43956	2.8035e-06	0.0046013
TSSC1	4	-0.81374	-4.6256	0.0011743	0.41509	3.7346e-06	0.0056186
THG1L	4	1.0119	4.5804	0.046317	0.77948	4.6405e-06	0.0060236
KANSL1	4	-0.7044	-4.579	0.0020273	0.43956	4.671e-06	0.0060236
GRB2	4	-0.81604	-4.4922	0.0011632	0.41509	7.0498e-06	0.0084412
FOSL2	4	-0.6823	-4.4795	0.0022045	0.43956	7.4808e-06	0.0084412
NME6	4	-1.0252	-4.3521	0.00058713	0.33939	1.3484e-05	0.01432
CCND1	4	0.84247	4.3113	0.13462	0.87588	1.6227e-05	0.015852
ATMIN	4	0.46424	4.3052	0.73394	0.99108	1.6683e-05	0.015852
JTB	4	-0.59357	-4.2822	0.0036446	0.51538	1.8503e-05	0.016599
FAM183A	4	0.67801	4.2728	0.31387	0.94065	1.9307e-05	0.016599
ZCCHC9	4	0.80238	4.2319	0.16828	0.89636	2.3171e-05	0.019015
PAK1IP1	4	0.71723	4.2109	0.2607	0.92851	2.5439e-05	0.019497
SF3B4	4	0.70244	4.2067	0.28006	0.93505	2.5918e-05	0.019497
TRIM28	4	-0.71519	-4.1719	0.0019497	0.43956	3.0208e-05	0.021428
WWTR1	4	-0.57489	-4.167	0.0040213	0.52199	3.0859e-05	0.021428
CYC1	4	-0.80162	-4.1491	0.0012186	0.41509	3.3373e-05	0.021599
CCNC	4	0.54952	4.1462	0.53848	0.96749	3.3797e-05	0.021599
DHX38	4	0.56666	4.1362	0.50326	0.96184	3.5305e-05	0.021599
MTBP	4	0.89828	4.132	0.096588	0.83687	3.5958e-05	0.021599
RPL37A	2	0.99107	4.1155	0.14063	0.88319	3.8635e-05	0.021599
POLR1B	4	0.92686	4.1123	0.08119	0.81945	3.917e-05	0.021599
FDX1L	4	0.80494	4.1105	0.16596	0.89636	3.948e-05	0.021599
HYPK	4	0.72803	4.0935	0.24726	0.92152	4.2497e-05	0.022031
IRF2BP1	4	-0.76532	-4.0874	0.0014955	0.43956	4.3631e-05	0.022031
GFM1	4	0.55762	4.0858	0.52197	0.96676	4.393e-05	0.022031
SNAP47	4	0.43681	4.0587	0.80333	0.99418	4.9344e-05	0.024077
XRCC6	4	0.75091	4.0477	0.22038	0.91571	5.1732e-05	0.024232
FANCF	4	0.48925	4.0449	0.67363	0.98382	5.2346e-05	0.024232
FAM3B	4	0.44189	4.0274	0.79001	0.99418	5.6385e-05	0.024596
SREBF1	4	1.051	4.0251	0.034629	0.75771	5.6947e-05	0.024596
NACC1	4	-0.65232	-4.0053	0.0025368	0.46139	6.1946e-05	0.024596
LDB1	4	-0.57387	-4.0042	0.0040545	0.52199	6.2224e-05	0.024596
PSMD2	4	0.61854	4.003	0.4074	0.9503	6.2556e-05	0.024596
CTPS1	4	0.96027	4.0025	0.065171	0.79842	6.2668e-05	0.024596
ZNF778	4	0.53986	3.9951	0.55882	0.96903	6.4677e-05	0.024686
FKBPL	4	0.58241	3.9832	0.47228	0.95706	6.8008e-05	0.024686
MFSD10	4	0.6195	3.9765	0.40572	0.95003	6.995e-05	0.024686
METTL16	4	0.78993	3.9741	0.17989	0.90429	7.0641e-05	0.024686
FBXO17	4	-0.50579	-3.9729	0.0058713	0.57297	7.1014e-05	0.024686
SPINT1	4	0.72045	3.9726	0.25635	0.92777	7.1101e-05	0.024686
TP53INP2	4	-0.57933	-3.9591	0.0039216	0.52199	7.5248e-05	0.025219
CAMSAP1	4	0.50488	3.9585	0.63698	0.97892	7.543e-05	0.025219
PRIM1	4	0.60692	3.9443	0.42733	0.95287	8.0017e-05	0.026266
PPP1CC	4	0.80362	3.9389	0.16722	0.89636	8.186e-05	0.026391
PEX12	4	-0.58962	-3.9316	0.0037776	0.51667	8.4387e-05	0.026729
C1orf194	4	0.54526	3.9133	0.5474	0.96749	9.1048e-05	0.028341
AKR7A2	4	0.53236	3.9032	0.57457	0.96976	9.4919e-05	0.029045
CKAP5	4	0.80959	3.8974	0.16167	0.89285	9.7237e-05	0.029259
LARS	4	0.70484	3.8831	0.27702	0.93368	0.00010315	0.030529
PEAR1	4	0.52312	3.8625	0.59583	0.97405	0.00011222	0.03171
B2M	4	0.56584	3.8614	0.505	0.96184	0.00011273	0.03171
PSMG4	4	0.62028	3.8608	0.40448	0.94979	0.00011303	0.03171
SYNCRIP	4	0.57653	3.8583	0.48327	0.95869	0.00011417	0.03171
CHMP7	4	0.65168	3.8487	0.35304	0.94758	0.00011874	0.031957
SRP54	4	0.70643	3.847	0.2748	0.93357	0.00011958	0.031957
FAM162A	4	-0.5988	-3.843	0.0034563	0.51538	0.00012155	0.031957
CD3EAP	4	0.74613	3.8393	0.2262	0.91631	0.0001234	0.031957
KIF5C	4	0.5506	3.8356	0.53629	0.96749	0.00012524	0.031957
IL17RE	4	0.43225	3.8348	0.81545	0.99418	0.00012568	0.031957
DYNLRB1	4	0.85976	3.8212	0.12146	0.8557	0.00013283	0.033306
PRR9	4	0.53402	3.8053	0.57109	0.96932	0.00014165	0.035033
TEAD1	4	-0.91384	-3.7933	0.00078653	0.3641	0.00014864	0.035957
COPS6	4	-0.69464	-3.7921	0.0020937	0.43956	0.00014937	0.035957
TLCD1	4	-0.62548	-3.7865	0.0029578	0.48545	0.0001528	0.036297
RPS21	4	0.58025	3.7784	0.47644	0.95821	0.00015784	0.037009
SNRNP200	4	0.69779	3.7702	0.28622	0.93658	0.00016309	0.037337
PPIE	4	0.62669	3.7679	0.39385	0.94814	0.00016464	0.037337
ZNF496	4	0.56833	3.7641	0.50012	0.96143	0.00016712	0.037337
NCBP1	4	0.83253	3.7636	0.14234	0.88319	0.00016751	0.037337
QRFP	4	0.5733	3.7602	0.48982	0.95903	0.00016977	0.037365
WBSCR22	4	0.65813	3.7573	0.34267	0.94447	0.00017178	0.037365
TKT	4	0.87414	3.7439	0.11118	0.84639	0.00018118	0.038478
ZNF3	4	-0.40744	-3.7417	0.011122	0.65187	0.00018278	0.038478
PSMD3	4	0.6944	3.7399	0.29103	0.93658	0.00018409	0.038478
TMEM123	4	0.4895	3.7381	0.67309	0.98382	0.00018542	0.038478
IL27	4	0.68302	3.7259	0.30702	0.94017	0.00019459	0.03914
USP1	4	0.62434	3.7248	0.39786	0.94814	0.00019547	0.03914
EID2B	4	-0.60458	-3.7229	0.0032901	0.50769	0.00019693	0.03914
NOL10	4	0.66962	3.7225	0.32557	0.94168	0.00019728	0.03914
ALPI	4	0.40903	3.7086	0.87712	0.99697	0.0002084	0.040845
MOGS	4	-0.68544	-3.7062	0.0021602	0.43956	0.0002104	0.040845
PBX1	4	0.49345	3.6996	0.66372	0.98259	0.00021597	0.041273
CHCHD4	4	0.643	3.6942	0.36702	0.94814	0.00022059	0.041273
COMMD10	4	0.42601	3.6932	0.83224	0.99418	0.00022149	0.041273
PRDX1	4	0.92685	3.6929	0.081201	0.81945	0.00022175	0.041273
TSR2	4	0.62207	3.6888	0.40146	0.94814	0.00022531	0.04136
DNAJC9	4	-1.0487	-3.6832	0.00053174	0.33103	0.00023036	0.04136
DDX21	4	0.53178	3.6815	0.57584	0.96976	0.00023183	0.04136
MYEOV	4	0.5428	3.6794	0.55262	0.96749	0.0002338	0.04136
NVL	4	0.63622	3.6753	0.378	0.94814	0.00023754	0.04136
MUS81	4	0.55225	3.6749	0.53275	0.96749	0.00023799	0.04136
OR52N4	4	0.41112	3.674	0.872	0.99644	0.0002388	0.04136
IFI44L	4	0.50282	3.6721	0.64204	0.9803	0.00024054	0.04136
DNAJC17	4	0.91266	3.6612	0.088501	0.83005	0.00025107	0.042763
CLCN3	4	-0.59259	-3.6539	0.0036668	0.51538	0.00025829	0.043581
ARHGAP42	3	1.2413	3.6447	0.019154	0.71282	0.00026773	0.044496
TYSND1	4	-0.54999	-3.6438	0.0044976	0.54248	0.00026865	0.044496
KIF18B	4	-0.65287	-3.6383	0.0025368	0.46139	0.00027441	0.045039
MOV10	4	0.76988	3.6355	0.20019	0.91241	0.00027747	0.045067
LEP	4	0.46647	3.6335	0.72826	0.99103	0.00027958	0.045067
ZNF207	4	-0.67955	-3.6295	0.0022156	0.43956	0.00028398	0.045371
TRPM7	4	0.94428	3.6257	0.072195	0.80593	0.00028823	0.045646
ZSCAN1	4	0.50247	3.6213	0.64298	0.9803	0.00029313	0.04593
RPL28	4	0.77204	3.6193	0.19774	0.91141	0.00029545	0.04593
DEXI	4	-0.49682	-3.6173	0.0061261	0.58211	0.00029773	0.04593
BRF1	4	0.63483	3.6151	0.38041	0.94814	0.0003002	0.04593
CYP24A1	4	0.55125	3.6079	0.53485	0.96749	0.0003087	0.046833
ABHD13	4	-0.46106	-3.5948	0.0078099	0.6214	0.00032462	0.048812
UBQLN3	4	0.58329	3.5925	0.47079	0.95688	0.00032756	0.048812
KCNS2	4	0.37997	3.5899	0.95597	0.99711	0.00033087	0.048812
MED28	4	0.87043	3.5879	0.11365	0.84639	0.00033336	0.048812
CLDN25	4	0.9153	3.5864	0.087039	0.82988	0.00033525	0.048812
SULT1A2	4	0.41687	3.5818	0.85642	0.99418	0.00034122	0.049283
POLR2E	4	0.75308	3.5758	0.21802	0.91571	0.00034916	0.050025
SLC26A3	4	0.63967	3.572	0.37233	0.94814	0.00035425	0.050025
FZR1	4	0.65147	3.5704	0.35341	0.94758	0.0003564	0.050025
FAM160A2	4	0.42542	3.5684	0.83388	0.99418	0.00035919	0.050025
ATP6AP1L	4	0.51908	3.5676	0.60455	0.97455	0.00036021	0.050025
UBE3A	4	0.39055	3.5632	0.9268	0.99697	0.0003663	0.050133
COL2A1	4	0.65594	3.5631	0.34616	0.94533	0.00036654	0.050133
ATL1	4	0.56309	3.559	0.5103	0.96205	0.00037231	0.050243
EGLN1	4	-0.61981	-3.5585	0.0030686	0.49217	0.00037291	0.050243
NCOA2	4	0.39353	3.5503	0.91897	0.99697	0.0003848	0.051283
PCNA	4	0.80487	3.5493	0.16602	0.89636	0.00038631	0.051283
RHBDL3	4	0.53442	3.5458	0.57029	0.96932	0.00039144	0.051296
CYFIP1	4	-0.40937	-3.5409	0.011	0.65187	0.00039871	0.051296
OR1E2	3	0.71002	3.5399	0.31838	0.94065	0.00040035	0.051296
MS4A7	4	0.43546	3.5391	0.80678	0.99418	0.00040155	0.051296
SMU1	4	0.65063	3.5386	0.35498	0.94758	0.0004022	0.051296
VAMP8	4	0.56714	3.5369	0.50249	0.96184	0.00040479	0.051296
DCUN1D5	4	0.57889	3.536	0.47911	0.95821	0.0004063	0.051296
SLC16A1	4	0.75571	3.5259	0.21525	0.91571	0.00042203	0.052397
NMD3	4	0.71113	3.5249	0.26852	0.93155	0.00042365	0.052397
C11orf84	4	0.5161	3.5247	0.61096	0.97455	0.00042399	0.052397
KLHL42	4	-0.56055	-3.523	0.0042982	0.53889	0.00042663	0.052397
PCDHB6	4	0.71675	3.5183	0.26132	0.92943	0.00043429	0.052978
NTN4	4	0.71661	3.5059	0.26144	0.92943	0.00045511	0.055145
LONP1	4	0.76931	3.5026	0.201	0.91241	0.00046071	0.05524
KIF13A	4	0.65525	3.5019	0.34714	0.94533	0.00046201	0.05524
TXNL4B	4	0.54946	3.5	0.53862	0.96749	0.00046518	0.055252
CYP2E1	4	-0.4672	-3.4937	0.0074665	0.6212	0.00047631	0.05591
RPF2	4	0.70984	3.4934	0.27027	0.93187	0.00047691	0.05591
ZNF175	4	0.58895	3.4902	0.45975	0.95688	0.00048271	0.056133
ATF3	4	0.54195	3.488	0.55447	0.96867	0.00048668	0.056133
PHIP	4	0.44992	3.4872	0.76958	0.99418	0.00048814	0.056133
SNW1	4	0.5749	3.4828	0.48658	0.95903	0.00049613	0.056691
MEPCE	4	0.45318	3.4747	0.7609	0.9937	0.00051142	0.057225
C1orf158	4	0.41569	3.4742	0.85932	0.99418	0.00051232	0.057225
TSPYL6	4	0.49159	3.4742	0.66824	0.98318	0.00051245	0.057225
POU1F1	4	0.49463	3.4736	0.66072	0.98237	0.00051349	0.057225
SRPRB	4	0.54443	3.4676	0.54912	0.96749	0.00052513	0.057619
SURF6	4	0.64887	3.4673	0.35749	0.94773	0.00052565	0.057619
TECPR1	4	0.36057	3.4668	0.992	0.99975	0.0005266	0.057619
SAMD13	4	0.55815	3.464	0.5208	0.96622	0.00053211	0.057676
KRT31	4	0.65197	3.4633	0.3525	0.94758	0.00053351	0.057676
AMBRA1	4	-0.54861	-3.4593	0.0045641	0.54248	0.00054162	0.058064
CHD1	4	0.46342	3.4577	0.7358	0.99108	0.00054471	0.058064
PLSCR5	4	0.88487	3.4567	0.10426	0.84344	0.00054674	0.058064
SPRR3	4	0.54472	3.4524	0.54852	0.96749	0.00055558	0.05848
FAM83D	4	-0.44924	-3.4517	0.0084857	0.62276	0.00055714	0.05848
SCAF8	4	0.47802	3.4493	0.7009	0.98688	0.00056212	0.058661
HIF1AN	4	0.4201	3.4426	0.84817	0.99418	0.00057622	0.059788
FAM189A1	4	0.63543	3.438	0.37938	0.94814	0.00058593	0.060114
BEX4	4	0.57051	3.438	0.49575	0.9603	0.00058602	0.060114
COPZ1	4	0.91171	3.432	0.089055	0.83005	0.00059916	0.060473
MROH1	4	0.38467	3.4315	0.94289	0.99697	0.00060028	0.060473
HBZ	4	-0.54911	-3.4298	0.0045198	0.54248	0.00060403	0.060473
DHODH	4	0.51392	3.429	0.6158	0.97651	0.00060583	0.060473
TMEM30A	4	0.47516	3.4288	0.70799	0.98761	0.00060627	0.060473
SBF2	4	0.39424	3.4265	0.91703	0.99697	0.00061138	0.060474
RAB33B	4	0.50372	3.4258	0.63955	0.97975	0.00061298	0.060474
VEGFB	4	0.44535	3.423	0.78137	0.99418	0.0006194	0.060776
RPL18A	3	0.69519	3.4186	0.33601	0.94336	0.00062944	0.060984
EXOSC2	4	0.80968	3.4176	0.16156	0.89285	0.00063184	0.060984
DNAJB4	4	0.4958	3.416	0.65796	0.98204	0.00063548	0.060984
CS	4	0.57069	3.415	0.49531	0.95988	0.00063789	0.060984
SPAG4	4	-0.57288	-3.4147	0.0040656	0.52199	0.00063842	0.060984
NENF	4	0.62424	3.4091	0.39805	0.94814	0.00065181	0.061936
PHACTR1	4	0.50053	3.4061	0.64726	0.9803	0.00065901	0.062292
C3orf17	4	0.60302	3.4027	0.43461	0.95481	0.00066734	0.062337
IMPDH2	4	0.62951	3.4015	0.38898	0.94814	0.00067005	0.062337
HBS1L	4	0.41561	3.3982	0.85951	0.99418	0.00067819	0.062337
VWC2L	4	0.60686	3.398	0.42748	0.95293	0.00067873	0.062337
TACO1	4	-0.70991	-3.3966	0.0019829	0.43956	0.00068224	0.062337
CCDC127	4	0.66554	3.3961	0.33158	0.9417	0.00068346	0.062337
DMPK	4	-0.44596	-3.3953	0.008674	0.63145	0.00068555	0.062337
FGF14	4	0.4799	3.3938	0.69658	0.98688	0.00068936	0.062337
RPS6KB1	4	0.34504	3.3933	0.94818	0.99709	0.00069057	0.062337
TCF19	4	0.40417	3.3863	0.8903	0.99697	0.00070832	0.063622
PNKD	4	0.54344	3.3799	0.55145	0.96749	0.00072503	0.064554
NPPC	4	0.47986	3.3796	0.69668	0.98688	0.00072585	0.064554
CCNG1	4	0.52734	3.3747	0.58615	0.9707	0.00073899	0.065334
PCDHGA1	4	0.52017	3.3736	0.6022	0.97455	0.00074186	0.065334
STX11	4	0.44545	3.3721	0.78116	0.99418	0.00074589	0.065371
TLE4	4	0.41784	3.3703	0.854	0.99418	0.00075087	0.065489
MKRN2	4	0.40259	3.3678	0.89435	0.99697	0.00075783	0.06573
TCEANC2	4	0.36882	3.3664	0.98603	0.99935	0.00076148	0.06573
UBL4B	4	0.55821	3.3623	0.52066	0.96622	0.000773	0.06573
C19orf48	4	0.59195	3.3612	0.45424	0.95668	0.00077598	0.06573
DUS2	4	0.60709	3.3609	0.42705	0.95287	0.00077685	0.06573
DIO2	4	0.47745	3.3591	0.70227	0.98688	0.00078203	0.06573
KHDC1	4	0.40698	3.3588	0.8825	0.99697	0.00078293	0.06573
RASSF3	4	0.43075	3.3575	0.81973	0.99418	0.0007864	0.06573
ATP5G1	3	0.46751	3.3505	0.73054	0.99108	0.00080655	0.067046
MTMR4	4	0.55159	3.3495	0.53429	0.96749	0.00080957	0.067046
DOCK7	4	0.54842	3.3415	0.54067	0.96749	0.00083321	0.068589
CFL1	4	0.67044	3.3388	0.32448	0.94168	0.00084145	0.068589
FAM167A	4	0.53681	3.3387	0.56505	0.96903	0.00084169	0.068589
RAB3B	4	0.39134	3.3381	0.92475	0.99697	0.00084341	0.068589
PGBD2	4	-0.52233	-3.335	0.0053285	0.56257	0.0008529	0.068777
NSG1	4	-0.38002	-3.3346	0.013249	0.67571	0.00085418	0.068777
KDSR	4	0.79689	3.3327	0.17334	0.89929	0.00086012	0.068777
CCDC173	4	0.45201	3.3324	0.76424	0.9941	0.00086095	0.068777
FAM136A	3	0.49143	3.3308	0.68189	0.98452	0.00086602	0.068877
MRPS15	4	0.66963	3.3287	0.32557	0.94168	0.00087257	0.068995
PLK1	4	0.81393	3.3279	0.15789	0.89152	0.00087515	0.068995
CBLN4	4	0.50158	3.3244	0.64497	0.9803	0.000886	0.069547
NHP2L1	4	0.59152	3.3209	0.45502	0.95668	0.00089741	0.069832
TBX10	4	0.40835	3.32	0.87901	0.99697	0.00090024	0.069832
GBP5	4	0.44258	3.3197	0.78816	0.99418	0.00090123	0.069832
SCML1	4	0.41144	3.3151	0.87101	0.99644	0.00091607	0.070286
BIRC5	4	0.77628	3.3151	0.19335	0.90869	0.00091619	0.070286
VKORC1	4	0.66494	3.3143	0.33254	0.94275	0.00091877	0.070286
MPZ	4	0.61827	3.3128	0.40784	0.9503	0.00092363	0.07036
COQ2	4	-0.51972	-3.3103	0.0054282	0.56763	0.00093193	0.070693
CCDC64B	4	-0.47764	-3.3057	0.006968	0.60957	0.00094752	0.071372
DOK3	4	0.46506	3.3053	0.7319	0.99108	0.00094878	0.071372
TNFAIP6	4	0.83704	3.2999	0.13896	0.88245	0.00096732	0.072362
AIDA	4	0.47841	3.296	0.69992	0.98688	0.00098069	0.072362
PAH	4	0.4404	3.2946	0.79402	0.99418	0.00098566	0.072362
OLFML3	4	0.87833	3.2923	0.10869	0.84639	0.00099357	0.072362
MRPL21	4	-0.59169	-3.2915	0.0037	0.51538	0.00099662	0.072362
ZNF441	4	0.47928	3.2911	0.69795	0.98688	0.00099811	0.072362
KRTAP10+AC0-12	1	-0.92461	-3.2908	0.12675	0.8616	0.00099902	0.072362
IL23R	4	0.436	3.2895	0.80523	0.99418	0.0010035	0.072362
FAM115A	4	0.62456	3.2889	0.3975	0.94814	0.001006	0.072362
SUCLG1	4	-0.48622	-3.2878	0.0066356	0.60201	0.0010097	0.072362
SMOX	4	0.65653	3.2869	0.3452	0.94484	0.001013	0.072362
ACVR2B	4	0.50583	3.2867	0.63457	0.97888	0.0010138	0.072362
CYP4F11	4	0.39004	3.2841	0.9282	0.99697	0.0010233	0.072362
TULP1	4	0.66395	3.2837	0.334	0.94289	0.0010246	0.072362
RXRB	4	0.43431	3.2821	0.80994	0.99418	0.0010302	0.072362
RPS13	4	0.69115	3.282	0.29546	0.93658	0.0010306	0.072362
ZNF512B	4	0.46616	3.2801	0.72908	0.99108	0.0010378	0.072362
PIR	4	0.4433	3.279	0.78639	0.99418	0.0010418	0.072362
NOL8	4	0.60367	3.2785	0.43331	0.95481	0.0010435	0.072362
ZNF285	4	0.59675	3.2779	0.44537	0.95638	0.001046	0.072362
AC106876.2	4	0.45509	3.2778	0.75625	0.99283	0.0010461	0.072362
NPIPB5	2	-0.36362	-3.2743	0.09743	0.83882	0.0010591	0.072484
HS3ST1	4	0.5972	3.2735	0.44447	0.95632	0.0010624	0.072484
METAP1	4	0.47877	3.2723	0.69921	0.98688	0.0010667	0.072484
C1D	2	0.85441	3.2715	0.2265	0.91631	0.0010696	0.072484
LCE3B	4	0.48182	3.2715	0.69204	0.98688	0.00107	0.072484
GIGYF1	4	0.66778	3.2708	0.32828	0.94168	0.0010725	0.072484
BACH2	4	0.65911	3.2699	0.34115	0.94447	0.001076	0.072484
DHCR24	4	0.35928	3.2683	0.98865	0.99944	0.001082	0.072554
ZNF407	4	0.62021	3.2675	0.40461	0.94979	0.001085	0.072554
RBM15	4	0.7261	3.2637	0.24944	0.92395	0.0010996	0.07281
APLNR	4	0.57899	3.2636	0.47894	0.95821	0.0011	0.07281
KDM4C	4	0.43031	3.2634	0.82075	0.99418	0.001101	0.07281
SLC25A48	4	0.53301	3.2604	0.57322	0.96968	0.0011125	0.073128
ZRANB3	4	0.77231	3.2601	0.1974	0.91141	0.0011139	0.073128
U2AF1	4	0.61464	3.2574	0.41426	0.95189	0.0011242	0.073502
CCNB2	4	0.38099	3.2562	0.95305	0.99711	0.0011292	0.073502
HRCT1	4	0.37894	3.2552	0.95887	0.99711	0.0011333	0.073502
NHLRC2	4	0.91573	3.2532	0.086928	0.82988	0.001141	0.073502
ZNF566	4	0.62141	3.2531	0.40264	0.94817	0.0011414	0.073502
GUF1	4	0.5859	3.2518	0.46569	0.95688	0.0011469	0.073502
ADAMTS19	4	0.68641	3.2515	0.30212	0.93963	0.0011481	0.073502
ACADM	4	0.59149	3.25	0.45509	0.95671	0.0011542	0.073632
POF1B	4	0.51334	3.2477	0.61699	0.9767	0.0011636	0.073971
EIF3I	4	0.64351	3.2459	0.36617	0.94814	0.0011706	0.074002
ANK3	4	0.4866	3.2455	0.68033	0.98433	0.0011723	0.074002
RASSF5	4	0.4247	3.2444	0.8356	0.99418	0.0011768	0.074029
STAT6	4	0.3701	3.2426	0.98267	0.99935	0.0011845	0.074254
FHAD1	4	0.47075	3.2394	0.71785	0.98825	0.0011976	0.074818
PLIN2	4	0.42451	3.2368	0.83607	0.99418	0.001209	0.075265
ASPRV1	4	0.37421	3.2337	0.97172	0.99789	0.0012219	0.075807
SHF	4	0.63698	3.23	0.3768	0.94814	0.0012381	0.076332
SMG7	4	-0.51459	-3.229	0.0055833	0.56854	0.0012423	0.076332
ENTPD3	4	0.65861	3.2282	0.34191	0.94447	0.0012456	0.076332
DIMT1	4	1.0582	3.2274	0.032868	0.75076	0.001249	0.076332
PARK2	4	0.41973	3.2232	0.8491	0.99418	0.0012677	0.076332
UMPS	4	0.70112	3.2232	0.28175	0.93505	0.0012677	0.076332
GPR182	4	0.70879	3.2232	0.27172	0.93275	0.0012678	0.076332
ATL2	4	0.546	3.222	0.54576	0.96749	0.0012729	0.076332
TMED10	4	-0.54482	-3.2217	0.0046527	0.54545	0.0012742	0.076332
AIG1	4	0.39277	3.2211	0.92092	0.99697	0.0012772	0.076332
FBLN7	4	0.43736	3.2182	0.80184	0.99418	0.0012901	0.076332
TBC1D22A	4	0.65162	3.2169	0.3531	0.94758	0.0012957	0.076332
HOXB5	4	0.66229	3.2163	0.33612	0.94336	0.0012986	0.076332
GFRAL	4	0.55452	3.2142	0.52835	0.96749	0.0013083	0.076332
MORF4L1	4	0.61704	3.2139	0.40997	0.9507	0.0013094	0.076332
MFF	4	0.59566	3.2134	0.4475	0.95657	0.0013119	0.076332
BCAT1	4	0.68244	3.2116	0.30795	0.94017	0.0013198	0.076332
CXorf66	4	0.50937	3.2108	0.62638	0.97757	0.0013236	0.076332
PGR	4	0.86305	3.2099	0.11905	0.85123	0.0013277	0.076332
POLE	4	0.74316	3.2092	0.22942	0.91686	0.001331	0.076332
FANCD2OS	4	0.49675	3.2087	0.65583	0.9815	0.0013332	0.076332
SYVN1	4	-0.59813	-3.2081	0.0034785	0.51538	0.0013359	0.076332
PTPN23	4	-0.72573	-3.2076	0.0018611	0.43956	0.0013385	0.076332
USP53	4	0.47061	3.2076	0.7182	0.98825	0.0013387	0.076332
BOD1L1	4	0.49084	3.2075	0.66997	0.98382	0.0013392	0.076332
C11orf70	4	1.0427	3.2068	0.036756	0.76145	0.0013422	0.076332
PRRX1	4	0.39797	3.2054	0.90697	0.99697	0.0013487	0.076332
NDUFS2	4	-0.54912	-3.2054	0.0045198	0.54248	0.0013487	0.076332
GCNT2	4	0.47944	3.2025	0.69763	0.98688	0.0013622	0.076713
ZSCAN5A	4	0.56789	3.202	0.50095	0.96143	0.001365	0.076713
LIN9	4	0.5181	3.2006	0.60662	0.97455	0.0013713	0.076713
ECT2	4	0.56719	3.2004	0.50238	0.96184	0.0013724	0.076713
LSM10	4	0.64338	3.1993	0.36635	0.94814	0.0013775	0.076758
DDX43	4	0.5938	3.1979	0.45099	0.95668	0.0013845	0.076909
RRAGC	4	0.69362	3.1941	0.29206	0.93658	0.0014029	0.077288
FOSL1	4	0.76718	3.194	0.20337	0.91293	0.0014031	0.077288
OTUD4	4	0.50045	3.1938	0.64739	0.9803	0.0014041	0.077288
OR10C1	4	0.50903	3.1909	0.62711	0.97757	0.0014183	0.077509
CARHSP1	4	0.62657	3.1905	0.39411	0.94814	0.0014204	0.077509
TAP1	4	0.40887	3.1891	0.87749	0.99697	0.001427	0.077509
TACR1	4	0.41886	3.1886	0.85122	0.99418	0.0014295	0.077509
TNK2	4	0.42965	3.1886	0.82259	0.99418	0.0014296	0.077509
DNMT3B	4	0.61466	3.1876	0.4142	0.95188	0.0014346	0.077545
MAML2	4	0.47451	3.1852	0.7095	0.98766	0.0014465	0.077672
TMEM207	4	0.39216	3.1847	0.92275	0.99697	0.0014489	0.077672
HUWE1	4	0.63246	3.1841	0.38414	0.94814	0.0014519	0.077672
DIAPH3	4	0.51581	3.1837	0.6116	0.97463	0.0014542	0.077672
SYTL3	4	0.43594	3.1824	0.80541	0.99418	0.0014605	0.077784
POLR2F	4	0.50691	3.1801	0.63235	0.97888	0.0014724	0.078074
LEF1	4	0.80295	3.1796	0.16783	0.89636	0.0014747	0.078074
C20orf78	4	0.44228	3.1762	0.78909	0.99418	0.001492	0.078519
TTI1	4	0.52175	3.1756	0.59858	0.97446	0.0014952	0.078519
RNF146	4	0.4589	3.1748	0.74677	0.99199	0.0014992	0.078519
OGFR	4	-0.33428	-3.1743	0.018301	0.71282	0.0015022	0.078519
CRB2	4	0.68295	3.1737	0.30718	0.94017	0.0015049	0.078519
CSAD	4	0.6241	3.1723	0.39831	0.94814	0.0015126	0.078519
C1QTNF4	4	0.76727	3.1707	0.20323	0.91293	0.0015208	0.078519
GPX8	4	0.4096	3.1704	0.87567	0.99697	0.0015225	0.078519
COX8C	4	0.69104	3.17	0.29567	0.93658	0.0015244	0.078519
RNASEH2B	4	0.63613	3.169	0.37821	0.94814	0.0015299	0.078519
FN3K	4	0.52975	3.1687	0.5802	0.9703	0.0015314	0.078519
F13A1	4	0.47246	3.1672	0.71392	0.98778	0.0015394	0.078519
ACACB	4	0.50344	3.1671	0.64033	0.97985	0.0015396	0.078519
PA2G4	4	0.45994	3.1644	0.74428	0.99163	0.001554	0.07903
RPL35	4	0.52733	3.1635	0.58616	0.9707	0.0015587	0.079047
PRDM11	4	0.62569	3.1611	0.39571	0.94814	0.0015717	0.079409
ADD1	4	0.46613	3.1603	0.72913	0.99108	0.001576	0.079409
C6orf58	4	0.42069	3.1598	0.84664	0.99418	0.001579	0.079409
TCN2	4	-0.38979	-3.1581	0.012507	0.65731	0.0015879	0.079565
EFNB1	4	0.45113	3.1565	0.7665	0.9941	0.0015968	0.079565
SYTL2	4	0.44595	3.1561	0.77984	0.99418	0.001599	0.079565
WDR4	4	0.40231	3.156	0.89518	0.99697	0.0015998	0.079565
CHPT1	4	0.41524	3.1493	0.86044	0.99426	0.0016364	0.081161
MRPL30	4	0.56847	3.1421	0.49986	0.96143	0.0016772	0.082572
ZG16	4	0.66984	3.142	0.32529	0.94168	0.0016778	0.082572
TONSL	4	0.8733	3.1419	0.1117	0.84639	0.0016785	0.082572
ZC3H12C	4	0.37315	3.1381	0.97472	0.99856	0.0017002	0.083411
RASAL1	4	0.34415	3.135	0.94595	0.99697	0.0017184	0.084078
FOLR1	4	0.59275	3.1332	0.45285	0.95668	0.0017291	0.084126
MCCD1	4	0.716	3.1322	0.26236	0.93075	0.0017349	0.084126
OR10H5	4	0.40957	3.1311	0.87576	0.99697	0.0017418	0.084126
GMFG	4	-0.43757	-3.1307	0.0091503	0.63538	0.001744	0.084126
BHLHA9	4	0.44077	3.1303	0.79303	0.99418	0.0017465	0.084126
MAP2K4	4	0.41596	3.1301	0.85868	0.99418	0.0017474	0.084126
ANPEP	4	0.51662	3.1289	0.60986	0.97455	0.0017549	0.084262
PITPNB	4	-0.45671	-3.1264	0.007965	0.6214	0.0017694	0.084584
CEP76	4	-0.43931	-3.1254	0.0090395	0.63243	0.0017754	0.084584
CXorf65	4	0.70969	3.1237	0.27047	0.93187	0.001786	0.084584
FAHD2B	3	0.66783	3.1236	0.3735	0.94814	0.0017865	0.084584
HSPB3	4	0.54635	3.1234	0.54482	0.96749	0.0017876	0.084584
TAS2R16	4	0.33956	3.1231	0.93279	0.99697	0.0017897	0.084584
CASR	4	0.38047	3.122	0.95447	0.99711	0.0017961	0.084667
ADAM23	4	0.48543	3.1127	0.68287	0.98471	0.0018537	0.085736
PSMB9	4	0.49406	3.1126	0.662	0.98237	0.0018547	0.085736
FBXW11	4	0.53855	3.1119	0.56155	0.96903	0.0018586	0.085736
SPC25	4	0.53836	3.1116	0.56193	0.96903	0.0018607	0.085736
TSHZ1	4	0.69088	3.1094	0.29588	0.93658	0.0018745	0.085736
IGLL5	4	0.48879	3.109	0.67471	0.98382	0.001877	0.085736
KITLG	4	0.51528	3.1089	0.61284	0.97467	0.0018776	0.085736
OTUB1	4	0.85787	3.1086	0.12298	0.8557	0.0018796	0.085736
SAP30L	4	0.41617	3.1083	0.85813	0.99418	0.0018819	0.085736
PIGQ	4	-0.38877	-3.1081	0.012584	0.65731	0.0018828	0.085736
CCNO	4	0.69396	3.1078	0.29157	0.93658	0.0018849	0.085736
KMT2A	4	-0.4564	-3.1077	0.0079871	0.6214	0.0018852	0.085736
KRI1	4	0.54107	3.1076	0.55626	0.96903	0.001886	0.085736
BAIAP2L2	4	-0.38947	-3.1075	0.012529	0.65731	0.0018865	0.085736
NANP	4	0.5855	3.1067	0.4665	0.95688	0.0018921	0.085736
MAPK1	4	0.66592	3.1062	0.33114	0.94168	0.0018948	0.085736
SDE2	4	-0.63537	-3.1036	0.0027473	0.46792	0.0019115	0.086118
DNAJC5B	4	0.61719	3.1028	0.40976	0.9507	0.0019168	0.086118
OR2Y1	4	0.4027	3.1027	0.89405	0.99697	0.0019175	0.086118
CD96	4	0.50066	3.1002	0.64701	0.9803	0.0019339	0.086173
GPC6	4	0.4158	3.0993	0.85905	0.99418	0.0019395	0.086173
OTP	4	0.39701	3.0993	0.90976	0.99697	0.0019399	0.086173
L3MBTL4	4	0.53476	3.0993	0.56941	0.96932	0.00194	0.086173
GPANK1	4	0.53155	3.0988	0.57632	0.96976	0.001943	0.086173
WDFY2	4	0.65913	3.0981	0.34115	0.94447	0.0019474	0.086173
FAM110B	4	0.39331	3.0947	0.91946	0.99697	0.0019705	0.086797
CPVL	4	0.35318	3.0945	0.97172	0.99789	0.0019711	0.086797
RBM12B	4	0.424	3.0918	0.83761	0.99418	0.0019898	0.086941
DISP2	4	0.4347	3.0917	0.80896	0.99418	0.0019901	0.086941
NMRK1	4	0.30731	3.0907	0.84362	0.99418	0.0019968	0.086941
GALR3	4	0.6072	3.0901	0.42685	0.95287	0.0020011	0.086941
RBBP6	4	-0.52491	-3.0899	0.0052066	0.56257	0.0020022	0.086941
GABPA	4	0.38789	3.0897	0.93401	0.99697	0.0020033	0.086941
C6ORF165	4	0.35985	3.0879	0.99007	0.99953	0.0020155	0.086982
RNF139	4	-0.46944	-3.0876	0.0073557	0.61481	0.002018	0.086982
C6orf164	4	0.32895	3.0875	0.90367	0.99697	0.0020187	0.086982
AIF1L	4	0.6385	3.0847	0.37404	0.94814	0.0020373	0.087362
KIF15	4	0.51355	3.0845	0.61657	0.9767	0.0020388	0.087362
SEC14L2	4	0.53726	3.0839	0.56414	0.96903	0.0020433	0.087362
ARHGEF26	4	0.4535	3.0828	0.76021	0.99369	0.0020506	0.087362
TCF24	4	0.41155	3.0826	0.87068	0.99644	0.0020517	0.087362
SMUG1	4	0.49851	3.0789	0.65183	0.98062	0.0020779	0.087834
DCTN6	4	1.0242	3.0788	0.042273	0.76949	0.0020783	0.087834
SIX3	4	0.56909	3.0783	0.49869	0.96123	0.0020817	0.087834
GMEB1	4	0.94779	3.0782	0.070644	0.80075	0.0020822	0.087834
PIGM	4	-0.37353	-3.0763	0.013881	0.68226	0.002096	0.088209
TCEAL4	4	0.52142	3.0745	0.59937	0.97455	0.0021088	0.088366
OR9G1	4	0.67843	3.0736	0.31332	0.94065	0.0021152	0.088366
DCAF12L2	4	0.44659	3.0734	0.77818	0.99418	0.0021163	0.088366
ZNF513	4	0.48045	3.073	0.69535	0.98688	0.0021193	0.088366
NLGN4X	4	0.4258	3.07	0.83283	0.99418	0.0021405	0.088894
CBLN2	4	0.50515	3.0692	0.63619	0.97892	0.0021465	0.088894
NAA30	4	0.53684	3.0691	0.56499	0.96903	0.0021472	0.088894
BTBD9	4	0.52031	3.0678	0.60182	0.97455	0.0021563	0.088894
MYCL	4	0.59681	3.0677	0.44522	0.95638	0.002157	0.088894
C19orf26	4	0.55372	3.0669	0.52979	0.96749	0.0021629	0.088894
DOCK5	4	0.6237	3.0659	0.39898	0.94814	0.0021703	0.088894
BRIX1	4	0.79836	3.0651	0.17207	0.89929	0.002176	0.088894
MOGAT1	4	0.64748	3.0651	0.35979	0.94814	0.0021763	0.088894
RAB36	4	0.37582	3.0634	0.96749	0.99789	0.0021881	0.089011
CWC25	4	-0.43609	-3.0633	0.00925	0.63561	0.002189	0.089011
BSG	4	0.73232	3.0623	0.24194	0.91887	0.0021964	0.089087
WDR86	4	0.52539	3.0617	0.59064	0.97179	0.0022008	0.089087
CDK4	4	0.49461	3.06	0.66075	0.98237	0.0022132	0.089319
PNMA5	4	0.48806	3.0596	0.67661	0.98382	0.0022164	0.089319
PHLDB3	4	0.51567	3.058	0.61193	0.97463	0.0022279	0.089463
DPYSL3	4	0.36309	3.0571	0.99805	0.99996	0.002235	0.089463
TGFBR1	4	0.64846	3.0563	0.35805	0.94773	0.0022406	0.089463
NKAIN1	4	0.42215	3.0552	0.84285	0.99418	0.0022488	0.089463
USP48	4	0.55249	3.0542	0.5322	0.96749	0.0022568	0.089463
CDC42SE1	4	0.37203	3.0541	0.97741	0.99906	0.0022574	0.089463
SP7	4	0.57419	3.054	0.48794	0.95903	0.0022581	0.089463
CADM3	4	0.66739	3.0532	0.32897	0.94168	0.0022644	0.089463
DCHS2	4	0.45823	3.0531	0.74822	0.99224	0.0022646	0.089463
UBL5	4	0.54399	3.0488	0.55012	0.96749	0.0022978	0.090578
OTOP1	4	0.59933	3.0478	0.44088	0.95602	0.0023055	0.090683
PPP6C	4	0.96854	3.046	0.061837	0.79349	0.0023194	0.090924
PCDHGB4	4	0.71256	3.0457	0.26658	0.93076	0.0023217	0.090924
FAM172A	4	0.37893	3.0442	0.95888	0.99711	0.0023327	0.091158
SIK2	4	0.50638	3.0403	0.63346	0.97888	0.0023638	0.091798
CXorf57	4	0.36852	3.04	0.98684	0.99935	0.002366	0.091798
COL6A6	4	0.51662	3.0394	0.60986	0.97455	0.0023701	0.091798
COL11A2	4	0.59281	3.0383	0.45275	0.95668	0.0023791	0.091798
SCN2A	4	0.4889	3.0371	0.67447	0.98382	0.0023886	0.091798
CXorf22	4	0.46821	3.0367	0.7238	0.98994	0.0023919	0.091798
C10orf67	4	0.39351	3.0355	0.919	0.99697	0.0024016	0.091798
ARHGEF25	4	0.42988	3.0348	0.82185	0.99418	0.002407	0.091798
BARHL1	4	0.42744	3.0344	0.82853	0.99418	0.0024098	0.091798
RANBP2	4	0.56141	3.0343	0.51338	0.96367	0.0024107	0.091798
RERG	4	0.52883	3.0332	0.58247	0.97035	0.0024196	0.091798
2021-03-06	4	0.85942	3.0328	0.1217	0.8557	0.0024233	0.091798
WDR48	4	0.53439	3.0323	0.57032	0.96932	0.0024272	0.091798
WARS2	4	0.76001	3.032	0.21087	0.91423	0.0024292	0.091798
PAPSS1	4	0.52958	3.0318	0.58053	0.9703	0.0024314	0.091798
C10orf115	4	0.5438	3.0315	0.55055	0.96749	0.0024338	0.091798
FOXR1	4	0.77799	3.0312	0.19154	0.90869	0.0024355	0.091798
UBTD1	4	0.58581	3.0294	0.4659	0.95688	0.0024506	0.092011
ZNF507	4	0.49907	3.0293	0.65049	0.9803	0.0024514	0.092011
ISLR	4	0.59484	3.028	0.44885	0.95668	0.0024615	0.092048
FCHO2	4	0.72814	3.0279	0.24716	0.92152	0.0024626	0.092048
PGD	4	0.60099	3.0267	0.43826	0.95511	0.0024725	0.092227
COMT	4	-0.40309	-3.0242	0.011377	0.65187	0.0024927	0.09279
ZNF835	4	-0.31799	-3.0228	0.020882	0.71921	0.0025047	0.093045
TGM2	4	0.43209	3.022	0.81596	0.99418	0.0025112	0.093087
NR5A2	4	0.52152	3.0214	0.59912	0.97454	0.0025161	0.093087
LCN1	4	0.45676	3.0207	0.7522	0.99272	0.0025223	0.093123
NAA10	4	0.80336	3.0187	0.16746	0.89636	0.0025382	0.093521
WFDC6	4	0.54317	3.0165	0.55205	0.96749	0.0025575	0.09374
ARL2	4	0.46549	3.0162	0.73066	0.99108	0.0025597	0.09374
HSPB8	4	0.30205	3.0161	0.8292	0.99418	0.0025604	0.09374
SRP19	4	0.6749	3.0156	0.31807	0.94065	0.0025649	0.09374
UFM1	4	0.51766	3.0127	0.6075	0.97455	0.002589	0.094171
CLCA1	4	0.49592	3.0118	0.65772	0.98196	0.0025967	0.094171
LY6G6F	4	0.61581	3.0118	0.41223	0.95083	0.0025969	0.094171
ZNF101	4	0.49775	3.0117	0.65355	0.98124	0.0025976	0.094171
USF2	4	-0.364	-3.0108	0.0147	0.68226	0.0026052	0.094257
TFAP2E	4	0.38195	3.0087	0.95042	0.99711	0.0026239	0.094638
ARHGAP5	4	0.3977	3.0084	0.9076	0.99697	0.0026262	0.094638
ZNF703	4	0.46127	3.0068	0.74103	0.99121	0.0026397	0.094739
MRPS18A	4	0.69965	3.0068	0.28363	0.93505	0.0026399	0.094739
CD300A	4	0.54936	3.0058	0.53877	0.96749	0.0026491	0.094739
RAMP1	4	0.62493	3.0049	0.3969	0.94814	0.0026569	0.094739
TSEN2	4	0.67272	3.0044	0.32123	0.94168	0.002661	0.094739
S100A7	1	0.79849	3.0042	0.36616	0.94814	0.002663	0.094739
CD5L	4	0.53879	3.0039	0.56095	0.96903	0.0026658	0.094739
LSM11	4	0.44754	3.0025	0.77584	0.99418	0.002678	0.094764
UNC5C	4	0.55833	3.0023	0.52027	0.96614	0.0026795	0.094764
CCNB1	4	0.89372	3.002	0.099191	0.84033	0.0026822	0.094764
MCM6	4	0.79657	3	0.17365	0.89929	0.0026998	0.095201
TRIM26	4	0.4535	2.9985	0.76019	0.99369	0.0027127	0.095347
PXDN	4	0.3567	2.9979	0.98123	0.99935	0.002718	0.095347
OR4N2	4	0.42211	2.9973	0.84297	0.99418	0.0027238	0.095347
OTOS	4	0.36615	2.9972	0.99355	0.99975	0.0027251	0.095347
ASB17	4	0.97515	2.9947	0.059233	0.78705	0.0027474	0.095941
CD5	4	0.6823	2.9939	0.30815	0.94017	0.0027546	0.096008
COPE	4	0.5985	2.9931	0.44215	0.95602	0.0027616	0.096065
TMEM141	4	0.47209	2.9925	0.71471	0.98781	0.0027669	0.096065
SYNE1	4	0.35763	2.9906	0.98397	0.99935	0.0027844	0.096364
SARS	4	0.84587	2.9904	0.13208	0.86742	0.0027866	0.096364
NES	4	0.38527	2.9894	0.94112	0.99697	0.0027953	0.096364
HUS1B	4	0.57037	2.989	0.49609	0.9603	0.0027994	0.096364
GADD45G	4	0.42159	2.9886	0.84434	0.99418	0.0028022	0.096364
CD19	4	0.43619	2.9861	0.80472	0.99418	0.0028253	0.096826
MAL	4	0.47243	2.9856	0.714	0.98778	0.0028306	0.096826
DCN	4	0.41339	2.9854	0.86567	0.99616	0.0028317	0.096826
RRAS	4	0.49215	2.9831	0.6668	0.98318	0.0028533	0.097248
PHYHIPL	4	0.37298	2.9829	0.97517	0.99864	0.0028549	0.097248
ELOVL7	4	0.54741	2.9818	0.54259	0.96749	0.0028653	0.097419
MSL2	4	0.41845	2.9811	0.8524	0.99418	0.0028723	0.097476
RBM11	4	-0.35165	-2.9795	0.015996	0.68531	0.0028871	0.097794
FAM212B	4	0.97284	2.9776	0.060109	0.79154	0.0029047	0.098205
MARS	4	0.46943	2.9767	0.721	0.98898	0.0029137	0.09823
ANKRD23	4	0.58959	2.9764	0.45841	0.95688	0.0029163	0.09823
CAP2	4	0.44893	2.9755	0.77213	0.99418	0.002925	0.098232
MFSD8	4	0.56535	2.9751	0.50609	0.96184	0.0029291	0.098232
VWDE	4	0.57366	2.9745	0.48903	0.95903	0.002935	0.098232
CA14	4	0.53588	2.9741	0.56705	0.96922	0.0029381	0.098232
SCGB3A1	4	0.35602	2.9734	0.97928	0.99932	0.0029456	0.0983
BRAF	4	0.83574	2.9721	0.13992	0.88279	0.0029579	0.098529
OTUD5	4	0.4116	2.9709	0.87054	0.99644	0.0029695	0.098706
OR4D5	4	0.36845	2.9704	0.98696	0.99935	0.0029742	0.098706
WNK1	4	0.56497	2.9693	0.50678	0.96184	0.0029848	0.098878
TMEM194B	4	0.51603	2.9676	0.61111	0.97455	0.0030015	0.099094
VSTM2A	4	0.5187	2.9672	0.60524	0.97455	0.0030057	0.099094
GLO1	4	0.52849	2.9664	0.58328	0.97058	0.0030129	0.099094
VPS51	4	0.69327	2.9664	0.29242	0.93658	0.0030133	0.099094
IL24	4	0.49334	2.9657	0.66392	0.98259	0.00302	0.099132
FGF21	4	0.4436	2.9645	0.78569	0.99418	0.0030317	0.099218
ARMC2	4	0.74488	2.9641	0.22743	0.91631	0.0030361	0.099218
LGR5	4	0.50056	2.9634	0.64716	0.9803	0.0030424	0.099218
RC3H1	4	0.46144	2.9632	0.74062	0.99108	0.0030446	0.099218
KRTAP4+AC0-3	4	0.42579	2.9622	0.83288	0.99418	0.0030548	0.099373
NABP2	4	0.42229	2.9614	0.84233	0.99418	0.0030622	0.099432
RP11+AC0-542P2.1	4	0.69066	2.959	0.29614	0.93658	0.0030866	0.10005
RLN1	4	0.45574	2.9564	0.7547	0.99272	0.003112	0.10053
FGF4	4	0.72403	2.9564	0.25201	0.92441	0.0031128	0.10053
SKP1	3	0.55086	2.9552	0.56257	0.96903	0.0031243	0.10062
AJUBA	4	0.57599	2.9549	0.48451	0.95903	0.0031272	0.10062
NDUFA1	4	0.82234	2.9545	0.1508	0.88862	0.0031321	0.10062
CD1C	4	0.54741	2.9522	0.54261	0.96749	0.0031553	0.10093
DMXL1	4	0.53932	2.9518	0.55999	0.96903	0.0031597	0.10093
HCAR1	4	0.70519	2.9513	0.27653	0.93367	0.0031647	0.10093
SOCS2	4	0.53709	2.9492	0.5645	0.96903	0.0031856	0.10093
FOXA2	4	0.75143	2.9492	0.21977	0.91571	0.0031861	0.10093
GNB1L	4	0.61045	2.9482	0.42132	0.95198	0.003196	0.10093
CCT5	4	0.5222	2.9482	0.59766	0.97444	0.0031967	0.10093
CYTIP	4	0.58286	2.9473	0.47151	0.95688	0.0032058	0.10093
SEC11A	4	0.52037	2.9472	0.60177	0.97455	0.0032069	0.10093
PRPF19	4	0.77133	2.9471	0.19856	0.91232	0.0032073	0.10093
FKBP1C	3	0.57847	2.9469	0.51178	0.96253	0.0032101	0.10093
LAP3	4	0.35415	2.9466	0.97432	0.99838	0.0032126	0.10093
KIF2A	4	0.44479	2.9464	0.78257	0.99418	0.0032145	0.10093
NUTF2	4	0.71429	2.9456	0.26451	0.93076	0.0032237	0.10096
CDC42	3	-0.5082	-2.9451	0.020206	0.71389	0.0032287	0.10096
OR6P1	4	0.86047	2.9445	0.12086	0.8557	0.0032344	0.10096
PF4V1	4	0.41964	2.9442	0.84924	0.99418	0.0032378	0.10096
LRRC39	4	0.44541	2.9425	0.78125	0.99418	0.0032557	0.10102
RAD51C	4	0.4311	2.9422	0.8187	0.99418	0.0032591	0.10102
C10orf95	4	0.41478	2.9421	0.86168	0.99478	0.0032598	0.10102
GKAP1	4	0.75342	2.9411	0.21771	0.91571	0.00327	0.10102
TRA2A	4	0.47643	2.9408	0.7047	0.98698	0.0032735	0.10102
DSP	4	0.4781	2.9406	0.70069	0.98688	0.0032758	0.10102
ARL16	4	0.37795	2.9403	0.9615	0.99711	0.0032788	0.10102
MFAP4	4	0.61669	2.9389	0.41063	0.9507	0.0032939	0.10112
DGCR14	4	0.68632	2.938	0.30223	0.93963	0.0033032	0.10112
TMOD3	4	0.58399	2.9376	0.46931	0.95688	0.0033073	0.10112
NDUFS3	4	-0.50859	-2.9366	0.0057716	0.57253	0.0033182	0.10112
ACRV1	4	0.40214	2.9365	0.89564	0.99697	0.0033191	0.10112
ARMC8	4	0.68124	2.936	0.30952	0.94017	0.0033252	0.10112
KATNAL1	4	0.47082	2.9358	0.71764	0.98825	0.0033268	0.10112
WDTC1	4	-0.34118	-2.9358	0.017326	0.70609	0.0033273	0.10112
CLEC4G	4	0.38876	2.9349	0.93168	0.99697	0.0033367	0.10112
SLC10A5	4	0.44972	2.9344	0.77005	0.99418	0.0033414	0.10112
NDUFA8	4	0.47844	2.934	0.69988	0.98688	0.0033464	0.10112
SGK494	4	-0.37252	-2.9337	0.013991	0.68226	0.0033493	0.10112
UQCR10	4	0.4517	2.9319	0.76519	0.9941	0.0033688	0.10141
TAF4	4	0.57378	2.9317	0.48878	0.95903	0.0033717	0.10141
BLOC1S2	4	-0.33978	-2.9303	0.017525	0.71101	0.0033867	0.10141
MRPL42	4	-0.47427	-2.9299	0.0071785	0.61132	0.0033902	0.10141
OR10G2	4	0.66215	2.9298	0.33631	0.94336	0.003392	0.10141
PCDHGA11	4	0.42017	2.9292	0.84799	0.99418	0.003398	0.10141
OR9A4	4	0.41609	2.9285	0.85833	0.99418	0.0034058	0.10141
CD79B	4	0.51184	2.928	0.62044	0.97691	0.0034119	0.10141
HNF1A	4	0.42534	2.9277	0.83409	0.99418	0.0034151	0.10141
SHQ1	4	0.5755	2.9271	0.4855	0.95903	0.003421	0.10141
GNS	4	0.64368	2.9269	0.36581	0.94814	0.003424	0.10141
TMEM45B	4	0.50134	2.9266	0.64551	0.9803	0.0034271	0.10141
MLN	4	0.77211	2.9261	0.19762	0.91141	0.0034321	0.10141
HTR1B	4	0.45925	2.9247	0.746	0.99199	0.0034481	0.10154
PEBP4	4	0.5184	2.9228	0.60597	0.97455	0.0034692	0.10154
YIPF3	4	0.37682	2.9227	0.96452	0.99754	0.0034699	0.10154
IQCJ+AC0-SCHIP1	4	0.48598	2.9222	0.68171	0.98452	0.003476	0.10154
BOD1	1	-0.68916	-2.9221	0.169	0.89636	0.0034765	0.10154
DHX8	4	0.53315	2.922	0.57288	0.96968	0.0034774	0.10154
TAF11	4	0.49161	2.9219	0.66821	0.98318	0.0034788	0.10154
MBLAC2	4	0.5141	2.9217	0.61542	0.97626	0.0034815	0.10154
LRRC8C	4	0.61537	2.9189	0.41295	0.95083	0.0035123	0.10228
MOCS1	4	0.48852	2.9148	0.67544	0.98382	0.003559	0.10319
ADORA1	4	0.52765	2.914	0.58548	0.97058	0.0035679	0.10319
TSPAN14	4	0.33933	2.9139	0.93215	0.99697	0.003569	0.10319
HRASLS2	4	0.34448	2.9138	0.9467	0.99697	0.0035707	0.10319
EIF5A	2	0.99902	2.9133	0.13772	0.88245	0.0035763	0.10319
IFNG	4	0.45648	2.9122	0.75281	0.99272	0.0035893	0.10319
LRIG3	4	0.41813	2.9119	0.85328	0.99418	0.0035924	0.10319
PIGZ	4	0.38907	2.9114	0.93092	0.99697	0.0035982	0.10319
RBMXL2	4	0.61111	2.9112	0.42029	0.95198	0.0035999	0.10319
SORL1	4	0.73653	2.9112	0.23676	0.91731	0.0036009	0.10319
TSKU	4	0.4269	2.9102	0.82992	0.99418	0.0036114	0.10324
ASIC2	4	0.26375	2.9098	0.72428	0.99	0.003617	0.10324
PLEKHA5	4	0.35746	2.9091	0.98354	0.99935	0.0036247	0.10324
ATP6V0E2	4	0.40656	2.9088	0.88364	0.99697	0.003628	0.10324
CYB561D2	4	-0.39524	-2.9081	0.012008	0.6568	0.0036359	0.10324
CES3	4	0.3433	2.907	0.94352	0.99697	0.0036492	0.10324
BRICD5	4	0.44716	2.9062	0.77666	0.99418	0.0036589	0.10324
RFX4	4	0.87374	2.906	0.11147	0.84639	0.0036606	0.10324
AARS	4	0.98779	2.9059	0.054703	0.78482	0.0036621	0.10324
RPS8	3	1.2095	2.9058	0.024537	0.72375	0.0036628	0.10324
MBD1	4	0.47809	2.9053	0.70072	0.98688	0.0036688	0.10324
RPH3A	4	0.35817	2.9051	0.98552	0.99935	0.003671	0.10324
POU4F3	4	0.43223	2.9021	0.81553	0.99418	0.0037069	0.10348
ZNF92	1	0.77082	2.9017	0.38024	0.94814	0.0037112	0.10348
LAPTM5	4	0.58053	2.9011	0.47588	0.95821	0.0037186	0.10348
C9orf91	4	0.50528	2.9008	0.63578	0.97888	0.0037223	0.10348
OR5AC2	4	0.64157	2.9006	0.36917	0.94814	0.0037249	0.10348
TP53BP1	4	0.58079	2.9004	0.4753	0.95821	0.003727	0.10348
ANKS4B	4	0.64603	2.8999	0.36203	0.94814	0.0037325	0.10348
CPNE4	4	0.65922	2.8987	0.341	0.94447	0.0037469	0.10348
FKRP	4	0.47829	2.8974	0.7003	0.98688	0.0037628	0.10348
OSR1	4	0.50618	2.8973	0.63385	0.97888	0.0037639	0.10348
CNTNAP1	4	0.60711	2.8972	0.42703	0.95287	0.0037655	0.10348
EML4	4	0.33242	2.897	0.91313	0.99697	0.0037679	0.10348
METTL12	4	0.58749	2.8967	0.46251	0.95688	0.0037706	0.10348
RNF217	4	0.54506	2.8956	0.5478	0.96749	0.0037841	0.10348
SERPINE1	4	0.65672	2.895	0.34494	0.94479	0.0037918	0.10348
UBE2C	4	0.98631	2.8947	0.055168	0.78487	0.0037954	0.10348
ACMSD	4	0.80643	2.8944	0.16443	0.89584	0.0037993	0.10348
OR51H1P	4	0.89225	2.8936	0.10007	0.84033	0.0038083	0.10348
COL9A2	4	0.52526	2.8925	0.59085	0.9718	0.0038215	0.10348
ADPRHL1	4	0.62073	2.8924	0.40357	0.94881	0.0038225	0.10348
THOC7	4	0.65742	2.8924	0.34372	0.94461	0.0038229	0.10348
THAP1	4	0.86813	2.8924	0.11538	0.84709	0.0038231	0.10348
CHST1	4	0.76428	2.8921	0.20649	0.91423	0.0038262	0.10348
LMNB1	4	0.67659	2.892	0.31574	0.94065	0.0038278	0.10348
TMEM8B	4	0.56192	2.892	0.51231	0.96306	0.0038283	0.10348
RPL27	2	1.0228	2.8919	0.12836	0.86406	0.0038287	0.10348
CCDC51	4	0.47677	2.8898	0.70383	0.98688	0.0038543	0.10401
IAPP	4	0.42824	2.8893	0.82638	0.99418	0.0038614	0.10402
SLC22A15	4	0.40518	2.8889	0.88758	0.99697	0.0038661	0.10402
ASCL4	4	0.68918	2.8868	0.29814	0.93658	0.0038919	0.10452
FCRL3	4	0.4822	2.8863	0.69115	0.98673	0.0038976	0.10452
SRRM1	4	0.44059	2.886	0.79357	0.99418	0.0039019	0.10452
DYTN	4	0.42269	2.8849	0.84127	0.99418	0.0039159	0.10458
ERMN	4	0.55489	2.8843	0.52768	0.9671	0.0039224	0.10458
COPS3	4	0.80761	2.8843	0.16332	0.89584	0.0039234	0.10458
ZNF479	1	-0.57408	-2.8836	0.21129	0.91423	0.003931	0.10458
FSHR	4	0.33547	2.8835	0.92142	0.99697	0.0039333	0.10458
OLFM4	4	0.51394	2.8825	0.61579	0.97651	0.0039454	0.1046
LLPH	3	0.38273	2.8825	0.92449	0.99697	0.0039455	0.1046
ALOXE3	4	0.31214	2.8818	0.85663	0.99418	0.0039537	0.10466
AP4B1	4	0.62317	2.8811	0.39978	0.94814	0.0039633	0.10476
KIAA0895	4	0.55691	2.8793	0.52337	0.9671	0.0039853	0.10519
KRTAP23+AC0-1	4	0.43554	2.8762	0.80656	0.99418	0.0040252	0.10537
RIIAD1	4	0.50725	2.876	0.63166	0.97879	0.0040275	0.10537
POU3F2	4	0.55835	2.8759	0.52019	0.96614	0.0040287	0.10537
TEX29	4	0.57269	2.8756	0.49115	0.95962	0.004033	0.10537
TXNDC2	4	0.44691	2.8755	0.77726	0.99418	0.0040334	0.10537
GTF2H3	4	0.57735	2.8746	0.48192	0.95857	0.0040451	0.10537
IGFBP6	4	0.46825	2.874	0.72371	0.98991	0.0040529	0.10537
SFTA3	4	0.42925	2.8738	0.8236	0.99418	0.0040554	0.10537
EPHA7	4	0.47069	2.8737	0.71805	0.98825	0.0040563	0.10537
IGSF9B	4	0.45722	2.8733	0.75095	0.99258	0.0040615	0.10537
NDUFB6	4	-0.68597	-2.873	0.0021602	0.43956	0.0040655	0.10537
SLCO2A1	4	0.47277	2.8729	0.71335	0.98778	0.0040667	0.10537
DENND2C	4	0.79687	2.8727	0.17335	0.89929	0.0040694	0.10537
WDR25	4	0.72948	2.8724	0.24554	0.92124	0.0040736	0.10537
RGS6	4	0.35389	2.8714	0.97375	0.99834	0.0040868	0.10541
UMOD	4	0.7061	2.8714	0.27522	0.93363	0.004087	0.10541
ACER3	4	0.43477	2.8701	0.80881	0.99418	0.0041037	0.10569
SLC2A13	4	0.51209	2.8696	0.61983	0.9767	0.0041095	0.10569
NDUFA13	4	-0.82202	-2.8689	0.0011521	0.41509	0.0041187	0.10577
TNFAIP8	4	0.32625	2.8673	0.8963	0.99697	0.0041402	0.10594
EPHB1	4	0.47351	2.8661	0.71176	0.98774	0.004155	0.10594
METAP2	4	0.48937	2.8658	0.67334	0.98382	0.0041598	0.10594
CLEC3B	4	-0.43632	-2.8656	0.0092168	0.63561	0.0041622	0.10594
FAM162B	4	0.66733	2.8647	0.32909	0.94168	0.0041742	0.10594
KCTD10	4	0.69314	2.8646	0.29266	0.93658	0.0041758	0.10594
FUBP3	4	0.5055	2.8643	0.63527	0.97888	0.0041787	0.10594
IL2	4	0.46435	2.8638	0.7337	0.99108	0.0041857	0.10594
ITM2C	4	0.44246	2.8636	0.7885	0.99418	0.004188	0.10594
BCAM	4	0.46488	2.8635	0.73233	0.99108	0.0041898	0.10594
PDX1	4	0.51788	2.8635	0.60709	0.97455	0.0041898	0.10594
CRYGD	4	0.53631	2.863	0.56602	0.96903	0.004196	0.10594
BPIFB3	4	0.52685	2.8624	0.58721	0.97113	0.0042047	0.10594
C4orf29	4	0.44205	2.8615	0.7896	0.99418	0.0042161	0.10594
ZCCHC16	4	0.39054	2.8613	0.92684	0.99697	0.004219	0.10594
SUMO1	1	0.86457	2.8613	0.2676	0.93076	0.0042191	0.10594
MPHOSPH6	4	0.34235	2.8606	0.94066	0.99697	0.0042285	0.10603
NCR2	4	0.47659	2.8596	0.70434	0.98698	0.0042423	0.10623
HRH3	4	0.46718	2.8585	0.72637	0.99041	0.0042571	0.10645
SAMD8	4	0.39032	2.858	0.92742	0.99697	0.0042629	0.10645
GSTM4	4	0.60582	2.856	0.42926	0.95317	0.0042899	0.10697
CAMKMT	4	0.51366	2.8544	0.61631	0.9767	0.0043119	0.10732
NEK10	4	0.59821	2.8541	0.44262	0.95628	0.0043155	0.10732
SGCZ	4	0.5928	2.8529	0.45278	0.95668	0.0043327	0.1076
HPRT1	4	-0.33695	-2.8524	0.017913	0.71282	0.004339	0.1076
PPAT	4	0.82974	2.8517	0.14457	0.88319	0.0043485	0.10769
RNASE7	4	0.57561	2.8498	0.48533	0.95903	0.0043745	0.10797
USP46	4	0.56744	2.8494	0.50202	0.96184	0.0043804	0.10797
NDUFB1	3	0.61846	2.8489	0.44586	0.95657	0.0043864	0.10797
SLC12A1	4	0.54051	2.8488	0.55742	0.96903	0.0043885	0.10797
DNAH17	4	0.44535	2.8487	0.78137	0.99418	0.0043896	0.10797
NACA	4	0.51338	2.8478	0.61688	0.9767	0.0044022	0.10813
PDGFB	4	0.51098	2.8455	0.62237	0.97699	0.0044341	0.10821
CCDC157	4	0.52361	2.8453	0.59492	0.9739	0.0044376	0.10821
TMEM9B	4	0.54707	2.8442	0.5433	0.96749	0.0044519	0.10821
TTC32	4	0.30095	2.8433	0.82583	0.99418	0.0044649	0.10821
UBE4A	4	0.38376	2.8432	0.94563	0.99697	0.004466	0.10821
KRT72	4	0.44552	2.8431	0.78095	0.99418	0.0044673	0.10821
UBR5	4	1.0837	2.842	0.027052	0.72876	0.0044827	0.10821
GNAQ	4	0.43305	2.8418	0.81326	0.99418	0.0044863	0.10821
CHST3	4	0.33866	2.8414	0.93033	0.99697	0.004492	0.10821
ZFYVE28	4	-0.36865	-2.8409	0.014401	0.68226	0.0044984	0.10821
PDE11A	4	0.53648	2.8407	0.56576	0.96903	0.0045009	0.10821
BRDT	4	0.60735	2.8406	0.42656	0.95287	0.004503	0.10821
SNX20	4	0.63081	2.8405	0.38702	0.94814	0.0045044	0.10821
TMEM177	4	0.6304	2.8402	0.38755	0.94814	0.0045082	0.10821
MYO5A	4	0.45662	2.8395	0.75256	0.99272	0.0045186	0.10821
GALNT14	4	0.66214	2.8393	0.33637	0.94336	0.0045216	0.10821
EFR3A	4	0.74697	2.8387	0.22502	0.91571	0.0045295	0.10821
CTAG2	4	0.37811	2.8383	0.96104	0.99711	0.0045353	0.10821
RNF182	4	0.37407	2.8381	0.97204	0.99789	0.004538	0.10821
SAV1	4	0.47592	2.838	0.706	0.98716	0.0045392	0.10821
CTGF	4	0.38196	2.8379	0.9504	0.99711	0.004541	0.10821
ATP5J	4	0.42005	2.8378	0.84828	0.99418	0.0045431	0.10821
ENPP5	4	0.59546	2.8377	0.44779	0.95657	0.0045445	0.10821
SHANK2	4	0.34717	2.8368	0.95451	0.99711	0.0045568	0.10821
ZNF777	4	0.73788	2.8367	0.23521	0.91731	0.0045579	0.10821
VPS37B	4	0.49159	2.8363	0.66824	0.98318	0.0045645	0.10821
RAP2C	4	0.38436	2.8361	0.94382	0.99697	0.0045672	0.10821
ZNF226	4	0.43204	2.8356	0.81612	0.99418	0.0045746	0.10824
ANAPC5	4	-0.5617	-2.8348	0.0042871	0.53889	0.004586	0.10824
IPO11	4	0.49012	2.8347	0.67173	0.98382	0.0045863	0.10824
LRP10	4	0.48521	2.8337	0.68329	0.98474	0.0046007	0.10825
TOP2A	4	0.58309	2.8335	0.47116	0.95688	0.0046045	0.10825
KCNAB3	4	0.53678	2.8329	0.56512	0.96903	0.0046129	0.10825
ADSS	4	0.88638	2.8327	0.10335	0.84257	0.0046158	0.10825
CHI3L2	4	0.52565	2.8326	0.58999	0.97161	0.0046167	0.10825
PBK	4	0.62448	2.832	0.39764	0.94814	0.0046256	0.10831
OXER1	4	-0.46545	-2.8311	0.0075773	0.6214	0.004639	0.10848
ABCC10	4	0.53298	2.8303	0.5733	0.96968	0.0046501	0.10848
CYTH4	4	0.45455	2.8303	0.75763	0.99333	0.0046507	0.10848
NKX2+AC0-6	4	-0.31602	-2.8249	0.021092	0.71921	0.0047302	0.10991
SULT1C4	4	0.38126	2.8248	0.95235	0.99711	0.0047305	0.10991
FRMD4A	4	0.38533	2.8244	0.94102	0.99697	0.0047373	0.10991
SIRPG	4	0.28549	2.8243	0.78343	0.99418	0.0047377	0.10991
STAP2	4	0.38722	2.8233	0.93584	0.99697	0.0047539	0.10991
ADAMTS13	4	0.43288	2.8229	0.81371	0.99418	0.0047589	0.10991
SCAMP2	4	0.32696	2.8227	0.89833	0.99697	0.0047626	0.10991
R3HDM1	4	0.51099	2.8222	0.62232	0.97699	0.0047697	0.10991
AKNAD1	4	0.36124	2.8221	0.99361	0.99975	0.0047707	0.10991
EFHD1	4	0.44289	2.822	0.78747	0.99418	0.0047727	0.10991
VRK1	4	0.98405	2.8212	0.056087	0.78639	0.004784	0.11003
PRPF38A	4	0.78323	2.8205	0.1864	0.90619	0.0047942	0.1101
KCNK5	4	0.75405	2.8202	0.21688	0.91571	0.0047996	0.1101
ZNF625	3	0.4603	2.8183	0.74684	0.99201	0.0048274	0.11049
PHTF1	4	0.4618	2.8181	0.73959	0.99108	0.0048306	0.11049
DYNC1LI2	4	0.4012	2.8178	0.89829	0.99697	0.0048349	0.11049
PPP1R2	4	-0.69239	-2.8162	0.0020937	0.43956	0.0048595	0.11075
SLCO3A1	4	0.35957	2.8157	0.9893	0.99944	0.0048676	0.11075
ATP6V0D2	4	0.74123	2.8154	0.23139	0.91686	0.0048721	0.11075
C14orf28	4	0.4976	2.8153	0.65388	0.98131	0.0048727	0.11075
GNA14	4	0.35591	2.8151	0.97906	0.99932	0.0048769	0.11075
PON2	4	0.4161	2.8143	0.85828	0.99418	0.0048878	0.11075
SLC13A5	4	0.56329	2.8142	0.50991	0.96199	0.0048899	0.11075
ARHGAP9	4	0.51068	2.8138	0.6231	0.97699	0.0048953	0.11075
ACBD3	4	0.30588	2.8125	0.83986	0.99418	0.0049163	0.11083
STK3	4	0.53406	2.8123	0.57099	0.96932	0.0049181	0.11083
PAN2	4	0.66802	2.8122	0.32797	0.94168	0.0049206	0.11083
CYP39A1	4	0.34919	2.8119	0.96025	0.99711	0.0049244	0.11083
ZNF682	4	0.43186	2.8113	0.81662	0.99418	0.0049337	0.11083
EMC4	4	0.42269	2.8107	0.84127	0.99418	0.0049429	0.11083
IL1R2	4	0.36793	2.8104	0.98839	0.99944	0.0049484	0.11083
TTC36	4	0.59701	2.8098	0.44485	0.95632	0.0049567	0.11083
TSPAN19	4	0.73734	2.8096	0.23581	0.91731	0.0049601	0.11083
PHF2	4	0.66061	2.8096	0.33873	0.94445	0.0049608	0.11083
MYO5B	4	0.53484	2.8092	0.56923	0.96932	0.0049664	0.11083
SNX14	4	0.48913	2.8087	0.67396	0.98382	0.0049741	0.11084
FAM122A	4	0.85825	2.8081	0.12263	0.8557	0.0049837	0.11084
ZFP57	4	0.57431	2.808	0.48769	0.95903	0.0049854	0.11084
KLHDC10	4	0.46984	2.8064	0.71992	0.98852	0.0050097	0.11093
GNGT2	4	0.46108	2.8058	0.74146	0.99127	0.0050186	0.11093
ITPKB	4	0.6835	2.8058	0.30631	0.94017	0.005019	0.11093
PENK	4	0.39271	2.8047	0.9212	0.99697	0.0050356	0.11093
PTK2B	4	0.71898	2.8046	0.25854	0.92777	0.0050386	0.11093
DHCR7	4	0.86731	2.8037	0.11599	0.84709	0.0050524	0.11093
CYP3A7	4	0.74906	2.8036	0.22275	0.91571	0.005054	0.11093
SLC9A1	4	0.52626	2.8035	0.5886	0.97157	0.0050551	0.11093
CALCOCO1	4	0.55858	2.8033	0.5196	0.96591	0.0050577	0.11093
ZDHHC8	4	0.52888	2.8021	0.58234	0.97035	0.0050766	0.11093
PLEKHG1	4	0.31441	2.8021	0.86324	0.99521	0.0050772	0.11093
SCD	4	0.55539	2.801	0.52656	0.9671	0.0050946	0.11093
SRSF11	4	1.0666	2.8008	0.030885	0.74499	0.005097	0.11093
OR5L2	4	0.88639	2.8007	0.10335	0.84257	0.0050994	0.11093
OR9G4	4	0.46794	2.8006	0.72453	0.99	0.0051002	0.11093
CACNB3	4	0.3376	2.8005	0.92719	0.99697	0.0051028	0.11093
PCNP	3	-0.51395	-2.8004	0.019287	0.71282	0.0051045	0.11093
TSPAN6	4	0.70614	2.8001	0.27517	0.93363	0.0051083	0.11093
ZNF74	4	0.50016	2.8	0.64803	0.9803	0.0051104	0.11093
SRSF10	4	0.45797	2.7996	0.74895	0.99246	0.0051172	0.11093
CDKN3	4	0.46069	2.7995	0.74234	0.99149	0.0051184	0.11093
CCDC28B	4	0.58315	2.7982	0.47105	0.95688	0.0051383	0.111
PCDHA5	4	0.41149	2.798	0.87083	0.99644	0.0051427	0.111
MICU3	4	0.41778	2.7979	0.85425	0.99418	0.0051431	0.111
SHH	4	0.62362	2.7976	0.39915	0.94814	0.0051487	0.111
ZNF641	4	0.44399	2.7974	0.78458	0.99418	0.0051521	0.111
GAB2	4	0.51214	2.7963	0.61971	0.9767	0.0051696	0.11124
RNF222	4	0.31726	2.7953	0.87146	0.99644	0.0051855	0.11145
KRT28	4	0.44086	2.7947	0.79284	0.99418	0.0051941	0.11148
SLC22A25	4	0.56346	2.7941	0.50966	0.96199	0.0052037	0.11148
MBTPS2	4	1.2239	2.794	0.0082973	0.6214	0.0052055	0.11148
NAP1L1	4	0.69929	2.7936	0.28418	0.93505	0.0052122	0.11149
CD247	4	0.44991	2.793	0.7696	0.99418	0.0052229	0.11159
SNRPD2	4	0.90453	2.7924	0.09301	0.83005	0.0052325	0.11166
LHX1	4	0.48489	2.7914	0.68425	0.98478	0.0052485	0.11185
KDELC1	4	0.35985	2.7903	0.99009	0.99953	0.0052653	0.11185
RPL36A	4	0.60144	2.7903	0.43733	0.95487	0.0052659	0.11185
CLSTN2	4	0.94792	2.7898	0.070588	0.80075	0.0052736	0.11185
WBP2	4	0.32648	2.7897	0.89696	0.99697	0.0052762	0.11185
FARP1	4	0.41605	2.7894	0.85838	0.99418	0.0052799	0.11185
COL11A1	4	0.55206	2.7892	0.53307	0.96749	0.0052846	0.11185
CHMP4B	4	0.84025	2.7884	0.13624	0.88074	0.0052969	0.11197
SMO	4	0.37355	2.788	0.97351	0.99834	0.0053042	0.11197
SCAP	4	0.88833	2.7877	0.10232	0.84147	0.0053086	0.11197
SESN1	4	0.41766	2.7863	0.85449	0.99418	0.0053319	0.11233
COL6A2	4	0.54804	2.7854	0.54129	0.96749	0.0053463	0.11244
SERPINF2	4	0.39137	2.7851	0.92473	0.99697	0.0053514	0.11244
ATP9A	4	0.54319	2.7848	0.55201	0.96749	0.005356	0.11244
ONECUT1	4	0.51689	2.7836	0.60914	0.97455	0.0053758	0.11272
MTRR	4	-0.35746	-2.7831	0.015321	0.68489	0.0053835	0.11275
BARHL2	4	0.34054	2.7825	0.93536	0.99697	0.0053934	0.11283
C2orf83	4	0.4375	2.7821	0.80148	0.99418	0.0054002	0.11284
GKN1	4	-0.40808	-2.7812	0.011078	0.65187	0.005416	0.11287
SLC25A5	3	-0.34679	-2.7811	0.045109	0.7771	0.0054167	0.11287
EFCAB9	4	0.42387	2.7806	0.83796	0.99418	0.0054256	0.11287
MAP4	4	0.3984	2.7805	0.9059	0.99697	0.0054268	0.11287
MPHOSPH10	4	-0.65242	-2.7801	0.0025368	0.46139	0.0054336	0.11289
EHBP1L1	4	0.59084	2.7793	0.45631	0.95688	0.0054474	0.11304
ARMCX3	4	0.45185	2.7787	0.76473	0.9941	0.0054574	0.11312
ZNF674	4	0.5196	2.7773	0.60352	0.97455	0.0054818	0.11337
UTP15	4	0.63987	2.7773	0.37192	0.94814	0.0054818	0.11337
GABRA1	4	0.47665	2.7757	0.70415	0.98698	0.0055085	0.11355
THAP2	4	0.43822	2.7756	0.79944	0.99418	0.0055107	0.11355
OR52A5	4	0.62414	2.7755	0.39826	0.94814	0.005512	0.11355
ANK2	4	0.58895	2.7752	0.45975	0.95688	0.005516	0.11355
VPS13D	4	0.69063	2.7742	0.29621	0.93658	0.005534	0.11366
OR11H4	4	0.37959	2.7733	0.95691	0.99711	0.0055496	0.11366
LPAR6	4	0.32794	2.773	0.90105	0.99697	0.0055541	0.11366
DUSP13	4	0.39777	2.773	0.90744	0.99697	0.005555	0.11366
NUP210	4	0.34918	2.7725	0.96023	0.99711	0.0055632	0.11366
MOV10L1	4	0.63968	2.7722	0.37227	0.94814	0.0055687	0.11366
FERD3L	4	0.49153	2.7721	0.66842	0.98318	0.0055694	0.11366
TCEA3	4	0.62844	2.7719	0.39098	0.94814	0.005573	0.11366
MRPL11	4	0.48238	2.7709	0.69069	0.98643	0.0055897	0.11366
SCIMP	4	0.57998	2.7708	0.47694	0.95821	0.0055923	0.11366
KIAA2022	4	0.79939	2.7708	0.17099	0.89929	0.0055927	0.11366
EIF4A1	4	0.55623	2.7699	0.52474	0.9671	0.0056072	0.11366
TWIST1	4	0.38181	2.7692	0.95079	0.99711	0.0056187	0.11366
MYOZ3	4	0.41746	2.769	0.85496	0.99418	0.005623	0.11366
WWP1	4	0.47448	2.769	0.70954	0.98766	0.0056231	0.11366
UGCG	4	0.85385	2.7687	0.12609	0.8616	0.0056282	0.11366
MTIF2	4	-0.4615	-2.7687	0.0077767	0.6214	0.0056284	0.11366
FOXO4	4	0.34972	2.7677	0.96158	0.99711	0.0056455	0.11386
SLC12A7	4	0.46037	2.7674	0.74319	0.99149	0.0056506	0.11386
METTL18	4	0.73109	2.7661	0.24329	0.91887	0.0056733	0.11419
CXorf27	4	0.44172	2.765	0.79043	0.99418	0.005692	0.11438
ZNF347	4	0.62216	2.7647	0.40133	0.94814	0.0056983	0.11438
GORASP1	4	0.33648	2.7645	0.92416	0.99697	0.0057018	0.11438
PANK2	4	0.54884	2.7636	0.53974	0.96749	0.0057171	0.11441
CYP11B1	4	0.6242	2.7632	0.39813	0.94814	0.005723	0.11441
LIN7B	4	0.28589	2.7627	0.78447	0.99418	0.0057317	0.11441
CEACAM16	4	0.7106	2.7626	0.26927	0.93187	0.0057342	0.11441
SMLR1	4	0.34001	2.7625	0.93381	0.99697	0.0057362	0.11441
GGACT	4	0.40408	2.7622	0.89046	0.99697	0.0057415	0.11441
DALRD3	4	0.66562	2.7611	0.33147	0.94168	0.0057602	0.11455
ZNF473	4	0.36159	2.7611	0.99433	0.99975	0.0057609	0.11455
PAX7	4	0.63949	2.7601	0.37256	0.94814	0.0057779	0.11476
ZNF551	4	0.42363	2.7596	0.83865	0.99418	0.0057875	0.11482
PRICKLE4	4	0.47456	2.7592	0.70938	0.98766	0.0057942	0.11483
BRIP1	4	0.43241	2.7587	0.81521	0.99418	0.0058029	0.11486
ABCA1	4	0.65531	2.7582	0.34708	0.94533	0.0058113	0.11486
KCTD8	4	0.6595	2.7581	0.3405	0.94445	0.0058147	0.11486
LANCL1	4	0.33453	2.7574	0.91902	0.99697	0.0058269	0.11497
C5orf24	4	0.37009	2.7564	0.98269	0.99935	0.0058447	0.11517
HGSNAT	4	-0.33436	-2.7556	0.018267	0.71282	0.005859	0.11517
SPATA19	4	0.61243	2.7553	0.41792	0.95198	0.0058646	0.11517
PRPS1	4	0.6025	2.7549	0.43544	0.95481	0.0058702	0.11517
GPR135	4	0.59984	2.7547	0.43996	0.95595	0.0058745	0.11517
CLP1	4	0.74161	2.7547	0.23104	0.91686	0.0058755	0.11517
PCDHA6	4	0.51552	2.7539	0.61233	0.97463	0.0058892	0.11524
ZNF772	4	0.63268	2.7534	0.38379	0.94814	0.0058988	0.11524
CUX1	4	0.51863	2.7529	0.60534	0.97455	0.0059071	0.11524
FAS	4	0.41308	2.7527	0.86668	0.99629	0.0059105	0.11524
PNRC1	4	0.79575	2.7524	0.17435	0.89986	0.0059168	0.11524
OLFM1	4	0.62137	2.7522	0.4027	0.94817	0.00592	0.11524
RAB6A	1	-0.93301	-2.7518	0.12675	0.8616	0.0059267	0.11524
SKIDA1	4	0.43622	2.7515	0.80466	0.99418	0.0059327	0.11524
CCDC114	4	0.40537	2.7508	0.88699	0.99697	0.0059448	0.11524
TAS2R60	4	0.57441	2.7507	0.48749	0.95903	0.0059474	0.11524
BTBD8	4	0.50187	2.7506	0.64426	0.9803	0.0059489	0.11524
NAA15	4	0.45997	2.7502	0.74421	0.99163	0.0059567	0.11526
PET112	4	0.41285	2.7497	0.86719	0.99644	0.0059645	0.11528
PDHA2	4	0.32483	2.7484	0.89225	0.99697	0.0059881	0.11528
MRPS25	4	0.48194	2.7484	0.69175	0.98688	0.0059885	0.11528
TNKS	4	0.28941	2.7484	0.79442	0.99418	0.0059894	0.11528
MED18	4	0.343	2.7477	0.94258	0.99697	0.0060008	0.11528
MORC4	4	0.67597	2.7476	0.31671	0.94065	0.006003	0.11528
CTU1	4	0.48011	2.7474	0.6962	0.98688	0.0060061	0.11528
CC2D2A	4	0.67322	2.7473	0.32063	0.94168	0.0060086	0.11528
ZNF462	4	0.33891	2.7451	0.93104	0.99697	0.0060501	0.11569
OR52E8	4	0.45737	2.745	0.75058	0.99258	0.0060519	0.11569
SLC3A2	4	0.31399	2.7448	0.86205	0.99478	0.0060547	0.11569
SERPINA9	4	0.49005	2.7448	0.67185	0.98382	0.0060555	0.11569
AQP8	4	0.63656	2.7443	0.37746	0.94814	0.0060639	0.11573
EXD3	4	0.72661	2.7433	0.24891	0.92332	0.0060834	0.11598
TCTA	4	0.57406	2.7427	0.48816	0.95903	0.006093	0.11604
CYP7B1	4	0.73297	2.7421	0.24113	0.91786	0.0061046	0.11614
MAP3K1	4	0.40018	2.7414	0.9011	0.99697	0.0061187	0.11618
ARSH	4	0.60808	2.7413	0.42541	0.95287	0.00612	0.11618
PTPLAD1	4	0.53868	2.7401	0.56119	0.96903	0.0061423	0.11649
AP1M2	4	0.56357	2.7396	0.50947	0.96184	0.0061522	0.11655
RPL14	4	0.84682	2.7388	0.13136	0.86676	0.0061661	0.11663
NXT1	4	0.37137	2.7382	0.9793	0.99932	0.0061775	0.11663
FBLIM1	4	0.44031	2.7378	0.79421	0.99418	0.0061843	0.11663
MAGOH	4	0.58692	2.7377	0.4637	0.95688	0.0061877	0.11663
BTBD1	4	0.45087	2.7376	0.76729	0.99418	0.0061888	0.11663
SLC26A11	4	0.38434	2.7371	0.94399	0.99697	0.0061985	0.11669
TAS2R38	4	0.39021	2.7366	0.92766	0.99697	0.006207	0.11673
LRRC15	4	-0.47537	-2.7362	0.007112	0.61132	0.0062159	0.11674
SORD	4	0.62079	2.7359	0.40347	0.94881	0.0062205	0.11674
CCS	4	0.47939	2.7332	0.69776	0.98688	0.0062725	0.11703
EHD1	4	0.50647	2.7325	0.63322	0.97888	0.0062863	0.11703
GRIN2B	4	0.6324	2.7324	0.38423	0.94814	0.006287	0.11703
GPR174	4	0.41938	2.7321	0.84996	0.99418	0.0062927	0.11703
FAM196B	4	0.42604	2.732	0.83214	0.99418	0.0062942	0.11703
AKR1D1	4	0.45203	2.732	0.7642	0.9941	0.0062944	0.11703
PSMG2	4	0.48994	2.7319	0.67216	0.98382	0.0062967	0.11703
SETMAR	4	0.63925	2.7314	0.37295	0.94814	0.0063061	0.11703
ZNF775	4	0.53943	2.7313	0.55974	0.96903	0.0063082	0.11703
TDGF1	4	0.66198	2.7312	0.33666	0.94338	0.0063107	0.11703
KCTD9	3	0.69192	2.7311	0.3408	0.94447	0.006312	0.11703
LRPPRC	4	-0.43514	-2.731	0.0092943	0.63561	0.0063136	0.11703
CFLAR	4	0.33955	2.73	0.93279	0.99697	0.0063329	0.11711
FITM1	4	0.58732	2.7299	0.46279	0.95688	0.0063361	0.11711
MYO7B	4	0.52761	2.7298	0.58553	0.97058	0.0063376	0.11711
CSRP2BP	4	0.36751	2.7294	0.98943	0.99944	0.0063447	0.11712
KCNH5	4	0.32999	2.7287	0.90628	0.99697	0.0063583	0.11725
ZCCHC17	4	0.46796	2.7279	0.72449	0.99	0.0063738	0.11731
C16orf62	4	0.36612	2.7277	0.99364	0.99975	0.0063785	0.11731
ZNF575	4	0.53639	2.7273	0.56592	0.96903	0.0063857	0.11731
UBASH3B	4	-0.33468	-2.727	0.018223	0.71282	0.0063905	0.11731
SCRIB	4	0.39728	2.7264	0.90898	0.99697	0.0064038	0.11731
VPS25	4	-0.68227	-2.7259	0.0022045	0.43956	0.0064127	0.11731
TNFSF12	4	0.58764	2.7259	0.46224	0.95688	0.0064132	0.11731
ALX1	4	0.39383	2.7256	0.91816	0.99697	0.0064179	0.11731
BPNT1	4	0.59801	2.7255	0.44297	0.95628	0.0064199	0.11731
SEC63	4	0.43824	2.7247	0.79936	0.99418	0.0064363	0.11749
C1orf227	4	0.49293	2.7236	0.66482	0.9827	0.0064575	0.11776
RP1L1	4	0.82157	2.7225	0.15136	0.88862	0.0064794	0.11791
PTGFR	4	0.40517	2.7219	0.88761	0.99697	0.0064904	0.11791
SLC39A14	4	0.25854	2.7213	0.70991	0.98766	0.0065021	0.11791
C12orf42	4	0.44456	2.7207	0.78316	0.99418	0.0065143	0.11791
HS1BP3	4	0.53171	2.7206	0.57596	0.96976	0.006516	0.11791
PFAS	4	0.84662	2.7205	0.13151	0.86676	0.0065187	0.11791
ZBTB6	4	0.5857	2.7203	0.46612	0.95688	0.0065223	0.11791
OR9Q1	4	0.50855	2.7202	0.6283	0.97788	0.0065243	0.11791
FAM208B	4	0.60197	2.7201	0.43638	0.95481	0.0065255	0.11791
TPCN2	4	1.0528	2.7199	0.03422	0.75618	0.006531	0.11791
GLT8D2	4	0.59719	2.7187	0.44447	0.95632	0.0065546	0.11822
S1PR4	4	0.82436	2.7171	0.14922	0.88862	0.0065863	0.11828
C6orf52	4	0.54564	2.7168	0.54664	0.96749	0.0065908	0.11828
GNL3L	4	0.49383	2.7159	0.66255	0.98239	0.0066099	0.11828
ATG5	4	0.4341	2.7157	0.8106	0.99418	0.0066137	0.11828
C1orf65	4	0.74901	2.7157	0.22282	0.91571	0.0066137	0.11828
SPANXN4	4	0.39645	2.7155	0.91134	0.99697	0.006617	0.11828
LIMA1	4	0.56005	2.7155	0.51634	0.96476	0.0066179	0.11828
GTPBP8	4	0.48483	2.7148	0.68439	0.98478	0.006631	0.11828
ZNF770	4	0.43495	2.7145	0.80826	0.99418	0.0066369	0.11828
OXT	4	0.57414	2.7141	0.48798	0.95903	0.006645	0.11828
ABCB7	4	0.4801	2.7135	0.69624	0.98688	0.006658	0.11828
ATXN10	4	0.46183	2.713	0.73948	0.99108	0.0066669	0.11828
ERH	4	0.57482	2.7129	0.48678	0.95903	0.0066699	0.11828
CCNI2	4	0.56908	2.7127	0.49871	0.96123	0.0066744	0.11828
FMO3	4	0.72702	2.7119	0.24852	0.92264	0.0066901	0.11828
FTO	4	0.35945	2.7118	0.98907	0.99944	0.0066918	0.11828
HSD17B2	4	0.58486	2.7117	0.46783	0.95688	0.0066934	0.11828
SCML4	4	0.3791	2.7103	0.9583	0.99711	0.0067218	0.11828
ADAM30	4	0.61397	2.7101	0.41532	0.95198	0.0067257	0.11828
OCEL1	4	0.43926	2.7093	0.79686	0.99418	0.0067427	0.11828
CLPSL1	4	0.27519	2.7089	0.75521	0.99272	0.0067499	0.11828
FCN1	4	0.86489	2.7087	0.11776	0.84996	0.0067539	0.11828
RND3	4	0.43435	2.7087	0.80989	0.99418	0.0067542	0.11828
TUBE1	4	0.49924	2.7086	0.65011	0.9803	0.0067559	0.11828
WNT3	4	0.38941	2.7084	0.92982	0.99697	0.0067603	0.11828
PIRT	4	0.642	2.7082	0.36843	0.94814	0.0067639	0.11828
PSMD14	4	0.51936	2.7082	0.60403	0.97455	0.0067654	0.11828
PDE4DIP	4	0.47828	2.7081	0.70034	0.98688	0.0067664	0.11828
OR10A2	4	0.36375	2.708	0.9998	0.99996	0.0067682	0.11828
KLB	4	0.37991	2.7078	0.9561	0.99711	0.0067726	0.11828
RDH13	4	0.42037	2.7072	0.84745	0.99418	0.0067857	0.11828
UGT1A1	1	0.58566	2.7069	0.53526	0.96749	0.0067913	0.11828
PLXNC1	4	0.51657	2.7067	0.60995	0.97455	0.0067953	0.11828
COL10A1	4	0.46625	2.7064	0.72884	0.99108	0.0068018	0.11828
PADI2	4	0.40884	2.7061	0.87753	0.99697	0.0068071	0.11828
NID2	4	0.32403	2.7061	0.88995	0.99697	0.0068084	0.11828
IL21	4	0.55685	2.706	0.52343	0.9671	0.0068103	0.11828
ZC4H2	4	0.44968	2.705	0.77022	0.99418	0.0068308	0.11828
MGST2	4	0.50856	2.7047	0.6283	0.97788	0.0068372	0.11828
MOCOS	4	0.83375	2.7045	0.14151	0.88319	0.0068408	0.11828
UBXN2A	4	0.42462	2.7042	0.83579	0.99418	0.0068475	0.11828
DNAJA3	4	0.46789	2.7039	0.72463	0.99	0.0068525	0.11828
PIWIL1	4	0.46138	2.7038	0.74074	0.99108	0.0068547	0.11828
GLYATL3	4	0.51897	2.7036	0.60475	0.97455	0.00686	0.11828
TYMS	4	0.74066	2.7034	0.23195	0.91686	0.0068627	0.11828
RAB39B	4	0.36705	2.7034	0.99102	0.99954	0.0068634	0.11828
KLC4	4	0.64383	2.703	0.3656	0.94814	0.0068711	0.11828
EPB41	4	0.52299	2.7029	0.59608	0.97425	0.0068728	0.11828
ARL3	4	-0.3641	-2.7025	0.0147	0.68226	0.0068827	0.11832
CLINT1	4	0.44066	2.7019	0.79338	0.99418	0.006894	0.11832
EIF2S2	2	0.59624	2.7016	0.51561	0.96433	0.0069001	0.11832
FANCA	4	0.34965	2.7016	0.96138	0.99711	0.0069011	0.11832
FAXDC2	4	-0.29637	-2.701	0.024238	0.71974	0.0069126	0.11834
OR1J1	4	0.38419	2.7009	0.94441	0.99697	0.0069156	0.11834
IQCF2	4	0.40165	2.7001	0.8971	0.99697	0.006932	0.11851
GRWD1	4	0.62813	2.6994	0.39149	0.94814	0.0069473	0.11857
PTAFR	4	0.25266	2.6993	0.69405	0.98688	0.0069484	0.11857
C10orf85	4	0.50652	2.6979	0.6331	0.97888	0.0069773	0.11882
C10orf25	3	-0.2862	-2.6975	0.060829	0.79235	0.0069854	0.11882
TRIB3	4	0.49418	2.6974	0.6616	0.98237	0.0069879	0.11882
EIF2B5	4	0.57572	2.6971	0.48507	0.95903	0.0069939	0.11882
NGFRAP1	4	0.81275	2.6965	0.15896	0.89152	0.0070068	0.11882
NSMCE1	4	0.53004	2.6963	0.57957	0.9703	0.0070106	0.11882
WDR63	4	0.83309	2.6963	0.14189	0.88319	0.0070118	0.11882
TYK2	4	0.51771	2.6959	0.60742	0.97455	0.0070189	0.11882
SZT2	4	0.69872	2.6958	0.28495	0.93606	0.0070222	0.11882
CAPZB	4	0.75415	2.6949	0.21683	0.91571	0.0070402	0.11901
DLK2	4	0.31471	2.6944	0.86409	0.99548	0.0070522	0.1191
TBX3	4	0.38955	2.6933	0.92941	0.99697	0.0070753	0.1191
COL19A1	4	0.50015	2.6929	0.6481	0.9803	0.0070843	0.1191
RANBP10	4	0.58124	2.6927	0.47453	0.95821	0.007087	0.1191
TMEM125	4	0.60144	2.6924	0.43733	0.95487	0.0070936	0.1191
CYB5R4	4	0.68174	2.6923	0.30896	0.94017	0.007097	0.1191
TMEM119	4	0.55661	2.6923	0.52389	0.9671	0.0070971	0.1191
ZNF544	4	0.35963	2.692	0.98946	0.99944	0.0071025	0.1191
OSBPL5	4	-0.38729	-2.6919	0.012706	0.65731	0.0071051	0.1191
CCNJL	4	0.36613	2.6908	0.99363	0.99975	0.0071285	0.11939
GEMIN6	4	0.68701	2.6901	0.30129	0.93929	0.0071433	0.11947
HOXA11	4	-0.41013	-2.6897	0.010956	0.65187	0.0071511	0.11947
NDUFV1	4	0.75007	2.6896	0.22138	0.91571	0.0071536	0.11947
WFDC10A	2	-0.49096	-2.6892	0.062546	0.79349	0.0071627	0.11952
SGOL1	4	0.56034	2.6884	0.51559	0.96433	0.0071803	0.11965
SAPCD1	4	0.40279	2.6882	0.89383	0.99697	0.0071846	0.11965
KCTD13	4	0.4455	2.6869	0.781	0.99418	0.0072109	0.11965
OR4S1	4	0.61154	2.6862	0.41926	0.95198	0.0072259	0.11965
SLC44A4	4	0.62868	2.6859	0.39044	0.94814	0.0072334	0.11965
SH2D4B	4	0.45542	2.6858	0.75542	0.99272	0.0072354	0.11965
ADAM18	4	0.63148	2.6858	0.38583	0.94814	0.0072365	0.11965
PPOX	4	-0.72162	-2.6858	0.0019054	0.43956	0.0072366	0.11965
ADAMTS5	4	0.40324	2.6849	0.89266	0.99697	0.0072542	0.11965
C3orf35	4	0.35831	2.6849	0.98592	0.99935	0.0072552	0.11965
OR13G1	4	0.56652	2.6848	0.5037	0.96184	0.0072579	0.11965
B4GALT2	4	0.70424	2.6848	0.27783	0.93431	0.0072582	0.11965
PLCL2	4	0.4938	2.6846	0.66262	0.98239	0.0072615	0.11965
LEMD2	4	0.66665	2.6845	0.33017	0.94168	0.0072636	0.11965
MAP6	4	0.59247	2.6834	0.45328	0.95668	0.0072874	0.11975
C7orf66	4	0.85553	2.6833	0.12478	0.86018	0.0072903	0.11975
ZDHHC13	4	0.9495	2.6828	0.069868	0.80013	0.0073011	0.11975
PLAA	4	0.28629	2.6824	0.78573	0.99418	0.0073104	0.11975
RAX2	4	0.52854	2.682	0.58308	0.97058	0.0073184	0.11975
PNP	4	0.37914	2.6819	0.95817	0.99711	0.0073197	0.11975
ADAMTS17	4	0.60996	2.6819	0.42228	0.95198	0.0073203	0.11975
C12orf74	4	0.48836	2.6818	0.67579	0.98382	0.0073228	0.11975
NRAS	4	0.46869	2.6801	0.72262	0.9895	0.0073595	0.12021
ABCG8	4	0.47601	2.6796	0.70576	0.987	0.0073701	0.12021
PHYHD1	4	0.62586	2.6796	0.39541	0.94814	0.007371	0.12021
LY6G5C	4	0.55597	2.6792	0.52529	0.9671	0.0073788	0.12023
ITPA	4	0.34958	2.6787	0.96122	0.99711	0.0073917	0.12033
SYNPR	4	0.42821	2.6784	0.82645	0.99418	0.0073979	0.12033
TMEM127	4	0.6957	2.678	0.28935	0.93658	0.0074073	0.12034
BLK	4	0.4557	2.6777	0.7548	0.99272	0.0074131	0.12034
PLCB2	4	0.31997	2.6772	0.87891	0.99697	0.0074246	0.12034
SPTBN1	4	0.51328	2.6771	0.61713	0.9767	0.0074256	0.12034
ZNF451	4	0.47088	2.6764	0.71747	0.98825	0.0074429	0.12051
OR5D18	4	0.58677	2.6742	0.46392	0.95688	0.007491	0.12112
MAT2A	4	0.5343	2.6738	0.57048	0.96932	0.0074998	0.12112
SMPD4	4	0.50643	2.6736	0.63333	0.97888	0.007504	0.12112
GLTPD1	4	0.29743	2.6735	0.81607	0.99418	0.0075069	0.12112
C10orf2	4	0.96823	2.6732	0.06197	0.79349	0.007514	0.12112
LECT1	4	0.43733	2.6724	0.80194	0.99418	0.0075308	0.12118
PHF6	4	0.94591	2.6724	0.07143	0.80335	0.0075309	0.12118
TNS1	4	0.44407	2.6712	0.78439	0.99418	0.0075576	0.12143
AIMP1	4	0.36782	2.6708	0.98859	0.99944	0.0075679	0.12143
CD6	4	0.71657	2.6697	0.26157	0.92961	0.0075915	0.12143
RPL4	4	0.5636	2.6697	0.50937	0.96184	0.0075923	0.12143
PFN3	4	0.40921	2.6696	0.87677	0.99697	0.0075938	0.12143
TRDN	4	0.49415	2.6695	0.66167	0.98237	0.0075975	0.12143
MDP1	4	0.80161	2.6692	0.16885	0.89636	0.0076034	0.12143
ACTR3	4	-0.39032	-2.6691	0.012496	0.65731	0.0076066	0.12143
POLR2L	4	-0.6955	-2.669	0.0020716	0.43956	0.0076071	0.12143
SUPV3L1	4	-0.50401	-2.6684	0.0059267	0.57527	0.0076204	0.12147
KIAA0319	4	0.42991	2.6683	0.8218	0.99418	0.0076228	0.12147
IDO1	4	0.36275	2.6677	0.99718	0.99996	0.0076362	0.12157
FMO6P	4	0.42502	2.6665	0.83485	0.99418	0.0076637	0.12176
RBP1	4	0.76044	2.6665	0.21047	0.91423	0.0076644	0.12176
MAST4	4	0.45603	2.6663	0.7539	0.99272	0.0076699	0.12176
CDIPT	4	0.56549	2.6656	0.50575	0.96184	0.0076845	0.12176
DRD5	4	0.49609	2.6652	0.65734	0.98185	0.0076944	0.12176
FKBP11	4	0.73737	2.6647	0.23579	0.91731	0.0077059	0.12176
TMEM18	4	0.54824	2.6641	0.54092	0.96749	0.0077196	0.12176
CEACAM19	4	0.56203	2.6641	0.5121	0.96276	0.0077197	0.12176
ARRB2	4	0.53821	2.6635	0.56228	0.96903	0.0077336	0.12176
CIITA	4	0.53861	2.6632	0.56137	0.96903	0.0077407	0.12176
ZBTB47	4	0.34302	2.6631	0.94263	0.99697	0.0077415	0.12176
PPHLN1	4	0.3844	2.663	0.94377	0.99697	0.0077441	0.12176
CASC1	4	0.54186	2.6626	0.55471	0.96868	0.0077545	0.12176
GDA	4	0.21398	2.662	0.59383	0.97352	0.0077675	0.12176
MUC19	4	0.33023	2.6613	0.90698	0.99697	0.0077834	0.12176
NALCN	4	0.61217	2.6608	0.41831	0.95198	0.0077967	0.12176
KHDC3L	4	0.50046	2.6607	0.64737	0.9803	0.0077986	0.12176
LILRA1	4	0.42028	2.66	0.84761	0.99418	0.0078138	0.12176
SLC2A10	4	-0.41149	-2.6595	0.010934	0.65187	0.0078249	0.12176
ZNHIT2	4	0.72991	2.6593	0.24498	0.92054	0.0078308	0.12176
HNRNPH1	4	0.45518	2.6592	0.75601	0.99281	0.007833	0.12176
BCAS2	4	0.57983	2.6591	0.47721	0.95821	0.0078356	0.12176
C20orf196	4	0.6556	2.6588	0.34657	0.94533	0.0078427	0.12176
MMP23B	4	0.49375	2.6587	0.6628	0.98253	0.0078439	0.12176
SAMD9L	4	0.62519	2.6573	0.39657	0.94814	0.0078767	0.12176
KIAA1328	4	0.41575	2.6566	0.85922	0.99418	0.0078924	0.12176
MED10	4	0.80041	2.6565	0.16999	0.89789	0.0078948	0.12176
PPP1R14B	1	0.4662	2.6564	0.69023	0.98642	0.007897	0.12176
TPP2	4	0.43285	2.6564	0.81381	0.99418	0.0078984	0.12176
STX16	4	-0.31193	-2.6563	0.021657	0.71921	0.0078998	0.12176
CEND1	4	0.3146	2.654	0.86382	0.99535	0.0079536	0.12176
TMC4	4	0.36821	2.6539	0.98767	0.99944	0.0079562	0.12176
ZFP62	4	0.32225	2.6538	0.88509	0.99697	0.0079581	0.12176
RAB35	4	0.32999	2.6537	0.90628	0.99697	0.0079618	0.12176
APCDD1	4	0.47451	2.6533	0.70949	0.98766	0.0079709	0.12176
ACSL4	4	1.0254	2.6528	0.041974	0.76949	0.0079826	0.12176
TSPAN2	4	0.35918	2.6526	0.98835	0.99944	0.0079878	0.12176
MEMO1	4	-0.36935	-2.6522	0.014357	0.68226	0.0079977	0.12176
SLC25A35	4	0.42539	2.6521	0.83394	0.99418	0.0079993	0.12176
MAGEE2	4	0.54651	2.6518	0.54454	0.96749	0.0080072	0.12176
CDK14	4	0.70903	2.6516	0.27135	0.93275	0.0080106	0.12176
IQCF3	4	0.49909	2.6504	0.65048	0.9803	0.0080404	0.12176
ACKR3	4	0.40902	2.6499	0.87718	0.99697	0.0080506	0.12176
CDH15	4	0.52961	2.6499	0.5805	0.9703	0.0080507	0.12176
ZNF134	4	0.61702	2.6499	0.41001	0.9507	0.0080521	0.12176
SYT16	4	0.35632	2.6491	0.98019	0.99935	0.0080702	0.12176
DHTKD1	4	-0.32691	-2.6489	0.01932	0.71282	0.0080762	0.12176
ACVR1B	4	0.42811	2.6486	0.82675	0.99418	0.0080818	0.12176
IPCEF1	4	0.62295	2.6486	0.40009	0.94814	0.0080833	0.12176
FAM174A	4	0.57375	2.6483	0.48884	0.95903	0.0080887	0.12176
DHX15	4	0.48871	2.6482	0.67493	0.98382	0.0080911	0.12176
ATP6V0B	4	0.94897	2.6482	0.070112	0.80013	0.0080922	0.12176
SLC35E1	4	0.31185	2.6481	0.85591	0.99418	0.0080939	0.12176
ZNF391	4	0.53575	2.6474	0.5672	0.96922	0.0081123	0.12176
PIK3CG	4	0.30714	2.6473	0.84321	0.99418	0.0081128	0.12176
C16orf98	4	0.33063	2.6466	0.90825	0.99697	0.0081316	0.12176
ARSI	4	0.52069	2.6464	0.60096	0.97455	0.0081362	0.12176
POLG	4	0.3944	2.6461	0.91659	0.99697	0.0081425	0.12176
PLEKHO1	4	0.53586	2.6456	0.56707	0.96922	0.0081536	0.12176
XRCC5	4	1.3505	2.6455	0.0024039	0.45684	0.0081568	0.12176
PCOLCE2	4	0.48491	2.6455	0.68416	0.98478	0.0081574	0.12176
FRMD8	4	0.65927	2.6454	0.34088	0.94447	0.0081595	0.12176
MCM7	4	0.40313	2.6453	0.89298	0.99697	0.0081607	0.12176
PARVB	4	0.64959	2.6444	0.35646	0.9476	0.0081841	0.12176
C15orf60	4	0.34879	2.6443	0.95922	0.99711	0.0081865	0.12176
C1QTNF5	4	-0.32384	-2.6442	0.019796	0.71282	0.0081878	0.12176
HAS3	4	-0.29641	-2.6442	0.024216	0.71974	0.0081883	0.12176
PRPSAP2	4	0.39668	2.6441	0.91072	0.99697	0.0081917	0.12176
FAP	4	0.49446	2.6429	0.66105	0.98237	0.0082211	0.12176
PRSS54	4	0.35022	2.6428	0.96301	0.99711	0.0082219	0.12176
KLF8	4	0.55715	2.6425	0.52298	0.9671	0.0082296	0.12176
NKX6+AC0-1	4	0.76149	2.6422	0.20959	0.91423	0.0082372	0.12176
RGS9BP	4	0.48262	2.6422	0.69012	0.98642	0.0082378	0.12176
PPEF1	4	0.71727	2.6421	0.26064	0.92849	0.0082403	0.12176
NDRG1	4	0.34403	2.6419	0.94571	0.99697	0.0082453	0.12176
C19orf70	4	-0.44978	-2.6418	0.0084081	0.62213	0.0082456	0.12176
NNAT	4	0.32265	2.6418	0.88626	0.99697	0.0082459	0.12176
OOEP	4	0.33426	2.6418	0.91823	0.99697	0.0082466	0.12176
HNRNPAB	4	0.76818	2.6417	0.20213	0.91247	0.0082489	0.12176
OR5D16	4	0.72408	2.6417	0.25192	0.92441	0.00825	0.12176
GPR176	4	0.61239	2.6413	0.41797	0.95198	0.0082585	0.12176
ARHGEF5	4	0.40916	2.6413	0.87681	0.99697	0.0082597	0.12176
EXOSC10	4	0.71609	2.6409	0.26226	0.93075	0.0082686	0.12176
PDK1	4	0.46203	2.6406	0.73907	0.99108	0.0082751	0.12176
GNL3	4	0.87384	2.6405	0.11141	0.84639	0.0082787	0.12176
SRP9	4	0.38146	2.6403	0.95179	0.99711	0.0082829	0.12176
COX5A	4	-0.72323	-2.6403	0.0018722	0.43956	0.0082845	0.12176
EPG5	4	0.58183	2.6402	0.47335	0.95805	0.0082863	0.12176
IGFL2	4	0.50985	2.6402	0.62527	0.97753	0.0082863	0.12176
NRBF2	1	0.46665	2.6401	0.69023	0.98642	0.0082874	0.12176
LCMT1	4	0.51599	2.6401	0.61122	0.97455	0.0082886	0.12176
ABLIM1	4	0.33692	2.6401	0.92537	0.99697	0.0082891	0.12176
NOD1	4	0.70513	2.64	0.27664	0.93367	0.0082909	0.12176
EZH2	4	0.49918	2.6399	0.65025	0.9803	0.0082919	0.12176
UPK3B	4	0.38489	2.6397	0.94224	0.99697	0.0082969	0.12176
SARDH	4	0.42292	2.6396	0.84068	0.99418	0.0083005	0.12176
ONECUT3	4	0.42546	2.6394	0.83382	0.99418	0.0083043	0.12176
ABCB1	4	0.54282	2.6389	0.55261	0.96749	0.0083176	0.12176
ZSWIM3	4	0.64927	2.6383	0.35698	0.9476	0.0083314	0.12176
RFC4	4	0.63165	2.6379	0.38553	0.94814	0.0083428	0.12176
FAM178B	4	0.37121	2.6377	0.97973	0.99935	0.0083467	0.12176
ADAT1	4	0.38212	2.6377	0.95002	0.99711	0.0083469	0.12176
GPR6	4	0.57681	2.6377	0.48284	0.95857	0.008348	0.12176
EPB41L3	4	0.44771	2.6376	0.77542	0.99418	0.008349	0.12176
DDX56	4	0.56998	2.6373	0.49689	0.96078	0.0083564	0.12177
AQR	4	0.58714	2.637	0.4632	0.95688	0.008364	0.12178
RBAK	4	0.54672	2.6359	0.5441	0.96749	0.0083923	0.12206
ATP5G3	4	-0.3543	-2.6357	0.015731	0.68489	0.0083968	0.12206
ZNF185	4	0.41478	2.6346	0.86168	0.99478	0.008424	0.12212
EIF4B	4	0.52952	2.6345	0.58067	0.9703	0.0084262	0.12212
ETNK1	4	0.48816	2.6344	0.67632	0.98382	0.0084279	0.12212
CCR5	4	0.75768	2.6344	0.21329	0.91564	0.0084283	0.12212
OXR1	4	0.63443	2.6337	0.38112	0.94814	0.0084469	0.12229
EPHA10	4	0.81431	2.6325	0.15757	0.89152	0.008475	0.12232
FOXL1	4	0.54905	2.6325	0.53933	0.96749	0.0084755	0.12232
NLRP6	4	0.27272	2.6324	0.74811	0.99224	0.0084785	0.12232
PRSS50	4	0.57287	2.6324	0.49072	0.95933	0.0084787	0.12232
DSCR4	4	0.51936	2.6316	0.60403	0.97455	0.0084984	0.12232
SLMO1	4	0.79312	2.6315	0.17688	0.90261	0.0084997	0.12232
ZFP69B	4	0.46212	2.6315	0.73888	0.99108	0.0085017	0.12232
MIPEP	4	0.51723	2.6314	0.6084	0.97455	0.0085032	0.12232
STAMBPL1	4	0.35859	2.631	0.98668	0.99935	0.0085137	0.12238
OR11G2	4	0.42179	2.6305	0.84384	0.99418	0.0085264	0.12245
CLK4	4	0.46118	2.6302	0.74119	0.99127	0.0085325	0.12245
CEP97	4	0.46407	2.6294	0.73442	0.99108	0.0085529	0.12253
LPPR1	4	0.27867	2.6292	0.76491	0.9941	0.0085576	0.12253
COL14A1	4	0.46327	2.6292	0.73618	0.99108	0.0085584	0.12253
ZMIZ2	4	0.54126	2.6285	0.55584	0.96903	0.0085768	0.1227
PCDHB2	4	0.50102	2.6281	0.64614	0.9803	0.0085855	0.12273
ULK4	4	0.7239	2.6276	0.2522	0.92441	0.0085991	0.12282
JRKL	4	0.43573	2.6271	0.80608	0.99418	0.0086108	0.12287
OR5K4	4	0.55173	2.6269	0.53388	0.96749	0.008616	0.12287
SMIM2	4	0.55336	2.6258	0.53053	0.96749	0.008645	0.12319
ASB14	4	0.47355	2.6252	0.71165	0.98774	0.0086597	0.12328
B3GALT1	4	0.43065	2.625	0.81994	0.99418	0.0086649	0.12328
RASSF7	4	0.67332	2.6239	0.32051	0.94168	0.0086919	0.12333
TLE6	4	0.39249	2.6238	0.92183	0.99697	0.0086954	0.12333
HNRNPL	4	0.80177	2.6236	0.16875	0.89636	0.0087	0.12333
TMEM92	4	0.54319	2.6236	0.55201	0.96749	0.0087013	0.12333
ASIC1	4	0.41745	2.6235	0.85497	0.99418	0.0087031	0.12333
SYTL1	4	0.48046	2.6229	0.69534	0.98688	0.0087183	0.12342
OLFM3	4	0.34892	2.6226	0.9596	0.99711	0.0087267	0.12342
ARHGEF9	4	0.44722	2.6224	0.77653	0.99418	0.00873	0.12342
SPRYD3	4	0.71162	2.6221	0.26781	0.93076	0.00874	0.12347
SCGB2B2	4	0.36594	2.6216	0.99405	0.99975	0.0087507	0.12352
SPTLC2	4	0.32912	2.6214	0.90408	0.99697	0.0087582	0.12353
CATSPERD	4	0.54477	2.621	0.54844	0.96749	0.0087667	0.12356
SYPL1	4	0.55081	2.6201	0.53586	0.96749	0.0087893	0.12378
PHEX	4	0.40116	2.6194	0.89845	0.99697	0.0088077	0.12378
ADIPOR2	4	0.8395	2.6191	0.1369	0.8808	0.0088152	0.12378
PIM3	4	0.51362	2.619	0.61641	0.9767	0.0088176	0.12378
CHTF18	4	0.40271	2.6182	0.89401	0.99697	0.0088402	0.12378
ZNF808	4	0.67262	2.6181	0.32145	0.94168	0.0088432	0.12378
CNTFR	4	0.31256	2.6179	0.85784	0.99418	0.0088476	0.12378
RAPGEF4	4	0.34916	2.6176	0.9602	0.99711	0.0088557	0.12378
SLC4A10	4	0.81623	2.6175	0.15588	0.89152	0.0088582	0.12378
HTATSF1	4	0.73336	2.6169	0.24076	0.91786	0.008872	0.12378
RFX1	4	0.30832	2.6166	0.84647	0.99418	0.0088819	0.12378
CDHR3	4	0.41695	2.6162	0.85625	0.99418	0.0088925	0.12378
LRRC40	4	0.50804	2.6161	0.62958	0.97819	0.0088938	0.12378
RBMS1	4	0.57606	2.6161	0.48437	0.95903	0.0088951	0.12378
CEP152	4	0.49115	2.6158	0.66931	0.98374	0.0089007	0.12378
VCPIP1	4	0.40224	2.6154	0.89536	0.99697	0.0089129	0.12378
RFTN2	4	0.55734	2.6152	0.52251	0.96703	0.0089186	0.12378
DCBLD2	4	0.42952	2.6149	0.82301	0.99418	0.0089253	0.12378
FOXK1	4	0.63573	2.6149	0.37885	0.94814	0.0089254	0.12378
OLFML1	4	0.68346	2.6149	0.30636	0.94017	0.0089255	0.12378
BTN3A3	4	0.64511	2.6148	0.3634	0.94814	0.0089284	0.12378
EFCAB10	4	0.41525	2.6146	0.86039	0.99426	0.0089333	0.12378
UIMC1	4	0.81151	2.6143	0.16003	0.8924	0.0089414	0.12379
CRB1	4	0.67492	2.6139	0.318	0.94065	0.0089523	0.12385
CFB	4	0.39429	2.6127	0.91684	0.99697	0.0089838	0.12387
C7orf57	4	0.66323	2.6126	0.33494	0.94336	0.0089863	0.12387
2021-03-01	8	0.49507	2.6122	0.59755	0.97444	0.008997	0.12387
SYNGR4	4	0.4885	2.612	0.67552	0.98382	0.0090015	0.12387
PIK3CB	4	0.43074	2.6118	0.81976	0.99418	0.0090077	0.12387
XPNPEP1	4	0.34648	2.6117	0.95234	0.99711	0.0090085	0.12387
DFNB31	4	0.33814	2.6115	0.92886	0.99697	0.0090149	0.12387
TTLL3	4	0.54723	2.6112	0.543	0.96749	0.0090212	0.12387
OR2AT4	4	0.63596	2.6111	0.37845	0.94814	0.0090244	0.12387
MERTK	4	0.5281	2.6108	0.5843	0.97058	0.0090341	0.12387
MEF2C	4	0.64256	2.6107	0.3677	0.94814	0.0090348	0.12387
BDH1	4	0.33041	2.6107	0.90751	0.99697	0.0090359	0.12387
OR6C2	4	0.50334	2.6104	0.6406	0.97987	0.0090443	0.12389
USP37	4	0.39032	2.6093	0.92743	0.99697	0.0090718	0.12392
EN1	4	0.46828	2.6093	0.72362	0.98991	0.0090731	0.12392
C1orf112	4	0.47726	2.6092	0.70268	0.98688	0.0090743	0.12392
HIST1H3A	4	0.27377	2.6092	0.75117	0.99258	0.0090761	0.12392
COX19	4	0.58999	2.609	0.45768	0.95688	0.009081	0.12392
BMP5	4	0.50428	2.6082	0.63831	0.97918	0.009103	0.12403
TM9SF3	4	0.48835	2.608	0.67581	0.98382	0.0091063	0.12403
ZNF48	4	0.30056	2.6079	0.82477	0.99418	0.0091094	0.12403
CCDC163P	4	0.62731	2.6074	0.39271	0.94814	0.0091237	0.1241
TMEM213	4	0.81499	2.6072	0.15695	0.89152	0.0091284	0.1241
U82695.9	4	0.43897	2.606	0.79766	0.99418	0.0091602	0.12429
PHF7	4	0.30891	2.6059	0.84788	0.99418	0.0091634	0.12429
OR8D4	4	0.83797	2.6058	0.13817	0.88245	0.0091661	0.12429
ZXDC	4	0.41889	2.6057	0.85117	0.99418	0.0091698	0.12429
FH	4	0.54348	2.6053	0.55138	0.96749	0.0091789	0.12432
APBB3	4	0.33661	2.605	0.92449	0.99697	0.0091877	0.12434
METTL13	4	0.95229	2.6038	0.068439	0.80013	0.0092183	0.12447
BAAT	4	0.4466	2.6037	0.77814	0.99418	0.0092212	0.12447
RPLP1	2	0.46502	2.6037	0.7299	0.99108	0.0092237	0.12447
SH3BP1	4	-0.39949	-2.603	0.011665	0.65276	0.0092401	0.12447
ACSM2A	2	-0.37363	-2.6027	0.093841	0.83311	0.0092505	0.12447
SULF1	4	0.24915	2.6025	0.6842	0.98478	0.0092536	0.12447
CMC4	4	0.73455	2.6022	0.23927	0.9174	0.0092619	0.12447
FAM65C	4	0.48042	2.6021	0.69544	0.98688	0.0092644	0.12447
RAD51B	4	0.40877	2.6021	0.87768	0.99697	0.0092664	0.12447
IQUB	4	0.47779	2.602	0.7014	0.98688	0.0092693	0.12447
ANAPC15	4	0.62164	2.6018	0.40223	0.94817	0.0092729	0.12447
RNF166	4	0.96601	2.601	0.062856	0.79349	0.0092961	0.12467
ACO1	4	0.50378	2.6008	0.63939	0.97975	0.0093017	0.12467
DMTN	4	0.80362	2.6001	0.16722	0.89636	0.0093202	0.12483
CDKN1A	4	0.59389	2.5991	0.4508	0.95668	0.0093459	0.12508
JAKMIP1	4	-0.35721	-2.598	0.015343	0.68489	0.0093759	0.12539
ANGPTL5	4	0.64285	2.5976	0.36732	0.94814	0.0093878	0.12545
FHL5	4	0.2553	2.5971	0.70115	0.98688	0.009402	0.12555
FAF1	4	0.64619	2.5967	0.36183	0.94814	0.0094136	0.12561
ADAM12	4	0.39463	2.596	0.91589	0.99697	0.0094314	0.12565
APPBP2	4	0.58469	2.5959	0.46808	0.95688	0.0094343	0.12565
COL12A1	4	0.56014	2.5958	0.51618	0.96476	0.0094374	0.12565
NFATC4	4	0.83874	2.5944	0.13751	0.88245	0.0094747	0.12593
INF2	4	0.46168	2.5943	0.73996	0.99108	0.0094782	0.12593
YTHDF2	4	0.54909	2.5943	0.53929	0.96749	0.0094795	0.12593
MNS1	4	0.63859	2.5938	0.37391	0.94814	0.0094917	0.126
RFC3	4	0.59177	2.5932	0.4546	0.95668	0.0095098	0.12615
ARF4	4	1.0189	2.5924	0.044079	0.77337	0.00953	0.12632
DLL4	4	0.56563	2.5921	0.50541	0.96184	0.0095388	0.12635
MPHOSPH8	4	0.5986	2.5916	0.44196	0.95602	0.0095536	0.12645
SUSD4	4	0.62644	2.5908	0.39438	0.94814	0.0095753	0.12665
C10orf68	4	0.77981	2.5905	0.18974	0.90822	0.009584	0.12667
COG2	4	0.55603	2.5895	0.52517	0.9671	0.0096103	0.12668
CPSF2	4	1.0449	2.5894	0.036214	0.75935	0.009614	0.12668
TBCCD1	4	0.45504	2.5886	0.75644	0.99294	0.0096356	0.12668
MEIS2	4	0.74618	2.5885	0.22617	0.91631	0.0096386	0.12668
TACC3	4	-0.53601	-2.588	0.0048853	0.55215	0.0096547	0.12668
BTBD6	4	0.45807	2.5877	0.74863	0.99246	0.009662	0.12668
COPS2	4	1.1509	2.5876	0.015365	0.68489	0.0096657	0.12668
TUSC5	4	0.43088	2.5873	0.81939	0.99418	0.0096722	0.12668
VMP1	4	0.50744	2.5869	0.63122	0.97859	0.0096836	0.12668
CASP4	4	0.32195	2.5868	0.88419	0.99697	0.0096867	0.12668
SPHK2	4	-0.38979	-2.5868	0.012507	0.65731	0.0096885	0.12668
LRRN4CL	4	0.51087	2.5867	0.62267	0.97699	0.0096895	0.12668
MYL12B	1	0.75943	2.5864	0.39434	0.94814	0.0096979	0.12668
EXOSC7	4	-0.53345	-2.5861	0.0049518	0.55215	0.0097062	0.12668
PLEKHD1	4	0.44306	2.5861	0.78702	0.99418	0.0097083	0.12668
CAMK2N2	4	0.58926	2.586	0.45921	0.95688	0.0097089	0.12668
B3GNT8	4	0.60445	2.5859	0.43174	0.95448	0.0097114	0.12668
TAS2R5	4	0.58152	2.5859	0.47392	0.95821	0.0097125	0.12668
RASAL2	4	0.3719	2.5857	0.9779	0.99906	0.0097195	0.12668
LENG8	4	0.60009	2.5852	0.43958	0.95536	0.0097313	0.12668
KEL	4	0.28079	2.5852	0.7703	0.99418	0.0097324	0.12668
C17orf89	4	0.3856	2.5845	0.94037	0.99697	0.0097525	0.12685
FAM9C	4	0.69259	2.584	0.2934	0.93658	0.0097655	0.12687
FAM133B	1	0.52875	2.5839	0.63385	0.97888	0.0097681	0.12687
C6orf123	4	0.45482	2.5835	0.7569	0.99294	0.0097815	0.12687
ANKRD10	4	0.79611	2.5834	0.17409	0.89929	0.0097819	0.12687
NPNT	4	0.58134	2.5826	0.4743	0.95821	0.0098071	0.12704
CDK17	4	0.61956	2.5819	0.40558	0.95003	0.0098248	0.12704
ADH7	4	0.38759	2.5817	0.93473	0.99697	0.0098312	0.12704
TLR10	4	0.27579	2.5816	0.75688	0.99294	0.0098345	0.12704
MMP27	4	0.39959	2.5815	0.90275	0.99697	0.0098367	0.12704
PMPCA	4	0.79776	2.5815	0.17262	0.89929	0.0098372	0.12704
IMP4	4	0.55609	2.5812	0.52509	0.9671	0.0098461	0.12706
LHX2	4	0.5011	2.5809	0.64593	0.9803	0.0098544	0.12708
BEX5	4	0.31275	2.58	0.85829	0.99418	0.0098797	0.12714
ZSCAN4	4	0.73085	2.58	0.2437	0.91911	0.0098798	0.12714
GNG13	4	0.65971	2.5799	0.3401	0.94445	0.0098839	0.12714
PRKD2	4	-0.29828	-2.5797	0.023895	0.71921	0.0098876	0.12714
SLC17A9	4	0.51169	2.5792	0.62075	0.97699	0.0099028	0.12721
JAK3	4	0.35397	2.5791	0.97388	0.99834	0.0099069	0.12721
OR6A2	4	0.76227	2.5785	0.2089	0.91423	0.0099223	0.12732
CSGALNACT2	4	0.31892	2.5779	0.87623	0.99697	0.0099415	0.12747
STAM2	4	0.4661	2.5769	0.72925	0.99108	0.00997	0.12759
SERPINB2	4	0.59105	2.5766	0.45592	0.95688	0.009978	0.12759
WTIP	4	0.63734	2.5765	0.37615	0.94814	0.0099806	0.12759
DPF2	4	0.4832	2.5765	0.68869	0.98642	0.0099816	0.12759
GPX3	4	0.51893	2.5763	0.60485	0.97455	0.0099876	0.12759
PURA	4	0.33844	2.5761	0.92969	0.99697	0.009993	0.12759
ZFYVE20	4	0.66688	2.5755	0.32972	0.94168	0.010008	0.1277
NGF	4	0.78346	2.5749	0.18614	0.90619	0.010026	0.12783
HOXA2	4	0.32238	2.5745	0.88547	0.99697	0.010038	0.12783
RXRA	4	0.48369	2.5744	0.68746	0.98635	0.01004	0.12783
LCE3C	4	0.3466	2.5736	0.95276	0.99711	0.010064	0.12798
BTN1A1	4	0.47908	2.5735	0.69836	0.98688	0.010066	0.12798
GAA	4	0.6359	2.573	0.37861	0.94814	0.010082	0.12803
ALDH1A1	4	0.33269	2.5727	0.91389	0.99697	0.01009	0.12803
C15orf37	4	0.60099	2.5727	0.43826	0.95511	0.010091	0.12803
C5AR1	4	0.42318	2.5711	0.83992	0.99418	0.010138	0.12811
PTBP1	4	-0.46946	-2.5709	0.0073557	0.61481	0.010143	0.12811
ZC3H4	4	0.4488	2.5709	0.77247	0.99418	0.010144	0.12811
TINAG	4	0.53818	2.5709	0.56237	0.96903	0.010145	0.12811
TARBP2	4	0.68925	2.5706	0.29807	0.93658	0.010152	0.12811
RHOBTB1	4	0.48242	2.5704	0.69062	0.98642	0.010159	0.12811
NLRP9	4	0.54946	2.5701	0.53862	0.96749	0.010168	0.12811
FSD1L	4	0.61569	2.5699	0.41237	0.95083	0.010171	0.12811
C12orf61	4	0.79645	2.5699	0.1738	0.89929	0.010173	0.12811
HDC	4	0.50534	2.5696	0.63562	0.97888	0.010182	0.12811
MRTO4	4	0.34911	2.5696	0.96011	0.99711	0.010183	0.12811
SF3A3	4	1.2607	2.5695	0.0060264	0.57979	0.010185	0.12811
ADRA2A	4	0.56814	2.5693	0.50043	0.96143	0.01019	0.12811
PHYKPL	4	0.6874	2.569	0.30082	0.93893	0.010199	0.12813
C19orf73	4	0.59377	2.5688	0.45108	0.95668	0.010205	0.12813
SLFN12	4	0.497	2.5683	0.65525	0.9815	0.01022	0.12816
RFPL3S	4	0.38671	2.5682	0.93738	0.99697	0.010222	0.12816
RBM42	4	-0.3873	-2.5673	0.012706	0.65731	0.010248	0.12824
CDH10	4	0.37166	2.5671	0.97856	0.99926	0.010254	0.12824
TLX3	4	0.44635	2.5671	0.77887	0.99418	0.010256	0.12824
CNTN6	4	0.33103	2.567	0.90936	0.99697	0.010257	0.12824
PLK5	4	0.41512	2.5663	0.86076	0.99426	0.010279	0.1284
PRKRIR	3	0.65092	2.5661	0.39693	0.94814	0.010284	0.1284
RPL26L1	4	0.64166	2.5656	0.36906	0.94814	0.010299	0.12844
SHISA3	4	0.46386	2.5655	0.73485	0.99108	0.010303	0.12844
CLVS1	4	0.4279	2.5653	0.82719	0.99418	0.010308	0.12844
NRXN1	4	0.43346	2.5646	0.81239	0.99418	0.010331	0.12849
CDH16	4	-0.27905	-2.564	0.027385	0.73028	0.010348	0.12849
BEST3	4	0.31155	2.5639	0.85506	0.99418	0.010349	0.12849
SPON2	4	0.40363	2.5638	0.89163	0.99697	0.010354	0.12849
DMP1	4	0.56797	2.5637	0.5008	0.96143	0.010357	0.12849
HIST1H1B	4	0.41313	2.5631	0.86649	0.99629	0.010375	0.12849
DPP9	4	0.6161	2.5629	0.41174	0.95072	0.010381	0.12849
CMSS1	4	0.57667	2.5624	0.48314	0.95869	0.010394	0.12849
ZNF518B	4	0.49677	2.5623	0.65578	0.9815	0.010398	0.12849
C14orf166	4	0.40266	2.5623	0.89417	0.99697	0.010399	0.12849
PLA2G16	4	0.42074	2.5621	0.84653	0.99418	0.010404	0.12849
ARPC5	4	0.43096	2.562	0.81914	0.99418	0.010407	0.12849
KCNQ5	4	0.81625	2.5619	0.15587	0.89152	0.01041	0.12849
IFI16	4	0.47495	2.5616	0.70839	0.98766	0.01042	0.12849
KIAA1107	4	0.59306	2.5615	0.45225	0.95668	0.010421	0.12849
LXN	4	0.49242	2.5614	0.66615	0.9831	0.010426	0.12849
PRR19	4	0.27349	2.5606	0.7503	0.99258	0.010449	0.12863
PRAC1	3	0.53183	2.5601	0.5995	0.97455	0.010464	0.12863
ESX1	4	0.41876	2.56	0.85151	0.99418	0.010466	0.12863
SLC44A5	4	0.61019	2.5598	0.42185	0.95198	0.010472	0.12863
AP2M1	4	1.0097	2.5597	0.047125	0.78127	0.010475	0.12863
ACTRT1	4	0.61803	2.5596	0.4083	0.9503	0.010481	0.12863
KCNT1	4	0.48248	2.5591	0.69045	0.98642	0.010495	0.12872
RUNX2	4	0.51652	2.5583	0.61013	0.97455	0.010519	0.12888
LRRC6	4	0.42497	2.5572	0.83498	0.99418	0.010551	0.12888
HOXA4	4	0.40709	2.5572	0.8823	0.99697	0.010553	0.12888
MAS1L	4	0.29632	2.557	0.81298	0.99418	0.010558	0.12888
LACE1	4	0.43018	2.557	0.82103	0.99418	0.010559	0.12888
SLC38A9	4	0.5098	2.5566	0.62539	0.97753	0.010571	0.12888
C2orf70	4	0.31484	2.5565	0.86441	0.99548	0.010572	0.12888
EGFLAM	4	0.62285	2.5561	0.40022	0.94814	0.010584	0.12888
REG3A	4	0.47549	2.5559	0.70713	0.9875	0.01059	0.12888
ABCC3	4	0.37398	2.5558	0.97223	0.99789	0.010595	0.12888
TMEM100	4	0.41989	2.5556	0.8487	0.99418	0.010599	0.12888
GTPBP4	4	0.9085	2.5557	0.091071	0.83005	0.010599	0.12888
PDE7B	4	0.60394	2.5556	0.4328	0.95481	0.010601	0.12888
P2RY10	4	0.38953	2.5553	0.92951	0.99697	0.010609	0.12889
PCDHGA7	4	0.57168	2.5551	0.49326	0.95962	0.010617	0.12889
FGFR1	4	0.58876	2.5546	0.46014	0.95688	0.010631	0.12889
GIF	4	0.7535	2.5542	0.2176	0.91571	0.010642	0.12889
HEATR5B	4	0.36848	2.5542	0.98688	0.99935	0.010644	0.12889
IL5	4	0.71733	2.5541	0.26057	0.92848	0.010648	0.12889
TMPRSS5	4	0.60131	2.5539	0.43758	0.95487	0.010651	0.12889
PATE1	4	0.54448	2.5537	0.54898	0.96749	0.01066	0.1289
ZC3H14	4	0.38566	2.5532	0.94026	0.99697	0.010673	0.12898
OTUD6A	4	0.49419	2.5526	0.66157	0.98237	0.010693	0.12907
GPX5	4	0.58649	2.5525	0.46463	0.95688	0.010696	0.12907
FADD	4	0.47562	2.5523	0.70679	0.9875	0.010702	0.12907
MEST	4	0.61649	2.552	0.41111	0.9507	0.01071	0.12908
PSMA6	4	1.4101	2.551	0.001418	0.43956	0.010743	0.12935
SMARCA1	4	0.41748	2.5508	0.85489	0.99418	0.010747	0.12935
TSPAN17	4	0.46431	2.5503	0.73391	0.99108	0.010763	0.12942
ZYG11B	4	0.37829	2.5502	0.96062	0.99711	0.010767	0.12942
FABP1	4	0.50229	2.5493	0.64328	0.9803	0.010794	0.12966
PSMB1	4	0.63771	2.5489	0.37542	0.94814	0.010807	0.12973
MRPS10	4	0.88942	2.5485	0.10165	0.84068	0.01082	0.12979
RIT2	4	0.5927	2.548	0.45293	0.95668	0.010834	0.12981
UBE2E1	4	0.67948	2.548	0.31194	0.94017	0.010835	0.12981
C8orf76	4	0.56642	2.5465	0.50383	0.96184	0.01088	0.13015
SNCAIP	4	0.39646	2.5464	0.9113	0.99697	0.010884	0.13015
NUP107	4	0.7603	2.5458	0.2106	0.91423	0.010901	0.13015
PSRC1	4	0.33261	2.5456	0.91363	0.99697	0.010908	0.13015
CYFIP2	4	0.28261	2.5455	0.77542	0.99418	0.010911	0.13015
JMY	4	0.56726	2.5455	0.50227	0.96184	0.010913	0.13015
TPK1	4	0.32471	2.545	0.89185	0.99697	0.010927	0.13015
ING2	4	0.4743	2.5446	0.71	0.98766	0.010942	0.13015
TPRX1	4	0.47693	2.5443	0.70343	0.98688	0.010949	0.13015
H2AFY	4	0.43652	2.5441	0.804	0.99418	0.010955	0.13015
PDZRN4	4	0.49985	2.544	0.6487	0.9803	0.010959	0.13015
ALG2	4	0.60906	2.5439	0.42386	0.95198	0.010961	0.13015
PSMB2	4	0.4642	2.5436	0.73406	0.99108	0.010973	0.13015
RWDD1	4	0.53366	2.5434	0.57191	0.96968	0.010977	0.13015
ADAT3	4	0.34559	2.5431	0.94975	0.99711	0.010988	0.13015
TXNDC16	4	0.385	2.5431	0.94191	0.99697	0.010989	0.13015
ZNF324	4	0.38373	2.543	0.94567	0.99697	0.010991	0.13015
REPS1	4	0.41251	2.5428	0.86807	0.99644	0.010996	0.13015
C7orf33	4	0.51918	2.5424	0.60442	0.97455	0.011008	0.13015
KCNT2	4	0.59833	2.5425	0.44242	0.95628	0.011008	0.13015
DDX39B	4	0.51764	2.5415	0.60753	0.97455	0.011038	0.13039
SNX2	4	0.32518	2.5413	0.89322	0.99697	0.011043	0.13039
DDX50	4	0.71853	2.5402	0.25914	0.92778	0.01108	0.13048
C11orf53	4	0.60657	2.5401	0.42803	0.95302	0.011081	0.13048
IGF2BP2	4	0.45918	2.5399	0.74612	0.99199	0.011088	0.13048
EMC9	4	0.46453	2.5395	0.73319	0.99108	0.011101	0.13048
GNB3	4	0.42519	2.5392	0.83441	0.99418	0.01111	0.13048
HAUS6	4	-0.48084	-2.5388	0.0068351	0.60957	0.011125	0.13048
ALS2CR11	4	0.35713	2.5387	0.98263	0.99935	0.011128	0.13048
GAL3ST2	4	0.25599	2.5386	0.703	0.98688	0.011129	0.13048
NCDN	4	0.381	2.5382	0.95302	0.99711	0.011142	0.13048
ZFP36L1	4	-0.3978	-2.5381	0.011731	0.65276	0.011146	0.13048
ZNF862	4	0.36305	2.5381	0.99795	0.99996	0.011147	0.13048
SMC6	4	0.44196	2.5378	0.78981	0.99418	0.011156	0.13048
HTR3D	4	0.67976	2.5377	0.31157	0.94017	0.011158	0.13048
C9orf37	4	0.44854	2.5376	0.77321	0.99418	0.011162	0.13048
KLF7	4	0.2929	2.5375	0.80381	0.99418	0.011166	0.13048
GALNT8	4	0.325	2.5373	0.89272	0.99697	0.01117	0.13048
CEP350	4	0.33931	2.5372	0.93209	0.99697	0.011173	0.13048
THEM4	4	0.45555	2.5369	0.75515	0.99272	0.011185	0.13053
SLC5A3	4	0.70202	2.5365	0.28053	0.93505	0.011198	0.13057
ROR1	4	0.75623	2.5361	0.2148	0.91571	0.011211	0.13057
METTL21A	4	0.42309	2.5357	0.84011	0.99418	0.011221	0.13057
AGTR1	4	0.44563	2.5357	0.78056	0.99418	0.011222	0.13057
UBE2D1	4	0.48032	2.5353	0.69567	0.98688	0.011234	0.13057
DNAAF1	4	0.4933	2.5353	0.66401	0.98259	0.011236	0.13057
CEP128	4	0.41411	2.5352	0.86368	0.99535	0.011239	0.13057
PRPF4	4	0.79923	2.534	0.17115	0.89929	0.011278	0.1308
POTEC	1	0.57643	2.5339	0.54936	0.96749	0.011281	0.1308
NUP210L	4	0.77603	2.5337	0.19364	0.90915	0.011288	0.1308
RNF144B	4	0.48311	2.5337	0.68893	0.98642	0.011288	0.1308
AMELX	4	0.622	2.5329	0.40158	0.94814	0.011312	0.13086
EPHA2	4	0.76949	2.5328	0.20078	0.91241	0.011314	0.13086
PRM1	4	0.45281	2.5328	0.76207	0.9937	0.011316	0.13086
CCP110	4	0.60692	2.5325	0.42733	0.95287	0.011326	0.13086
HERC3	4	0.45862	2.5324	0.74747	0.99209	0.011329	0.13086
ACSL3	4	0.62272	2.5321	0.40049	0.94814	0.011338	0.13088
KDM4A	4	0.4288	2.5319	0.82485	0.99418	0.011346	0.13089
RAB3GAP1	4	0.90554	2.5315	0.092478	0.83005	0.011359	0.13095
C1orf101	4	0.40349	2.531	0.89201	0.99697	0.011375	0.13103
ALYREF	4	-0.59251	-2.5306	0.0036668	0.51538	0.011386	0.13103
CYBB	4	0.91926	2.5305	0.085001	0.82703	0.01139	0.13103
ABTB1	4	0.43962	2.5304	0.79595	0.99418	0.011395	0.13103
PCDHGC4	4	0.4485	2.5301	0.77324	0.99418	0.011402	0.13103
PPT1	4	0.43669	2.5298	0.80361	0.99418	0.011413	0.13108
SOBP	4	0.55792	2.5294	0.52138	0.96642	0.011425	0.13109
BAI2	4	0.42096	2.5291	0.84608	0.99418	0.011437	0.13109
SLC52A1	4	0.49196	2.5289	0.66731	0.98318	0.011441	0.13109
MC3R	4	0.56824	2.5283	0.50024	0.96143	0.011461	0.13109
HSPA4	4	0.36395	2.5278	0.99969	0.99996	0.011477	0.13109
ELMOD3	4	0.48456	2.5278	0.68503	0.98517	0.011479	0.13109
TAS1R1	4	0.37436	2.5277	0.97142	0.99789	0.011483	0.13109
MT3	4	0.53034	2.527	0.57901	0.9703	0.011505	0.13109
OR10W1	4	0.33572	2.5269	0.92218	0.99697	0.011508	0.13109
VEGFC	4	0.8371	2.5267	0.13894	0.88245	0.011514	0.13109
APOBEC1	4	0.29213	2.5266	0.80195	0.99418	0.011517	0.13109
DENND4C	4	-0.29608	-2.5266	0.024316	0.72085	0.011517	0.13109
SYNDIG1L	4	0.40853	2.5264	0.87848	0.99697	0.011524	0.13109
KCNA10	4	0.78759	2.5264	0.18222	0.90619	0.011525	0.13109
SCN10A	4	0.34012	2.5263	0.93412	0.99697	0.011526	0.13109
PCDHA1	4	0.53092	2.5259	0.57786	0.96976	0.011541	0.13109
SPOCD1	4	0.41742	2.5259	0.85506	0.99418	0.011541	0.13109
INO80D	4	0.45098	2.5256	0.76701	0.99418	0.011549	0.13109
OR51L1	4	0.32443	2.5254	0.89095	0.99697	0.011557	0.13109
KRTAP13+AC0-3	4	0.59331	2.5253	0.45184	0.95668	0.01156	0.13109
COL9A3	4	0.66565	2.5249	0.33145	0.94168	0.011574	0.13113
ZBED4	4	0.30927	2.5248	0.84889	0.99418	0.011578	0.13113
RAB11FIP1	4	0.65852	2.524	0.34203	0.94447	0.011602	0.13132
PRR3	4	0.34577	2.5237	0.95015	0.99711	0.011613	0.13136
HIST1H4D	4	0.50063	2.5222	0.64704	0.9803	0.011663	0.13168
ARHGEF38	4	0.82549	2.5221	0.14832	0.888	0.011666	0.13168
SPATA17	4	0.45323	2.522	0.76075	0.9937	0.01167	0.13168
MAPK14	4	0.87627	2.5219	0.10972	0.84639	0.011671	0.13168
CAMK2N1	4	0.39843	2.5217	0.90582	0.99697	0.011677	0.13168
ALCAM	4	0.38614	2.5214	0.93887	0.99697	0.011689	0.13174
FCGR2B	4	0.60929	2.5211	0.42346	0.95198	0.0117	0.13175
RFC5	4	0.64044	2.5209	0.37116	0.94814	0.011705	0.13175
HPCAL1	4	0.42119	2.5195	0.8454	0.99418	0.011753	0.13219
AP3S1	4	0.54286	2.5193	0.55255	0.96749	0.011759	0.13219
ANKRD31	4	0.41712	2.5184	0.85587	0.99418	0.01179	0.13245
CYP2C8	4	0.59284	2.5181	0.45269	0.95668	0.011798	0.13246
CHPF	4	-0.41706	-2.5175	0.010602	0.65187	0.011819	0.13262
SUPT4H1	4	0.98289	2.5171	0.056364	0.78639	0.011833	0.13266
KLF17	4	0.56486	2.5168	0.50698	0.96184	0.011842	0.13266
SLC17A5	4	0.45272	2.5161	0.76231	0.9937	0.011866	0.13266
PSENEN	4	0.55536	2.5161	0.52662	0.9671	0.011867	0.13266
SLC17A8	4	0.50865	2.516	0.62796	0.9777	0.011869	0.13266
HES5	4	0.35096	2.516	0.96518	0.99754	0.01187	0.13266
ZBTB7A	4	0.64064	2.5158	0.37084	0.94814	0.011876	0.13266
HMGXB3	4	0.29889	2.5154	0.82026	0.99418	0.01189	0.13266
CEP85L	4	0.61394	2.5143	0.41542	0.95198	0.011927	0.13266
KSR1	4	-0.48241	-2.5143	0.0067797	0.60957	0.011927	0.13266
TMEM199	4	0.77255	2.5141	0.19711	0.91141	0.011933	0.13266
ZNF365	4	0.35348	2.5141	0.97257	0.99806	0.011934	0.13266
TRIM11	4	0.43551	2.5138	0.80662	0.99418	0.011944	0.13266
ZYX	4	0.33612	2.5138	0.92329	0.99697	0.011945	0.13266
THTPA	4	-0.64154	-2.5137	0.0026476	0.46408	0.011948	0.13266
KRT34	4	0.5686	2.5135	0.49969	0.96143	0.011954	0.13266
GPAT2	4	0.46771	2.5134	0.72501	0.9902	0.011956	0.13266
TCL1A	4	0.80703	2.5132	0.16379	0.89584	0.011963	0.13266
ZNF791	4	0.54232	2.5132	0.55364	0.96821	0.011963	0.13266
UQCRH	4	-0.41428	-2.5126	0.010779	0.65187	0.011983	0.13281
PSG4	1	-0.58082	-2.5113	0.21129	0.91423	0.012027	0.13296
TRMT5	4	0.53826	2.5112	0.56218	0.96903	0.012033	0.13296
PAG1	4	0.58861	2.5106	0.46046	0.95688	0.012053	0.13296
KRT13	4	0.35789	2.5104	0.98478	0.99935	0.012058	0.13296
RTN4	4	0.28174	2.5101	0.77281	0.99418	0.012068	0.13296
LAPTM4B	4	0.45477	2.51	0.757	0.99294	0.012074	0.13296
MRPS33	4	0.89239	2.5098	0.10001	0.84033	0.012079	0.13296
MTNR1A	4	0.3524	2.5098	0.9694	0.99789	0.012082	0.13296
RAPGEFL1	4	-0.45449	-2.5098	0.0081312	0.6214	0.012082	0.13296
TMEM55B	4	0.8439	2.5097	0.1336	0.87399	0.012083	0.13296
IKBKB	4	0.41126	2.5097	0.87161	0.99644	0.012083	0.13296
PHF1	4	0.35044	2.5094	0.96355	0.99719	0.012092	0.13296
SFXN5	4	0.56399	2.5093	0.50861	0.96184	0.012097	0.13296
FOXO6	4	0.35316	2.5092	0.97168	0.99789	0.0121	0.13296
CDC123	4	0.65672	2.5084	0.34495	0.94479	0.012127	0.13305
TPSD1	4	0.55136	2.5084	0.53465	0.96749	0.012128	0.13305
AFAP1	4	0.55325	2.5083	0.53074	0.96749	0.01213	0.13305
SLITRK2	4	0.41134	2.5079	0.87137	0.99644	0.012146	0.13314
SGMS1	4	0.40053	2.5076	0.90028	0.99697	0.012154	0.13315
ARSD	4	0.53511	2.5071	0.56858	0.96928	0.012173	0.1332
GOT2	4	0.44464	2.5071	0.78293	0.99418	0.012173	0.1332
NAALAD2	4	0.49732	2.5068	0.65446	0.98144	0.012183	0.13322
FAM166A	4	0.27221	2.5065	0.74665	0.99199	0.012195	0.13327
SQLE	4	0.44662	2.5061	0.7781	0.99418	0.012206	0.13328
WDR36	4	0.6249	2.506	0.39695	0.94814	0.01221	0.13328
TEX30	4	0.363	2.5051	0.9978	0.99996	0.012241	0.13354
MMADHC	4	0.66307	2.5048	0.33515	0.94336	0.012252	0.13358
IRF1	4	0.41415	2.5045	0.86355	0.99531	0.012261	0.13359
C21orf37	1	0.50239	2.5038	0.67614	0.98382	0.012287	0.13379
HCCS	4	0.41669	2.5036	0.8568	0.99418	0.012295	0.1338
KCTD2	4	0.76123	2.5029	0.20975	0.91423	0.01232	0.13394
ANKEF1	4	0.37877	2.5028	0.9593	0.99711	0.012323	0.13394
ST8SIA2	4	0.50765	2.5021	0.6307	0.97859	0.012346	0.13403
C3orf65	4	0.34483	2.502	0.94778	0.99709	0.012349	0.13403
SP9	4	0.55058	2.5015	0.53631	0.96749	0.012366	0.13403
CPO	4	0.44471	2.5014	0.78276	0.99418	0.012369	0.13403
TAGAP	4	0.65047	2.5013	0.35522	0.94758	0.012372	0.13403
AEN	4	0.71631	2.5011	0.26199	0.93045	0.012381	0.13403
CACNG6	4	0.34755	2.5009	0.9556	0.99711	0.012387	0.13403
DLX1	4	0.48386	2.5007	0.68699	0.98624	0.012395	0.13403
FRAT1	4	-0.30814	-2.5005	0.022333	0.71921	0.012402	0.13403
DTD2	4	0.42423	2.5003	0.83691	0.99418	0.01241	0.13403
LATS2	4	0.34101	2.5001	0.9367	0.99697	0.012416	0.13403
CTAGE5	4	0.3031	2.5	0.83223	0.99418	0.01242	0.13403
FAM174B	4	0.81098	2.4994	0.16051	0.8924	0.012442	0.13413
CDRT1	3	0.38654	2.4993	0.91586	0.99697	0.012444	0.13413
GRIK2	4	0.9416	2.4987	0.073535	0.808	0.012465	0.13425
ARFIP1	4	0.54307	2.4985	0.55224	0.96749	0.01247	0.13425
TSEN15	4	0.3345	2.4975	0.9189	0.99697	0.012506	0.13449
TANGO6	4	0.4231	2.4973	0.84007	0.99418	0.012515	0.13449
FBLN1	4	0.33936	2.4972	0.9322	0.99697	0.012518	0.13449
DACT1	4	0.42333	2.4967	0.83947	0.99418	0.012534	0.13449
ZNF232	4	0.935	2.4959	0.076792	0.81061	0.012565	0.13449
OSGIN1	4	0.6289	2.4954	0.39007	0.94814	0.012582	0.13449
RSPH3	4	0.50134	2.4952	0.64551	0.9803	0.012588	0.13449
BHLHE22	4	0.81468	2.4949	0.15717	0.89152	0.012598	0.13449
SH3BP2	4	0.5359	2.494	0.56703	0.96922	0.01263	0.13449
CDX1	4	0.45571	2.4939	0.75477	0.99272	0.012634	0.13449
AKR1B10	4	0.68449	2.4939	0.30467	0.94017	0.012634	0.13449
ARHGEF3	4	0.43857	2.4937	0.79854	0.99418	0.012642	0.13449
GAPT	4	0.72769	2.4935	0.24768	0.92152	0.012648	0.13449
CDH2	4	0.325	2.4931	0.89272	0.99697	0.012662	0.13449
LY9	4	0.25367	2.4931	0.69681	0.98688	0.012662	0.13449
CSNK1G2	4	0.38727	2.4931	0.93565	0.99697	0.012663	0.13449
INVS	4	0.64212	2.493	0.36827	0.94814	0.012667	0.13449
UBR3	4	0.51868	2.4929	0.60527	0.97455	0.012669	0.13449
PSME1	4	0.51882	2.4924	0.60503	0.97455	0.012688	0.13449
MRPS23	4	-0.41147	-2.4924	0.010934	0.65187	0.012689	0.13449
ZNF354B	4	0.42461	2.4923	0.83584	0.99418	0.012691	0.13449
TREM2	4	0.51174	2.4922	0.62068	0.97699	0.012695	0.13449
JHDM1D	4	0.99587	2.4921	0.051767	0.78482	0.012701	0.13449
TMEM115	4	0.41039	2.492	0.87373	0.99697	0.012701	0.13449
OR52E2	4	0.48456	2.4921	0.68504	0.98517	0.012701	0.13449
SNX7	4	0.9805	2.4918	0.057306	0.78639	0.01271	0.13449
OR5K3	4	0.45602	2.4917	0.75392	0.99272	0.012714	0.13449
MAPKAPK3	4	0.39326	2.4917	0.91956	0.99697	0.012714	0.13449
SPINK6	4	0.65506	2.4917	0.3474	0.94533	0.012714	0.13449
GRM5	4	0.29749	2.4914	0.81626	0.99418	0.012723	0.13449
AFF3	4	0.41081	2.4914	0.87267	0.9966	0.012724	0.13449
TXNDC17	4	0.38559	2.4907	0.9404	0.99697	0.012747	0.13454
ZFAND3	4	0.55678	2.4905	0.52357	0.9671	0.012757	0.13454
OR1E1	4	0.67787	2.4904	0.31405	0.94065	0.012759	0.13454
USP7	4	-0.50665	-2.4904	0.005838	0.57283	0.012761	0.13454
GGPS1	4	0.67464	2.49	0.31847	0.94065	0.012774	0.13454
SLC7A6OS	4	0.76835	2.4899	0.20195	0.91241	0.012778	0.13454
EYS	4	0.29148	2.4898	0.80016	0.99418	0.012781	0.13454
HEXB	4	0.34165	2.4895	0.93852	0.99697	0.012793	0.1346
USP24	4	0.28596	2.489	0.78468	0.99418	0.012809	0.13469
FAM227A	3	0.37186	2.4888	0.95067	0.99711	0.012818	0.13469
OR5B12	4	0.57321	2.4884	0.49001	0.95903	0.012832	0.13469
ANXA6	4	0.8123	2.4882	0.15932	0.89152	0.012838	0.13469
CX3CR1	4	0.55131	2.4882	0.53474	0.96749	0.012839	0.13469
FGD6	4	0.74375	2.4876	0.22877	0.91686	0.012859	0.13479
MKLN1	4	0.79302	2.4875	0.17704	0.90261	0.012864	0.13479
ZNF559	4	0.76414	2.4871	0.2066	0.91423	0.012878	0.13486
FUBP1	4	0.68512	2.4868	0.30393	0.93995	0.012889	0.13489
GPNMB	4	0.39736	2.4866	0.9087	0.99697	0.012895	0.13489
IL13RA2	4	0.64462	2.4863	0.36424	0.94814	0.012907	0.13493
ZIC3	4	0.37282	2.4853	0.97563	0.99873	0.012946	0.13504
TUBA1A	2	0.5668	2.485	0.55788	0.96903	0.012956	0.13504
POLD1	4	0.4629	2.485	0.737	0.99108	0.012957	0.13504
SP140	4	0.47221	2.4848	0.71445	0.98781	0.012962	0.13504
GOT1L1	4	0.64716	2.4848	0.36032	0.94814	0.012963	0.13504
AOAH	4	0.62856	2.4847	0.39073	0.94814	0.012964	0.13504
KRR1	4	0.66973	2.4846	0.32543	0.94168	0.01297	0.13504
AKAP4	4	0.6598	2.4841	0.33994	0.94445	0.012989	0.13516
POP4	4	0.76054	2.4838	0.2104	0.91423	0.012997	0.13517
BCL2A1	3	0.54255	2.4828	0.57805	0.96976	0.013037	0.13534
SEC14L6	4	0.36584	2.4826	0.99429	0.99975	0.013043	0.13534
TRIO	4	0.53883	2.4825	0.56082	0.96903	0.013045	0.13534
RHBDD1	4	0.69983	2.4821	0.28345	0.93505	0.01306	0.13534
CMKLR1	4	0.47941	2.4821	0.69768	0.98688	0.013062	0.13534
MTERFD3	4	0.62156	2.4819	0.40236	0.94817	0.013067	0.13534
OR10R2	4	0.5268	2.4819	0.58734	0.97113	0.013069	0.13534
EPAS1	4	0.32134	2.4818	0.88269	0.99697	0.013074	0.13534
ABI3BP	4	0.32458	2.4814	0.89136	0.99697	0.013085	0.13535
TRNAU1AP	4	0.30834	2.4813	0.84648	0.99418	0.01309	0.13535
HOXB2	4	0.62499	2.4809	0.39677	0.94814	0.013104	0.13539
KIAA1430	4	0.64968	2.4808	0.35636	0.9476	0.013109	0.13539
FAM183B	4	0.38715	2.4802	0.93608	0.99697	0.01313	0.13539
SYCP2	4	0.4887	2.4802	0.67495	0.98382	0.01313	0.13539
TCTN3	4	0.3883	2.4798	0.93286	0.99697	0.013146	0.13539
PCDHGA8	4	0.47263	2.4797	0.71368	0.98778	0.01315	0.13539
TMEM56	4	0.38949	2.4792	0.92962	0.99697	0.013169	0.13539
ZNF131	4	0.41797	2.4789	0.85368	0.99418	0.013178	0.13539
SMPDL3A	4	0.81644	2.4789	0.15572	0.89152	0.013181	0.13539
LRIG2	4	0.62601	2.4787	0.39515	0.94814	0.013185	0.13539
KAT7	4	0.42904	2.4787	0.82423	0.99418	0.013185	0.13539
YAE1D1	4	0.53625	2.4787	0.56617	0.96903	0.013187	0.13539
TAAR1	4	0.35391	2.4785	0.97378	0.99834	0.013195	0.13539
PCTP	4	0.31969	2.478	0.8783	0.99697	0.013212	0.13539
MEF2A	4	0.60103	2.478	0.4382	0.95511	0.013213	0.13539
ASPM	4	0.61367	2.4776	0.4158	0.95198	0.013226	0.13539
ENTPD4	4	0.64937	2.4776	0.35676	0.9476	0.013228	0.13539
DDX3X	4	-0.52832	-2.4771	0.0051291	0.56121	0.013246	0.13539
TWF2	4	0.57458	2.4771	0.48722	0.95903	0.013247	0.13539
MRPL46	4	0.83266	2.477	0.14217	0.88319	0.013249	0.13539
HIGD1C	4	0.3041	2.477	0.83483	0.99418	0.013251	0.13539
MIEF1	4	-0.28626	-2.4762	0.026188	0.72876	0.013278	0.13559
RPP25L	4	0.55944	2.4757	0.51778	0.965	0.013297	0.13564
DENND6B	4	0.3713	2.4757	0.97945	0.99932	0.013298	0.13564
TAS2R10	4	0.2625	2.4749	0.72076	0.98887	0.013328	0.13585
RIMS1	4	0.60424	2.4747	0.43215	0.95468	0.013333	0.13585
SMARCA2	4	0.44685	2.4741	0.77748	0.99418	0.013358	0.13602
CNBD2	4	0.62048	2.4736	0.40405	0.9491	0.013376	0.13613
C9orf62	4	0.88131	2.4729	0.10662	0.84416	0.013403	0.13624
OR9I1	4	0.53967	2.4728	0.55924	0.96903	0.013406	0.13624
GRM3	4	0.33912	2.4727	0.93169	0.99697	0.01341	0.13624
IDH2	4	0.34621	2.4719	0.9516	0.99711	0.01344	0.13647
MGAT5	4	0.65661	2.4711	0.34508	0.9448	0.013469	0.13653
TENM2	4	0.4509	2.4711	0.76721	0.99418	0.013471	0.13653
GPATCH4	4	0.82931	2.4704	0.14489	0.88319	0.013497	0.13653
RNF38	4	0.37418	2.4703	0.97188	0.99789	0.013499	0.13653
NCSTN	4	0.39958	2.4701	0.90277	0.99697	0.013506	0.13653
IARS	4	0.43169	2.4701	0.8171	0.99418	0.013507	0.13653
EMC7	4	0.77216	2.4701	0.19759	0.91141	0.013508	0.13653
DISC1	4	0.48765	2.4695	0.67767	0.98382	0.013531	0.13653
NUDT14	4	0.44732	2.4694	0.77634	0.99418	0.013535	0.13653
ABHD8	4	0.39872	2.4693	0.90512	0.99697	0.013536	0.13653
TCF21	4	0.44851	2.4691	0.77324	0.99418	0.013545	0.13653
DDC	4	0.63116	2.4689	0.3864	0.94814	0.013554	0.13653
KLKB1	4	0.41254	2.4688	0.86798	0.99644	0.013556	0.13653
SLC36A2	4	0.36752	2.4687	0.98941	0.99944	0.013562	0.13653
SLC6A12	4	0.61915	2.4686	0.40637	0.95003	0.013564	0.13653
RAB6C	4	0.42982	2.4685	0.82206	0.99418	0.013567	0.13653
ZP1	4	0.47302	2.4681	0.71295	0.98778	0.013583	0.13657
NPR3	4	0.89294	2.468	0.099701	0.84033	0.013586	0.13657
SFRP2	4	0.54191	2.4672	0.55455	0.96867	0.013617	0.13681
AAR2	4	0.30503	2.4667	0.83742	0.99418	0.013637	0.13686
NPEPL1	4	0.73437	2.4666	0.23945	0.9174	0.013639	0.13686
NEFM	4	0.52588	2.4665	0.58954	0.97161	0.013645	0.13686
C11orf54	4	0.51621	2.4659	0.61079	0.97455	0.013668	0.13692
DCTN4	4	0.52019	2.4657	0.60214	0.97455	0.013673	0.13692
ABHD14A	4	0.46297	2.4657	0.73683	0.99108	0.013674	0.13692
KIAA1210	4	0.77967	2.4655	0.18992	0.90869	0.013682	0.13693
STYK1	4	0.54302	2.4648	0.55231	0.96749	0.013708	0.13708
TEPP	4	0.34791	2.4647	0.9567	0.99711	0.013712	0.13708
NTAN1	4	0.58228	2.4643	0.47247	0.95721	0.013726	0.13708
SALL3	4	0.61385	2.4643	0.41555	0.95198	0.013728	0.13708
C1orf216	4	0.93705	2.4641	0.075762	0.81061	0.013736	0.13708
TRIM39	4	0.37833	2.4639	0.96047	0.99711	0.013743	0.13708
CASP12	4	0.48074	2.4628	0.69457	0.98688	0.013784	0.1373
FAM84A	4	0.44933	2.4627	0.77099	0.99418	0.013791	0.1373
MRGPRX1	4	0.55213	2.4623	0.53295	0.96749	0.013803	0.1373
SUPT3H	4	0.94271	2.4623	0.073059	0.80697	0.013804	0.1373
IDO2	4	0.4218	2.4623	0.84384	0.99418	0.013804	0.1373
ISX	4	0.32907	2.4621	0.90395	0.99697	0.013811	0.1373
ELFN1	4	0.43577	2.4619	0.80598	0.99418	0.01382	0.13732
ATP6V1H	4	1.0607	2.4612	0.032392	0.75076	0.013848	0.13744
RNF128	4	0.40719	2.4611	0.88204	0.99697	0.013853	0.13744
ENPP2	4	0.30457	2.461	0.83619	0.99418	0.013855	0.13744
GCLM	4	0.79141	2.4603	0.17855	0.90327	0.01388	0.13748
ACTG2	4	0.3409	2.4603	0.93638	0.99697	0.013882	0.13748
FAM219B	4	0.40964	2.4602	0.8756	0.99697	0.013887	0.13748
SCN1A	4	0.77597	2.4601	0.19367	0.90915	0.013889	0.13748
DDX4	4	0.40613	2.4595	0.88493	0.99697	0.013913	0.13751
ARVCF	4	0.41937	2.4595	0.84998	0.99418	0.013915	0.13751
TAS2R1	4	0.79763	2.4594	0.17272	0.89929	0.013916	0.13751
FAM150A	4	0.72575	2.4592	0.2498	0.92395	0.013925	0.13751
APBB1	4	0.47011	2.459	0.71925	0.98825	0.013931	0.13751
PCCB	4	0.39344	2.4585	0.9192	0.99697	0.013952	0.13764
CHORDC1	4	-0.53289	-2.4581	0.0049518	0.55215	0.013966	0.13764
IL26	4	0.43613	2.458	0.80485	0.99418	0.01397	0.13764
OR1A1	4	0.50205	2.4579	0.64382	0.9803	0.013975	0.13764
CTRL	4	0.32569	2.4576	0.89459	0.99697	0.013988	0.1377
PLXNB1	4	0.48284	2.4573	0.68966	0.98642	0.013999	0.13773
SNRNP70	4	0.59822	2.457	0.44261	0.95628	0.014009	0.13774
SRRM5	4	0.43977	2.4569	0.79558	0.99418	0.014016	0.13774
TNFRSF18	4	0.45543	2.4566	0.75539	0.99272	0.014027	0.13774
SDSL	4	-0.35211	-2.4564	0.015908	0.68531	0.014032	0.13774
CACNA1G	4	0.62095	2.4563	0.40318	0.9484	0.014038	0.13774
ELP3	4	1.1487	2.4555	0.015708	0.68489	0.014069	0.13797
LDLRAP1	4	0.36101	2.4549	0.99305	0.99975	0.014091	0.13804
LRRN2	4	0.45695	2.4549	0.75163	0.99272	0.014091	0.13804
METTL15	4	0.47534	2.4544	0.70757	0.9876	0.014112	0.13812
TSPYL1	4	0.546	2.4543	0.54576	0.96749	0.014115	0.13812
C12orf40	4	0.42043	2.4539	0.84718	0.99418	0.014133	0.13822
USP14	4	0.67819	2.4535	0.31363	0.94065	0.014146	0.13827
C8orf56	4	0.33959	2.4533	0.93285	0.99697	0.014156	0.1383
DIS3	4	-0.45319	-2.4523	0.0082198	0.6214	0.014194	0.1384
EYA4	4	0.32685	2.4522	0.89802	0.99697	0.014199	0.1384
PPIP5K1	4	0.51703	2.4519	0.60888	0.97455	0.014209	0.1384
MACROD1	4	0.49285	2.4518	0.66499	0.9827	0.014213	0.1384
SLC1A5	4	0.40148	2.4517	0.89751	0.99697	0.014217	0.1384
CCNL2	4	0.5481	2.4516	0.54115	0.96749	0.014222	0.1384
DNAJB1	4	-0.49897	-2.4515	0.0060374	0.57979	0.014225	0.1384
FFAR2	4	0.57843	2.4514	0.47994	0.95835	0.014229	0.1384
DNMT3A	4	0.35851	2.4513	0.98654	0.99935	0.014235	0.1384
RAB24	4	0.62718	2.451	0.39293	0.94814	0.014248	0.13844
DDX60	4	-0.36417	-2.4508	0.0147	0.68226	0.014256	0.13845
GDF2	4	0.62178	2.4505	0.40201	0.94817	0.014265	0.13846
EOGT	4	0.37482	2.4503	0.97024	0.99789	0.014274	0.13847
ENPP1	4	0.70054	2.4497	0.28254	0.93505	0.014298	0.13857
HEBP1	4	0.41015	2.4496	0.87424	0.99697	0.0143	0.13857
CSNK1G3	4	0.72766	2.4492	0.24775	0.92152	0.014319	0.13869
UNC80	4	0.69231	2.4489	0.29373	0.93658	0.014328	0.13871
NDC80	4	0.53111	2.4476	0.57742	0.96976	0.014381	0.13897
NOX4	4	0.53698	2.4475	0.56476	0.96903	0.014385	0.13897
DDO	4	0.30321	2.4471	0.83248	0.99418	0.014402	0.13897
ATP5G2	4	0.42337	2.447	0.83935	0.99418	0.014405	0.13897
MKNK2	4	0.43254	2.4469	0.81487	0.99418	0.014409	0.13897
CRISPLD1	4	0.8735	2.4468	0.11159	0.84639	0.014413	0.13897
EPS8L3	4	0.60177	2.4467	0.43669	0.95481	0.014416	0.13897
KANK2	4	0.46542	2.4462	0.73093	0.99108	0.014436	0.13897
RYR3	4	0.28775	2.4462	0.79001	0.99418	0.014438	0.13897
SERPINA3	4	0.44857	2.446	0.77307	0.99418	0.014443	0.13897
SVEP1	4	0.54892	2.4459	0.5396	0.96749	0.01445	0.13897
PDE3B	4	0.40098	2.4455	0.89901	0.99697	0.014463	0.13897
ZNHIT3	4	-0.47632	-2.4452	0.0070566	0.60957	0.014479	0.13897
CDC26	4	0.80574	2.445	0.16515	0.89636	0.014487	0.13897
LGALS16	4	0.82248	2.4449	0.15067	0.88862	0.01449	0.13897
BCOR	4	-0.31415	-2.4448	0.021325	0.71921	0.014492	0.13897
RMI1	4	-0.43561	-2.4448	0.0092943	0.63561	0.014493	0.13897
SPACA1	4	0.39377	2.4448	0.91834	0.99697	0.014494	0.13897
FAM83F	4	0.38225	2.444	0.9496	0.99711	0.014527	0.13916
ZBTB32	4	0.44332	2.4435	0.78634	0.99418	0.014545	0.13916
HBE1	4	0.42494	2.4435	0.83501	0.99418	0.014547	0.13916
FAM211A	4	-0.55429	-2.4434	0.0044201	0.54248	0.014551	0.13916
LPP	4	0.36257	2.4433	0.99669	0.99996	0.014553	0.13916
PPP1R14A	4	0.2975	2.4431	0.81628	0.99418	0.01456	0.13916
CSMD2	4	0.58629	2.4426	0.465	0.95688	0.014583	0.13928
PGLYRP2	4	0.4288	2.4423	0.82484	0.99418	0.014595	0.13928
CEBPZ	4	0.48576	2.4422	0.68213	0.98452	0.014596	0.13928
SSH1	4	0.70254	2.441	0.27998	0.93505	0.014647	0.13969
SLC38A8	4	0.49218	2.4406	0.66676	0.98318	0.014662	0.13976
THBS3	4	0.63196	2.4402	0.38506	0.94814	0.014679	0.13977
VAV1	4	0.45777	2.4398	0.74947	0.99246	0.014695	0.13977
APOA2	4	0.36583	2.4398	0.99432	0.99975	0.014695	0.13977
MED24	4	0.92972	2.4398	0.079473	0.81608	0.014697	0.13977
RPS29	2	0.77263	2.4396	0.30472	0.94017	0.014702	0.13977
NDRG4	4	-0.31777	-2.4391	0.020893	0.71921	0.014725	0.13991
DCUN1D3	4	0.47781	2.4389	0.70136	0.98688	0.014732	0.13991
TTK	4	0.57986	2.4373	0.47717	0.95821	0.014798	0.14029
PUM1	4	0.4799	2.4371	0.69658	0.98688	0.014804	0.14029
KIAA1737	4	0.44682	2.437	0.77757	0.99418	0.014809	0.14029
GTF2E1	4	0.87508	2.4369	0.11061	0.84639	0.014815	0.14029
C6orf25	4	0.3346	2.4369	0.91921	0.99697	0.014816	0.14029
AGBL4	4	0.50007	2.4366	0.6483	0.9803	0.014824	0.14029
POLR1D	4	0.92183	2.4366	0.08386	0.82627	0.014826	0.14029
DNAJC7	4	0.60859	2.4364	0.42455	0.95227	0.014836	0.14031
NAA50	4	-0.3792	-2.4359	0.013316	0.67718	0.014855	0.14039
C17orf99	4	0.49682	2.4357	0.65562	0.9815	0.014863	0.14039
MROH9	4	0.74891	2.4356	0.2229	0.91571	0.014868	0.14039
GNB2	4	0.77097	2.4346	0.19885	0.91241	0.014908	0.14067
FBXO39	4	0.52714	2.4345	0.58654	0.97099	0.014913	0.14067
ZNF225	4	0.89804	2.434	0.096732	0.83687	0.014933	0.14068
ZSCAN21	4	0.66793	2.434	0.32813	0.94168	0.014934	0.14068
GYPC	4	0.42264	2.4339	0.84138	0.99418	0.014938	0.14068
CDK13	4	0.43835	2.4337	0.79907	0.99418	0.014947	0.14069
SERPINB12	4	0.61269	2.4328	0.41746	0.95198	0.014984	0.14083
BPIFB6	4	0.55873	2.4327	0.5193	0.96591	0.014987	0.14083
GNPDA1	4	0.55271	2.4326	0.53168	0.96749	0.014989	0.14083
NANOGNB	4	0.45869	2.4324	0.74732	0.99209	0.014999	0.14083
GRTP1	4	0.69985	2.4324	0.28344	0.93505	0.015	0.14083
BPIFC	4	0.70399	2.4317	0.27811	0.93431	0.015028	0.14101
TNNI1	4	0.3341	2.4309	0.91788	0.99697	0.015061	0.14125
LRRK2	4	0.89369	2.4306	0.099202	0.84033	0.015075	0.14129
ZNRF3	4	0.66037	2.4302	0.33916	0.94445	0.015091	0.14129
ATP1A4	4	0.34113	2.4299	0.93699	0.99697	0.015103	0.14129
STAC	4	0.65553	2.4292	0.34669	0.94533	0.015133	0.14129
HSD3B1	4	0.36413	2.4291	0.99924	0.99996	0.015137	0.14129
TGOLN2	4	-0.28038	-2.429	0.027085	0.72876	0.01514	0.14129
AWAT1	4	0.5512	2.4289	0.53495	0.96749	0.015144	0.14129
UBALD1	4	0.30651	2.4288	0.84164	0.99418	0.015147	0.14129
CDH8	4	0.64495	2.4287	0.36364	0.94814	0.015151	0.14129
SERAC1	4	0.55836	2.4286	0.52015	0.96614	0.015156	0.14129
SLC5A10	4	0.35306	2.4282	0.97153	0.99789	0.015174	0.14129
COPG1	4	1.0034	2.4281	0.049064	0.78345	0.015179	0.14129
CST9L	4	0.56637	2.428	0.50398	0.96184	0.015184	0.14129
EMCN	4	0.33191	2.428	0.9116	0.99697	0.015184	0.14129
APOE	4	0.54463	2.428	0.54864	0.96749	0.015184	0.14129
PGM1	4	0.76693	2.4278	0.20369	0.91293	0.015191	0.14129
SERPINB4	4	0.43665	2.4275	0.80367	0.99418	0.015203	0.14133
SMIM14	4	0.33296	2.4269	0.91458	0.99697	0.015229	0.14142
LRP5L	4	0.32061	2.4269	0.88064	0.99697	0.01523	0.14142
MTFP1	4	0.35723	2.4267	0.98291	0.99935	0.015235	0.14142
GTSF1L	4	0.42651	2.4259	0.83082	0.99418	0.015269	0.14159
OR5T1	4	0.58327	2.4259	0.47082	0.95688	0.01527	0.14159
MECP2	4	0.85981	2.4254	0.12139	0.8557	0.015292	0.14166
GDF1	4	0.56502	2.4253	0.50674	0.96184	0.015297	0.14166
ECM1	4	0.53413	2.4251	0.57084	0.96932	0.015304	0.14166
ENTPD2	4	0.51989	2.425	0.60276	0.97455	0.015309	0.14166
MAD2L2	4	0.45488	2.424	0.75675	0.99294	0.015351	0.14193
EMR2	4	0.24326	2.4239	0.66927	0.98374	0.015354	0.14193
NPFF	4	0.75438	2.4237	0.21656	0.91571	0.015364	0.14195
MDS2	4	0.32169	2.4228	0.88352	0.99697	0.015403	0.14219
C6orf223	4	0.56413	2.4225	0.50839	0.96184	0.015415	0.14219
SLC22A18AS	4	0.2731	2.4224	0.74927	0.99246	0.015417	0.14219
PRG4	4	0.59092	2.4223	0.45611	0.95688	0.015423	0.14219
CTSF	4	0.68438	2.422	0.30479	0.94017	0.015435	0.14219
VEGFA	4	0.53424	2.422	0.57064	0.96932	0.015437	0.14219
AKR1C3	4	0.74971	2.4217	0.22188	0.91571	0.015447	0.14222
ATM	4	0.4923	2.4211	0.66645	0.98317	0.015473	0.14238
RFPL2	4	0.52052	2.4196	0.60145	0.97455	0.015538	0.14264
ENDOU	4	0.67914	2.4193	0.31233	0.94017	0.015551	0.14264
MAML1	4	0.55477	2.4192	0.52792	0.96722	0.015554	0.14264
KCNH6	4	0.32294	2.4191	0.88703	0.99697	0.01556	0.14264
WWC1	4	0.5802	2.4189	0.47655	0.95821	0.015565	0.14264
DAP	4	0.49893	2.4188	0.65088	0.98048	0.01557	0.14264
WDR73	4	0.60936	2.4188	0.4233	0.95198	0.015572	0.14264
MRPL22	4	0.40841	2.4186	0.87883	0.99697	0.015578	0.14264
ACTR6	4	0.5696	2.4186	0.49766	0.96095	0.015582	0.14264
DCPS	4	0.75228	2.4182	0.21884	0.91571	0.015596	0.14264
RPL10L	4	0.52011	2.4182	0.60232	0.97455	0.015597	0.14264
FABP7	4	0.77544	2.4181	0.19429	0.90988	0.015602	0.14264
MUC7	4	0.59352	2.4181	0.4515	0.95668	0.015604	0.14264
EFCAB4A	4	0.39545	2.4178	0.91394	0.99697	0.015613	0.14265
MAP4K3	4	0.3027	2.4174	0.83093	0.99418	0.015633	0.1427
TMEM64	4	0.51543	2.4173	0.61254	0.97463	0.015635	0.1427
BCKDK	4	0.45976	2.4165	0.74477	0.99181	0.01567	0.14296
KIAA1875	4	0.34174	2.4158	0.93881	0.99697	0.015699	0.14314
HEATR5A	4	0.25958	2.4156	0.71266	0.98778	0.01571	0.14318
SLC41A1	4	0.34565	2.4152	0.94984	0.99711	0.015728	0.14323
EHHADH	4	0.87715	2.4151	0.10923	0.84639	0.015732	0.14323
KRTAP15+AC0-1	4	0.43921	2.4147	0.79702	0.99418	0.015748	0.1433
LAMTOR5	4	0.55265	2.4145	0.53182	0.96749	0.015758	0.14332
SWAP70	4	0.24888	2.4143	0.68341	0.98474	0.015767	0.14333
DCAF17	4	0.38456	2.4141	0.94331	0.99697	0.015775	0.14333
RGS3	4	0.59797	2.4136	0.44305	0.95632	0.015796	0.14345
MOCS2	4	0.34859	2.4133	0.95862	0.99711	0.015811	0.14349
ZIC2	4	0.35172	2.4131	0.96751	0.99789	0.015819	0.14349
PDHB	4	0.72637	2.4129	0.24922	0.9239	0.015827	0.14349
MUC13	4	0.30632	2.4128	0.84109	0.99418	0.015832	0.14349
SCN9A	4	0.34466	2.4123	0.94721	0.99704	0.015851	0.14359
AKR1E2	4	0.31975	2.412	0.87845	0.99697	0.015864	0.14363
TMPRSS13	4	0.47253	2.4117	0.71379	0.98778	0.01588	0.1437
DHX9	4	0.40333	2.4115	0.8924	0.99697	0.015887	0.1437
SNX15	4	0.62776	2.4105	0.39208	0.94814	0.01593	0.1439
FN3KRP	4	0.58374	2.4105	0.46981	0.95688	0.01593	0.1439
NUP133	4	-0.42671	-2.4103	0.0098372	0.64348	0.015938	0.1439
MYO1A	4	0.42397	2.4103	0.83768	0.99418	0.015941	0.1439
LCK	4	0.87013	2.4101	0.11378	0.84639	0.015948	0.1439
LIF	4	0.3188	2.4099	0.87595	0.99697	0.015958	0.14391
[truncated: 16,052 more rows]

## Sheet: Wild-type
Gene	sgRNA	beta	z	p-value	fdr	wald-p-value	wald-fdr
C12orf73	4	-2.9424	-12.464	0	0	1.1662e-35	2.1055e-31
CLCN7	4	-2.8019	-11.072	0	0	1.7106e-28	1.5441e-24
EMD	4	-1.6212	-10.554	0	0	4.8864e-26	2.8961e-22
OR7A5	4	-1.8311	-10.528	0	0	6.4164e-26	2.8961e-22
MUT	4	-2.2598	-10.381	0	0	3.0376e-25	1.0968e-21
FLOT2	4	-2.3555	-10.178	0	0	2.4889e-24	7.489e-21
CLUH	4	-1.7978	-9.9685	0	0	2.0937e-23	5.2418e-20
MGEA5	4	-2.0076	-9.9582	0	0	2.3227e-23	5.2418e-20
DYRK1B	4	-1.422	-9.9219	0	0	3.3423e-23	6.7047e-20
COTL1	4	-1.709	-9.8529	0	0	6.659e-23	1.2022e-19
LAIR1	4	-1.8965	-9.797	0	0	1.1594e-22	1.9028e-19
CRYGA	4	-2.2093	-9.7493	0	0	1.858e-22	2.7954e-19
PPP1R37	4	-1.8393	-9.7329	0	0	2.1826e-22	3.0312e-19
MGST3	4	-2.1908	-9.6288	0	0	6.0424e-22	7.7922e-19
YTHDC1	4	-1.2701	-9.5877	0	0	9.0059e-22	1.0839e-18
AP3B2	4	-1.7207	-9.5749	0	0	1.0195e-21	1.1504e-18
LPO	4	-1.5469	-9.4639	0	0	2.9668e-21	3.064e-18
IL2RB	4	-1.6319	-9.4608	0	0	3.0548e-21	3.064e-18
TSC1	4	-1.7997	-9.3746	0	0	6.9417e-21	6.596e-18
APMAP	4	-1.8478	-9.309	0	0	1.29e-20	1.1645e-17
PET100	4	-1.6176	-9.2946	0	0	1.4782e-20	1.2709e-17
NEIL3	4	-1.5909	-9.1994	0	0	3.5988e-20	2.9533e-17
SPTBN5	4	-1.3164	-9.1818	0	0	4.2386e-20	3.3271e-17
NDUFC2	1	-1.3819	-9.1582	0	0	5.279e-20	3.9711e-17
LPCAT3	4	-1.7674	-9.1358	0	0	6.4941e-20	4.6898e-17
ZNF268	4	-1.8561	-9.1002	0	0	9.0149e-20	6.2598e-17
GYPB	1	-1.7844	-9.0874	0	0	1.0141e-19	6.7812e-17
PSMD8	4	-1.922	-8.9208	0	0	4.6274e-19	2.9262e-16
CHMP6	4	-1.9758	-8.9191	0	0	4.7003e-19	2.9262e-16
CCL25	4	-1.0288	-8.8649	5.5389e-05	0.0010537	7.655e-19	4.6068e-16
PDGFRA	4	-1.3583	-8.8294	0	0	1.0522e-18	6.1281e-16
APOA4	4	-1.3511	-8.7777	0	0	1.6689e-18	9.4155e-16
SRSF1	4	-1.5655	-8.7581	0	0	1.9856e-18	1.0863e-15
RAP2A	4	-2.0177	-8.717	0	0	2.8573e-18	1.5132e-15
DIRC2	4	-1.8947	-8.714	0	0	2.9336e-18	1.5132e-15
TMEM8A	4	-1.5022	-8.6513	0	0	5.0935e-18	2.5544e-15
CABS1	4	-2.0166	-8.6054	0	0	7.606e-18	3.7113e-15
HPDL	4	-1.7823	-8.6015	0	0	7.869e-18	3.7386e-15
OPRM1	4	-1.1508	-8.5914	1.1078e-05	0.00027322	8.5887e-18	3.9317e-15
RAMP1	4	-1.7006	-8.5898	0	0	8.711e-18	3.9317e-15
NKX6+AC0-2	4	-1.6924	-8.5847	0	0	9.1056e-18	4.0096e-15
CHCHD10	4	-1.7506	-8.5716	0	0	1.0207e-17	4.3875e-15
TNP2	4	-1.8521	-8.5214	0	0	1.5766e-17	6.6196e-15
POLR3A	4	-1.6987	-8.4869	0	0	2.1225e-17	8.7092e-15
GPR56	4	-1.3544	-8.4617	0	0	2.6355e-17	1.0573e-14
MAEL	4	-1.582	-8.4539	0	0	2.818e-17	1.106e-14
DDRGK1	4	-2.1289	-8.4377	0	0	3.2351e-17	1.2427e-14
PRRC1	4	-1.8133	-8.4349	0	0	3.3141e-17	1.2465e-14
SMAP1	4	-1.9156	-8.4227	0	0	3.6783e-17	1.3553e-14
PRDM11	4	-1.2296	-8.4196	0	0	3.7787e-17	1.3558e-14
ZZZ3	4	-1.8922	-8.418	0	0	3.83e-17	1.3558e-14
HPS6	4	-1.6163	-8.3824	0	0	5.1871e-17	1.8009e-14
CHST5	4	-1.7847	-8.3791	0	0	5.3344e-17	1.8171e-14
SLCO1A2	4	-2.0422	-8.3609	0	0	6.2251e-17	2.0553e-14
HEXA	4	-2.2548	-8.3602	0	0	6.2613e-17	2.0553e-14
MAP3K8	4	-1.9165	-8.3497	0	0	6.8428e-17	2.2061e-14
KIAA1161	4	-1.3705	-8.3366	0	0	7.645e-17	2.4214e-14
SNRPF	2	-1.365	-8.3065	0	0	9.8601e-17	3.0692e-14
MAFG	4	-1.443	-8.2906	0	0	1.1266e-16	3.4474e-14
HSPA5	4	-1.0299	-8.2761	5.5389e-05	0.0010537	1.2731e-16	3.8309e-14
CALM2	1	-1.926	-8.2702	0	0	1.3378e-16	3.9596e-14
HIRA	4	-1.3469	-8.2526	0	0	1.5492e-16	4.5112e-14
LIPC	4	-1.3202	-8.2489	0	0	1.598e-16	4.5795e-14
SEMA5A	4	-1.4799	-8.218	0	0	2.0688e-16	5.8359e-14
C11orf35	4	-1.136	-8.2	1.1078e-05	0.00027322	2.4042e-16	6.6777e-14
MMP15	4	-1.5086	-8.1921	0	0	2.5666e-16	7.0208e-14
TNS4	4	-1.7215	-8.1805	0	0	2.8277e-16	7.6197e-14
PUSL1	4	-1.2785	-8.1624	0	0	3.2833e-16	8.7172e-14
C9orf3	4	-1.7095	-8.146	0	0	3.762e-16	9.8434e-14
KRIT1	4	-3.14	-8.1435	0	0	3.8405e-16	9.9051e-14
FASTKD2	4	-1.1899	-8.1241	1.1078e-05	0.00027322	4.5083e-16	1.1464e-13
ELMSAN1	4	-1.3026	-8.1155	0	0	4.8387e-16	1.1986e-13
POU2F2	4	-1.8243	-8.1153	0	0	4.8466e-16	1.1986e-13
CAPN13	4	-2.2249	-8.075	0	0	6.7491e-16	1.6466e-13
CLCA2	4	-1.3435	-7.9907	0	0	1.3416e-15	3.203e-13
GNRHR	4	-1.422	-7.9901	0	0	1.3483e-15	3.203e-13
OR2M2	1	-2.1527	-7.9819	0	0	1.4405e-15	3.3776e-13
ATP5D	4	-1.441	-7.9684	0	0	1.608e-15	3.7219e-13
ANKRD17	4	-1.3511	-7.963	0	0	1.6786e-15	3.8362e-13
TENM2	4	-1.085	-7.9505	2.2156e-05	0.00044444	1.8573e-15	4.1915e-13
AGAP2	4	-1.4499	-7.9344	0	0	2.1159e-15	4.7161e-13
CUL2	4	-1.715	-7.9218	0	0	2.3416e-15	5.1555e-13
TRMT1	4	-1.45	-7.8963	0	0	2.8739e-15	6.2005e-13
2021-03-09	4	-1.6103	-7.8958	0	0	2.8849e-15	6.2005e-13
FBXW2	4	-1.4447	-7.8608	0	0	3.8161e-15	8.1055e-13
OTUD7B	4	-1.5819	-7.8541	0	0	4.0259e-15	8.4515e-13
DDX42	4	-1.1632	-7.8489	1.1078e-05	0.00027322	4.1979e-15	8.5891e-13
SCAMP4	4	-1.4403	-7.8486	0	0	4.2055e-15	8.5891e-13
C12orf39	4	-1.4867	-7.8478	0	0	4.2341e-15	8.5891e-13
SMPD3	4	-1.432	-7.8277	0	0	4.9678e-15	9.9654e-13
MTA3	4	-1.468	-7.8256	0	0	5.0519e-15	9.9972e-13
PLA2G5	4	-1.2349	-7.8246	0	0	5.0944e-15	9.9972e-13
TMEM230	4	-1.1965	-7.7822	1.1078e-05	0.00027322	7.1294e-15	1.384e-12
FZD3	4	-1.2415	-7.7521	0	0	9.0352e-15	1.7353e-12
DMRTC2	4	-1.5588	-7.7126	0	0	1.2325e-14	2.3423e-12
ACOT7	4	-1.8442	-7.7097	0	0	1.2607e-14	2.3709e-12
CASC10	4	-1.3261	-7.6727	0	0	1.6846e-14	3.1355e-12
CDPF1	4	-1.1878	-7.6654	1.1078e-05	0.00027322	1.7828e-14	3.2843e-12
VPREB3	4	-1.5674	-7.661	0	0	1.8444e-14	3.3634e-12
CALCB	3	-1.7387	-7.6581	0	0	1.8866e-14	3.406e-12
ARL6	3	-1.501	-7.6466	0	0	2.0637e-14	3.6889e-12
EDF1	4	-1.8762	-7.6416	0	0	2.1457e-14	3.7979e-12
2021-09-05	4	-1.868	-7.6328	0	0	2.2966e-14	4.0255e-12
SDAD1	4	-1.3108	-7.63	0	0	2.3475e-14	4.0752e-12
ISCU	4	-1.3487	-7.6197	0	0	2.5431e-14	4.3727e-12
PARP3	4	-1.4891	-7.6034	0	0	2.8846e-14	4.913e-12
ARHGAP17	4	-1.7747	-7.5976	0	0	3.0171e-14	5.0908e-12
PODXL	4	-1.6705	-7.5822	0	0	3.3981e-14	5.6798e-12
RHOT2	4	-1.3838	-7.581	0	0	3.4291e-14	5.6798e-12
MADCAM1	4	-1.4615	-7.5782	0	0	3.5037e-14	5.7505e-12
ZNF212	4	-1.6583	-7.5759	0	0	3.5668e-14	5.8014e-12
SHC1	4	-1.2114	-7.5643	1.1078e-05	0.00027322	3.9004e-14	6.2873e-12
STYXL1	4	-1.5519	-7.5356	0	0	4.862e-14	7.768e-12
IDE	4	-1.0976	-7.5295	2.2156e-05	0.00044444	5.0946e-14	8.0682e-12
NDUFS7	4	-1.4649	-7.524	0	0	5.313e-14	8.341e-12
CYP2A6	1	-1.471	-7.5137	0	0	5.7467e-14	8.944e-12
ARFGAP3	4	-1.2398	-7.4935	0	0	6.7059e-14	1.0348e-11
CAND2	4	-1.3929	-7.4745	0	0	7.7489e-14	1.1856e-11
PPARG	4	-1.2583	-7.4084	0	0	1.2781e-13	1.9391e-11
C8orf59	1	-1.4697	-7.404	0	0	1.3213e-13	1.9879e-11
IL21R	4	-1.45	-7.3732	0	0	1.6658e-13	2.4753e-11
SUPT6H	4	-1.4118	-7.3727	0	0	1.6727e-13	2.4753e-11
ADCYAP1	4	-1.767	-7.3542	0	0	1.9212e-13	2.82e-11
ATG4D	4	-1.2165	-7.3461	1.1078e-05	0.00027322	2.0414e-13	2.9546e-11
CGA	4	-1.7943	-7.3458	0	0	2.0456e-13	2.9546e-11
PDCD7	4	-2.1992	-7.3422	0	0	2.1007e-13	3.01e-11
HOMER2	4	-1.507	-7.3397	0	0	2.141e-13	3.0436e-11
PCED1B	4	-1.0676	-7.3382	2.2156e-05	0.00044444	2.1655e-13	3.0544e-11
NET1	4	-1.3763	-7.3262	0	0	2.3673e-13	3.3131e-11
SNAPIN	4	-1.7176	-7.3218	0	0	2.4466e-13	3.3978e-11
RADIL	4	-1.2841	-7.3009	0	0	2.8584e-13	3.9393e-11
NSD1	4	-1.5547	-7.2754	0	0	3.4527e-13	4.7224e-11
FAT2	4	-1.6747	-7.2354	0	0	4.6406e-13	6.2993e-11
LIN52	4	-1.5115	-7.2025	0	0	5.9131e-13	7.9667e-11
HSD17B4	4	-1.6142	-7.2011	0	0	5.9709e-13	7.9851e-11
C16orf93	4	-1.621	-7.1976	0	0	6.1273e-13	8.134e-11
SELM	4	-1.6243	-7.1947	0	0	6.2591e-13	8.2483e-11
GLRA2	4	-1.3868	-7.1917	0	0	6.397e-13	8.3689e-11
SLC15A5	4	-1.3321	-7.1818	0	0	6.8794e-13	8.9352e-11
SEC61A2	4	-1.5589	-7.1745	0	0	7.258e-13	9.3597e-11
SDHC	4	-1.4119	-7.1713	0	0	7.4309e-13	9.5147e-11
C16orf13	4	-1.5473	-7.1678	0	0	7.6208e-13	9.6892e-11
NF1	4	-1.3221	-7.166	0	0	7.7199e-13	9.7465e-11
COX5B	4	-1.402	-7.1584	0	0	8.163e-13	1.0234e-10
TMEM45A	4	-1.0738	-7.1533	2.2156e-05	0.00044444	8.4726e-13	1.0549e-10
LAMA3	4	-1.5402	-7.1449	0	0	9.008e-13	1.1139e-10
LYSMD4	4	-1.4158	-7.1428	0	0	9.1456e-13	1.1232e-10
SLC25A23	4	-1.4895	-7.1408	0	0	9.2776e-13	1.1317e-10
RNASE3	4	-1.1372	-7.1385	1.1078e-05	0.00027322	9.4341e-13	1.1431e-10
DMRTB1	4	-1.5094	-7.1315	0	0	9.9287e-13	1.195e-10
ZNF526	4	-1.9154	-7.1304	0	0	1.0008e-12	1.1966e-10
SDCBP2	4	-0.99469	-7.1051	0.00017725	0.0030505	1.202e-12	1.4277e-10
NDNL2	4	-1.902	-7.0957	0	0	1.2869e-12	1.5185e-10
RALGAPA1	4	-1.1936	-7.0921	1.1078e-05	0.00027322	1.3209e-12	1.5485e-10
TOR2A	4	-1.0816	-7.0799	2.2156e-05	0.00044444	1.443e-12	1.6808e-10
GHRL	4	-1.4452	-7.0701	0	0	1.5486e-12	1.7922e-10
CASP16	4	-1.1733	-7.0661	1.1078e-05	0.00027322	1.5932e-12	1.8321e-10
CD2BP2	4	-1.2448	-7.0624	0	0	1.6363e-12	1.8698e-10
ABHD17B	4	-1.6306	-7.0599	0	0	1.6663e-12	1.892e-10
EIF4E	4	-1.305	-7.0286	0	0	2.0865e-12	2.3543e-10
SRP14	4	-1.0812	-7.0138	2.2156e-05	0.00044444	2.3188e-12	2.5851e-10
BRMS1L	4	-1.7391	-7.0131	0	0	2.3311e-12	2.5851e-10
MRPL51	4	-1.1969	-7.0129	1.1078e-05	0.00027322	2.334e-12	2.5851e-10
C1orf168	4	-1.051	-7.0069	2.2156e-05	0.00044444	2.4373e-12	2.6831e-10
NUTM1	4	-2.1084	-7.0056	0	0	2.4597e-12	2.6857e-10
BIRC6	4	-1.3253	-7.005	0	0	2.4694e-12	2.6857e-10
TXNRD3	4	-1.2822	-6.9991	0	0	2.5753e-12	2.7841e-10
VARS2	4	-1.2755	-6.9976	0	0	2.6043e-12	2.7986e-10
UCHL1	4	-1.3573	-6.9908	0	0	2.7337e-12	2.9203e-10
HEG1	4	-1.2632	-6.9763	0	0	3.0307e-12	3.2187e-10
HUS1	4	-1.4086	-6.9725	0	0	3.1131e-12	3.2868e-10
GRIN3B	4	-1.4977	-6.9687	0	0	3.1989e-12	3.3578e-10
GPT	4	-1.3796	-6.9589	0	0	3.4293e-12	3.5788e-10
RNPC3	4	-1.1244	-6.9491	1.1078e-05	0.00027322	3.6754e-12	3.8136e-10
RERE	4	-1.555	-6.9469	0	0	3.735e-12	3.8533e-10
EXOSC5	4	-1.2397	-6.942	0	0	3.8647e-12	3.9644e-10
RNF130	4	-1.3591	-6.9395	0	0	3.934e-12	4.0126e-10
CTNNA2	4	-1.1048	-6.9342	2.2156e-05	0.00044444	4.086e-12	4.1443e-10
S100A16	4	-1.4285	-6.924	0	0	4.3895e-12	4.4273e-10
ARHGEF12	4	-1.0789	-6.9039	2.2156e-05	0.00044444	5.0608e-12	5.076e-10
PLA2G6	4	-1.2994	-6.9022	0	0	5.1215e-12	5.1085e-10
B4GALT4	4	-1.5639	-6.8988	0	0	5.2426e-12	5.2005e-10
LCMT2	4	-1.3767	-6.8734	0	0	6.2693e-12	6.185e-10
PNPT1	4	-1.21	-6.8566	1.1078e-05	0.00027322	7.053e-12	6.9204e-10
PKIG	4	-1.2599	-6.8537	0	0	7.1978e-12	7.0242e-10
ATP6V0E1	4	-1.4624	-6.8456	0	0	7.613e-12	7.3895e-10
DFNA5	4	-1.2872	-6.843	0	0	7.7561e-12	7.4882e-10
PATE2	4	-1.288	-6.8373	0	0	8.0696e-12	7.7494e-10
MIER2	4	-1.349	-6.833	0	0	8.3146e-12	7.9424e-10
ILF3	4	-1.4812	-6.824	0	0	8.8527e-12	8.4119e-10
ASPA	4	-1.1989	-6.8216	1.1078e-05	0.00027322	9.0029e-12	8.5099e-10
SLC30A3	4	-1.0845	-6.8206	2.2156e-05	0.00044444	9.0684e-12	8.5271e-10
ANAPC13	4	-1.5242	-6.8139	0	0	9.4973e-12	8.8842e-10
YIPF2	4	-1.2014	-6.8098	1.1078e-05	0.00027322	9.7722e-12	9.0942e-10
ABCA12	4	-1.6081	-6.7902	0	0	1.1198e-11	1.0327e-09
C8orf82	4	-1.4975	-6.79	0	0	1.1211e-11	1.0327e-09
AKAP1	4	-1.7607	-6.782	0	0	1.1849e-11	1.0859e-09
CCT5	4	-1.5833	-6.7772	0	0	1.2256e-11	1.1175e-09
APTX	4	-0.90058	-6.7687	0.0003988	0.0052326	1.2992e-11	1.1787e-09
GFI1	4	-2.0237	-6.7635	0	0	1.3471e-11	1.216e-09
TBPL1	4	-1.9052	-6.7547	0	0	1.4313e-11	1.2856e-09
TPH2	4	-1.4747	-6.7506	0	0	1.4719e-11	1.3156e-09
NAA40	4	-1.5217	-6.7335	0	0	1.6566e-11	1.4733e-09
PRKX	4	-1.2799	-6.7297	0	0	1.7002e-11	1.4992e-09
ZBTB26	4	-1.3477	-6.7295	0	0	1.7024e-11	1.4992e-09
CHD6	4	-1.1032	-6.728	2.2156e-05	0.00044444	1.7202e-11	1.5076e-09
ZMAT4	4	-1.2053	-6.7203	1.1078e-05	0.00027322	1.8135e-11	1.5815e-09
SMARCD3	4	-1.1617	-6.7196	1.1078e-05	0.00027322	1.822e-11	1.5815e-09
C19orf71	4	-1.2126	-6.7172	1.1078e-05	0.00027322	1.8528e-11	1.6005e-09
URM1	4	-1.477	-6.7161	0	0	1.8666e-11	1.6048e-09
PDZD4	4	-1.1034	-6.703	2.2156e-05	0.00044444	2.0421e-11	1.7473e-09
NICN1	4	-0.99796	-6.7001	0.00017725	0.0030505	2.0824e-11	1.7734e-09
MRPL20	4	-1.2315	-6.6966	0	0	2.1329e-11	1.8079e-09
SLC22A15	4	-1.048	-6.6955	2.2156e-05	0.00044444	2.1492e-11	1.8131e-09
IHH	4	-1.1289	-6.6926	1.1078e-05	0.00027322	2.1929e-11	1.8414e-09
MIOX	4	-2.0202	-6.6895	0	0	2.2394e-11	1.8718e-09
TTLL10	4	-1.0615	-6.6761	2.2156e-05	0.00044444	2.4536e-11	2.0413e-09
SFPQ	4	-1.027	-6.675	5.5389e-05	0.0010537	2.4726e-11	2.0477e-09
MTMR10	4	-1.3272	-6.6594	0	0	2.7488e-11	2.2589e-09
MAML2	4	-1.1703	-6.6592	1.1078e-05	0.00027322	2.7526e-11	2.2589e-09
NT5C1A	4	-1.5665	-6.6553	0	0	2.8266e-11	2.3091e-09
PEAK1	4	-1.3346	-6.6475	0	0	2.9805e-11	2.4168e-09
PITX2	4	-1.3358	-6.6471	0	0	2.9888e-11	2.4168e-09
GNB2L1	4	-1.3377	-6.6466	0	0	2.9986e-11	2.4168e-09
PLEKHF2	4	-1.442	-6.6314	0	0	3.3256e-11	2.6685e-09
C7orf55+AC0-LUC7L2	4	-0.95676	-6.6305	0.0001994	0.0031196	3.3457e-11	2.6727e-09
ITPRIPL1	4	-1.4317	-6.6294	0	0	3.3698e-11	2.6735e-09
CCDC176	4	-1.3711	-6.6291	0	0	3.3763e-11	2.6735e-09
TDGF1	4	-0.93571	-6.6211	0.00025479	0.0036624	3.5664e-11	2.8117e-09
HSPB1	4	-0.98261	-6.6192	0.0001994	0.0031196	3.6104e-11	2.834e-09
SH3TC2	4	-1.6725	-6.6176	0	0	3.6497e-11	2.8525e-09
RPAIN	4	-0.92137	-6.6169	0.00031018	0.0042748	3.6689e-11	2.8551e-09
CCDC144NL	2	-1.2425	-6.6126	0	0	3.7767e-11	2.9263e-09
ZBTB11	4	-1.8505	-6.6118	0	0	3.7956e-11	2.9284e-09
SLC12A5	4	-1.4026	-6.6099	0	0	3.8456e-11	2.9544e-09
PTCD3	4	-1.4121	-6.6086	0	0	3.8809e-11	2.9689e-09
HIP1	4	-1.4774	-6.601	0	0	4.0827e-11	3.1073e-09
CYP2A7	1	-1.5285	-6.6006	0	0	4.0963e-11	3.1073e-09
OSGEP	4	-1.3186	-6.5998	0	0	4.1166e-11	3.1097e-09
JAM2	4	-1.2315	-6.5941	0	0	4.2798e-11	3.2169e-09
TNKS1BP1	4	-1.2182	-6.5936	1.1078e-05	0.00027322	4.2941e-11	3.2169e-09
ABCA13	4	-1.0901	-6.5885	2.2156e-05	0.00044444	4.4421e-11	3.314e-09
TAF1A	4	-1.3727	-6.5871	0	0	4.4854e-11	3.3325e-09
CCDC47	4	-1.6395	-6.5817	0	0	4.651e-11	3.4414e-09
BLOC1S3	4	-1.1376	-6.5809	1.1078e-05	0.00027322	4.6773e-11	3.4467e-09
RPRD1A	4	-1.5475	-6.5776	0	0	4.7802e-11	3.5082e-09
OR52H1	4	-1.3845	-6.5721	0	0	4.9595e-11	3.6251e-09
ODF4	4	-1.068	-6.5643	2.2156e-05	0.00044444	5.2282e-11	3.806e-09
MEX3A	4	-1.0061	-6.5484	0.00015509	0.0028169	5.8142e-11	4.2156e-09
UBL4A	4	-1.147	-6.546	1.1078e-05	0.00027322	5.9096e-11	4.2677e-09
KRT8	1	-1.0923	-6.5202	2.2156e-05	0.00044444	7.022e-11	5.033e-09
UTP11L	4	-0.89454	-6.5201	0.00046527	0.0060345	7.0252e-11	5.033e-09
PAEP	4	-1.1069	-6.5176	2.2156e-05	0.00044444	7.146e-11	5.0993e-09
CCNI	4	-1.3027	-6.5019	0	0	7.9297e-11	5.6364e-09
NOD1	4	-1.6012	-6.4976	0	0	8.1628e-11	5.7793e-09
NIPSNAP3A	4	-1.5047	-6.4947	0	0	8.322e-11	5.869e-09
PFN2	4	-1.3243	-6.4845	0	0	8.9032e-11	6.2544e-09
GPR119	4	-1.1155	-6.4776	1.1078e-05	0.00027322	9.321e-11	6.5177e-09
TXNRD3NB	4	-1.5946	-6.4771	0	0	9.3501e-11	6.5177e-09
AHR	4	-1.1377	-6.4717	1.1078e-05	0.00027322	9.6897e-11	6.7284e-09
SORBS1	4	-1.0738	-6.4688	2.2156e-05	0.00044444	9.8804e-11	6.8345e-09
C1QC	4	-1.8916	-6.4633	0	0	1.0247e-10	7.061e-09
NMNAT1	4	-1.2092	-6.4505	1.1078e-05	0.00027322	1.1148e-10	7.6526e-09
METTL2B	1	-0.95826	-6.4472	0.0001994	0.0031196	1.1394e-10	7.7919e-09
OR4C46	4	-1.0566	-6.4416	2.2156e-05	0.00044444	1.1822e-10	8.0541e-09
SLC26A2	4	-1.3803	-6.4371	0	0	1.2178e-10	8.2652e-09
ZNF697	4	-1.0645	-6.4342	2.2156e-05	0.00044444	1.2411e-10	8.3923e-09
URB2	4	-1.3858	-6.4073	0	0	1.481e-10	9.9771e-09
MORN5	4	-1.0178	-6.4011	0.00011078	0.0020725	1.5422e-10	1.0351e-08
2021-09-14	4	-0.9981	-6.4002	0.00017725	0.0030505	1.552e-10	1.0371e-08
NGRN	4	-1.2518	-6.3997	0	0	1.5568e-10	1.0371e-08
OGFOD3	4	-2.2229	-6.3989	0	0	1.5654e-10	1.039e-08
CCR4	4	-1.1566	-6.3961	1.1078e-05	0.00027322	1.5942e-10	1.0542e-08
MANBAL	4	-1.3658	-6.3885	0	0	1.6747e-10	1.1002e-08
MARK3	4	-1.4241	-6.3884	0	0	1.6759e-10	1.1002e-08
GNB1	4	-1.674	-6.3855	0	0	1.7082e-10	1.1174e-08
UNG	4	-1.2983	-6.3826	0	0	1.7413e-10	1.1335e-08
POU1F1	4	-0.98592	-6.3822	0.00017725	0.0030505	1.7454e-10	1.1335e-08
GAREML	4	-2.4202	-6.3794	0	0	1.7779e-10	1.1505e-08
APOA2	4	-1.1971	-6.3756	1.1078e-05	0.00027322	1.8231e-10	1.1746e-08
EIF1AD	4	-2.1195	-6.3751	0	0	1.8282e-10	1.1746e-08
DZIP1	4	-0.96135	-6.3635	0.0001994	0.0031196	1.9721e-10	1.2616e-08
MMP9	4	-0.94748	-6.3631	0.00021048	0.0031535	1.9775e-10	1.2616e-08
LETMD1	4	-1.361	-6.3572	0	0	2.0542e-10	1.3059e-08
BZRAP1	4	-1.2055	-6.3511	1.1078e-05	0.00027322	2.1377e-10	1.3542e-08
GALNT2	4	-1.4167	-6.3488	0	0	2.1699e-10	1.3697e-08
MAN2C1	4	-1.4965	-6.3194	0	0	2.6255e-10	1.6516e-08
SAMHD1	4	-1.0934	-6.3002	2.2156e-05	0.00044444	2.9723e-10	1.8632e-08
C1orf216	4	-1.0193	-6.2904	9.9701e-05	0.0018828	3.1657e-10	1.9776e-08
CUL3	4	-1.4438	-6.2866	0	0	3.2441e-10	2.0137e-08
SFI1	4	-0.92725	-6.2866	0.00027695	0.003882	3.2458e-10	2.0137e-08
CYP4V2	4	-1.0293	-6.2854	5.5389e-05	0.0010537	3.2701e-10	2.0219e-08
NTPCR	4	-1.1418	-6.2838	1.1078e-05	0.00027322	3.3032e-10	2.0353e-08
OAS2	4	-1.6503	-6.2817	0	0	3.3496e-10	2.0569e-08
EGLN3	4	-1.2247	-6.2699	0	0	3.6119e-10	2.2105e-08
C20orf112	4	-1.1614	-6.2584	1.1078e-05	0.00027322	3.8884e-10	2.3717e-08
NDUFS5	4	-1.017	-6.2506	0.00011078	0.0020725	4.0885e-10	2.4853e-08
STK16	4	-1.1177	-6.2492	1.1078e-05	0.00027322	4.1264e-10	2.5e-08
PRELID1	4	-1.157	-6.2478	1.1078e-05	0.00027322	4.1638e-10	2.5141e-08
ADORA2B	4	-1.119	-6.2456	1.1078e-05	0.00027322	4.2228e-10	2.5413e-08
FDX1	4	-1.2968	-6.2447	0	0	4.2453e-10	2.5463e-08
DSC2	4	-1.1436	-6.2382	1.1078e-05	0.00027322	4.4267e-10	2.6464e-08
GNG4	4	-1.2021	-6.2359	1.1078e-05	0.00027322	4.4927e-10	2.6695e-08
ANKRD50	4	-1.15	-6.2358	1.1078e-05	0.00027322	4.4949e-10	2.6695e-08
C3orf70	4	-1.6721	-6.234	0	0	4.5479e-10	2.685e-08
RANBP10	4	-1.1763	-6.2339	1.1078e-05	0.00027322	4.5509e-10	2.685e-08
TDRD7	4	-1.3756	-6.2267	0	0	4.7627e-10	2.8008e-08
C22orf46	4	-1.3052	-6.2247	0	0	4.824e-10	2.8277e-08
HCRTR1	4	-1.0858	-6.2229	2.2156e-05	0.00044444	4.8812e-10	2.8519e-08
DIO3	4	-1.3402	-6.2205	0	0	4.956e-10	2.8863e-08
MED7	4	-1.1953	-6.2193	0.00025479	0.0036624	4.9927e-10	2.8983e-08
RPN1	4	-1.1743	-6.2133	1.1078e-05	0.00027322	5.1878e-10	3.002e-08
TAS2R1	4	-0.81222	-6.2095	0.0019719	0.019348	5.3152e-10	3.0659e-08
ZBTB2	4	-0.99929	-6.2081	0.00016617	0.002991	5.3639e-10	3.084e-08
PCF11	4	-1.024	-6.2029	5.5389e-05	0.0010537	5.5428e-10	3.1768e-08
SMYD1	4	-1.0926	-6.1991	2.2156e-05	0.00044444	5.6779e-10	3.2402e-08
HAVCR1	4	-0.77937	-6.1985	0.0036889	0.032162	5.7011e-10	3.2402e-08
NFYA	4	-1.1909	-6.1983	1.1078e-05	0.00027322	5.7072e-10	3.2402e-08
AZI1	4	-1.2352	-6.1933	0	0	5.8928e-10	3.3351e-08
P4HA1	4	-1.6731	-6.19	0	0	6.0171e-10	3.3948e-08
CEP76	4	-1.1225	-6.1855	1.1078e-05	0.00027322	6.1888e-10	3.4808e-08
CCT2	4	-0.82999	-6.1834	0.0014734	0.015483	6.2736e-10	3.5175e-08
JPH2	4	-1.6726	-6.1817	0	0	6.3408e-10	3.5442e-08
ZNF254	2	-1.544	-6.181	0	0	6.3699e-10	3.5495e-08
ALDH1A2	4	-1.1003	-6.1753	2.2156e-05	0.00044444	6.6054e-10	3.6693e-08
HAVCR2	4	-1.2483	-6.172	0	0	6.7417e-10	3.7336e-08
ZNF358	4	-1.3711	-6.1696	0	0	6.8467e-10	3.7648e-08
POP1	4	-1.415	-6.1694	0	0	6.857e-10	3.7648e-08
FAM204A	4	-1.0336	-6.1693	4.4312e-05	0.0008658	6.8606e-10	3.7648e-08
OR10X1	4	-1.2745	-6.1666	0	0	6.976e-10	3.8165e-08
AGO4	4	-1.4123	-6.1606	0	0	7.2464e-10	3.9514e-08
LIPE	4	-1.4763	-6.1602	0	0	7.2664e-10	3.9514e-08
LRRC48	4	-1.0316	-6.1511	5.5389e-05	0.0010537	7.6951e-10	4.172e-08
JMY	4	-1.0275	-6.1475	5.5389e-05	0.0010537	7.8722e-10	4.2438e-08
CCNY	4	-1.3573	-6.147	0	0	7.8943e-10	4.2438e-08
DDX46	4	-2.1557	-6.147	0	0	7.8981e-10	4.2438e-08
EIF3F	4	-1.2995	-6.1457	0	0	7.9629e-10	4.266e-08
GPR124	4	-1.7152	-6.1435	0	0	8.072e-10	4.3116e-08
ISG20	4	-1.144	-6.1415	1.1078e-05	0.00027322	8.1752e-10	4.3538e-08
PAQR4	4	-1.4942	-6.1311	0	0	8.7273e-10	4.6342e-08
RASD2	4	-1.1945	-6.1183	1.1078e-05	0.00027322	9.4593e-10	5.0035e-08
HSBP1	4	-2.37	-6.118	0	0	9.4783e-10	5.0035e-08
CSNK2A1	3	-1.1854	-6.1099	1.1078e-05	0.00027322	9.9694e-10	5.2463e-08
FAM13C	4	-1.0389	-6.1095	3.3234e-05	0.00065359	9.9964e-10	5.2463e-08
LARS2	4	-2.0699	-6.108	0	0	1.0091e-09	5.2808e-08
ITFG1	4	-1.4376	-6.1067	0	0	1.0174e-09	5.3086e-08
SLC6A7	4	-1.263	-6.1029	0	0	1.0418e-09	5.4061e-08
MRPL44	4	-0.96875	-6.1028	0.0001994	0.0031196	1.0421e-09	5.4061e-08
CHST8	4	-1.1182	-6.0977	1.1078e-05	0.00027322	1.0761e-09	5.5669e-08
RAB38	4	-1.434	-6.0945	0	0	1.0977e-09	5.6624e-08
SLC38A4	4	-1.8422	-6.0937	0	0	1.1031e-09	5.6738e-08
BTN2A1	4	-1.5839	-6.0922	0	0	1.114e-09	5.7134e-08
TMIGD2	4	-0.8366	-6.0875	0.0013515	0.014498	1.1467e-09	5.8646e-08
RPA2	4	-0.84364	-6.0866	0.0011964	0.013099	1.1535e-09	5.883e-08
LYRM1	4	-0.86192	-6.0753	0.0049075	0.039838	1.2376e-09	6.2942e-08
COMMD3	4	-0.88124	-6.0731	0.00057605	0.0071972	1.2549e-09	6.3639e-08
ALDH6A1	4	-1.2519	-6.0716	0	0	1.2666e-09	6.4053e-08
C11orf57	4	-1.165	-6.0653	1.1078e-05	0.00027322	1.3168e-09	6.6407e-08
ZNF521	4	-1.3826	-6.0648	0	0	1.3211e-09	6.6439e-08
ARID2	4	-1.0879	-6.055	2.2156e-05	0.00044444	1.4042e-09	7.0359e-08
NEO1	4	-0.78456	-6.0547	0.0034674	0.030975	1.4069e-09	7.0359e-08
PCBD2	4	-1.3445	-6.0505	0	0	1.4435e-09	7.1993e-08
ZNF584	4	-1.1294	-6.0482	1.1078e-05	0.00027322	1.4644e-09	7.2833e-08
CBLN3	4	-1.2173	-6.0395	1.1078e-05	0.00027322	1.5455e-09	7.6633e-08
USP36	4	-1.0298	-6.0391	5.5389e-05	0.0010537	1.5493e-09	7.6633e-08
PRDM16	4	-1.0588	-6.0371	2.2156e-05	0.00044444	1.5692e-09	7.7407e-08
CEBPB	4	-1.2017	-6.0363	1.1078e-05	0.00027322	1.5771e-09	7.7583e-08
SLC16A7	4	-1.3748	-6.0296	0	0	1.6433e-09	8.0622e-08
NR2F1	4	-0.95484	-6.0257	0.00021048	0.0031535	1.6836e-09	8.2374e-08
RNASE1	4	-1.132	-6.0211	1.1078e-05	0.00027322	1.7328e-09	8.4553e-08
WDR81	4	-0.92311	-6.0158	0.00031018	0.0042748	1.7901e-09	8.7111e-08
ITM2A	4	-0.93293	-6.0078	0.00025479	0.0036624	1.8804e-09	9.1259e-08
AJUBA	4	-0.75112	-6.0067	0.0055168	0.043029	1.8933e-09	9.1639e-08
CPLX1	4	-1.2727	-5.9893	0	0	2.1075e-09	1.0173e-07
OR52E4	4	-0.93247	-5.9824	0.00025479	0.0036624	2.1981e-09	1.0582e-07
GRHL2	4	-1.1328	-5.982	1.1078e-05	0.00027322	2.2038e-09	1.0582e-07
UBE2V2	4	-1.1041	-5.9781	2.2156e-05	0.00044444	2.258e-09	1.0813e-07
CTSL	4	-0.98754	-5.9736	0.00017725	0.0030505	2.3209e-09	1.1085e-07
SGOL2	4	-1.497	-5.9704	0	0	2.3671e-09	1.1257e-07
RCOR3	4	-1.4907	-5.9702	0	0	2.3695e-09	1.1257e-07
XYLT2	4	-1.3351	-5.9667	0	0	2.4212e-09	1.1468e-07
DDA1	4	-0.98993	-5.9663	0.00017725	0.0030505	2.4264e-09	1.1468e-07
ZNF217	4	-1.1347	-5.9634	1.1078e-05	0.00027322	2.4699e-09	1.1643e-07
NMRAL1	4	-1.1256	-5.9616	1.1078e-05	0.00027322	2.4971e-09	1.174e-07
GPR27	4	-1.0977	-5.9599	2.2156e-05	0.00044444	2.5234e-09	1.1833e-07
PLEKHG3	4	-1.2955	-5.9499	0	0	2.6837e-09	1.2552e-07
NTF3	4	-1.0923	-5.9452	2.2156e-05	0.00044444	2.7608e-09	1.288e-07
NLRP3	4	-1.067	-5.9445	2.2156e-05	0.00044444	2.7723e-09	1.29e-07
PIP4K2A	4	-1.0251	-5.941	5.5389e-05	0.0010537	2.8331e-09	1.3149e-07
BTBD17	4	-1.0912	-5.938	2.2156e-05	0.00044444	2.8859e-09	1.336e-07
ICA1	4	-0.78847	-5.9349	0.0031794	0.028729	2.9396e-09	1.3573e-07
GINS1	4	-1.3185	-5.933	0	0	2.9747e-09	1.37e-07
PLA2G15	4	-1.4376	-5.9314	0	0	3.0043e-09	1.3801e-07
ZNF334	4	-1.1036	-5.9259	2.2156e-05	0.00044444	3.1067e-09	1.4215e-07
C11orf91	4	-0.95263	-5.9257	0.00021048	0.0031535	3.1101e-09	1.4215e-07
MED14	4	-1.148	-5.9219	1.1078e-05	0.00027322	3.1822e-09	1.4508e-07
ABCG8	4	-0.71647	-5.919	0.0089066	0.060135	3.2397e-09	1.4733e-07
XYLT1	4	-1.3888	-5.9159	0	0	3.3003e-09	1.4971e-07
STON2	4	-0.77285	-5.9082	0.0040323	0.034388	3.4591e-09	1.5652e-07
PCNT	4	-2.157	-5.907	0	0	3.4843e-09	1.5726e-07
BTBD1	4	-1.1619	-5.9061	1.1078e-05	0.00027322	3.5029e-09	1.5771e-07
CASP9	4	-0.91729	-5.9038	0.00032126	0.0043446	3.5527e-09	1.5955e-07
EPN3	4	-0.92286	-5.9018	0.00031018	0.0042748	3.5952e-09	1.6076e-07
ANKEF1	4	-1.1231	-5.9017	0.00036557	0.0048708	3.5974e-09	1.6076e-07
RBM4B	4	-0.89863	-5.8992	0.0003988	0.0052326	3.6522e-09	1.6281e-07
C3orf84	4	-1.0503	-5.898	2.2156e-05	0.00044444	3.6801e-09	1.6365e-07
FRYL	4	-1.2681	-5.8972	0	0	3.6971e-09	1.64e-07
SLC22A13	4	-0.99897	-5.8967	0.00017725	0.0030505	3.7078e-09	1.6407e-07
C20orf141	4	-1.1668	-5.8942	1.1078e-05	0.00027322	3.7654e-09	1.6621e-07
DSCAML1	4	-1.5566	-5.8921	0	0	3.8122e-09	1.6787e-07
DIS3	4	-1.3944	-5.8846	0	0	3.9899e-09	1.7526e-07
FUNDC1	4	-1.1805	-5.8811	1.1078e-05	0.00027322	4.0757e-09	1.786e-07
PGP	4	-1.0667	-5.8787	2.2156e-05	0.00044444	4.136e-09	1.808e-07
CENPI	4	-1.0301	-5.8782	5.5389e-05	0.0010537	4.1464e-09	1.8082e-07
LY96	2	-1.1357	-5.8747	1.1078e-05	0.00027322	4.2365e-09	1.843e-07
AP4B1	4	-0.8175	-5.8666	0.0018168	0.018132	4.4494e-09	1.9301e-07
IL22RA2	4	-0.84973	-5.8662	0.0011299	0.012577	4.4582e-09	1.9301e-07
FKBP10	4	-1.3403	-5.8655	0	0	4.4778e-09	1.9301e-07
LRIT2	4	-0.89592	-5.8654	0.00045419	0.0059249	4.4793e-09	1.9301e-07
LRRC8B	4	-1.268	-5.8585	0	0	4.6698e-09	2.0074e-07
YEATS2	4	-0.8984	-5.8579	0.0003988	0.0052326	4.6872e-09	2.01e-07
ZBTB42	4	-1.1658	-5.8552	1.1078e-05	0.00027322	4.7657e-09	2.0388e-07
SCRT1	4	-1.1223	-5.85	1.1078e-05	0.00027322	4.9145e-09	2.0975e-07
CBS	4	-1.398	-5.8438	0	0	5.1022e-09	2.1725e-07
TCP10L	4	-1.0346	-5.8351	3.3234e-05	0.00065359	5.3769e-09	2.2841e-07
OR10J1	4	-0.87719	-5.8279	0.00063144	0.0077869	5.6115e-09	2.3782e-07
TBC1D9B	4	-1.2971	-5.8134	0	0	6.123e-09	2.5888e-07
TRIM67	4	-1.0663	-5.8075	2.2156e-05	0.00044444	6.3406e-09	2.6746e-07
SLC38A11	4	-1.1741	-5.8053	1.1078e-05	0.00027322	6.4246e-09	2.699e-07
ERN2	4	-1.1593	-5.8052	1.1078e-05	0.00027322	6.4284e-09	2.699e-07
RECK	4	-1.0424	-5.804	2.2156e-05	0.00044444	6.4761e-09	2.7128e-07
SELL	4	-1.0141	-5.7978	0.00012186	0.0022634	6.7181e-09	2.8076e-07
TSPYL2	4	-1.1477	-5.794	1.1078e-05	0.00027322	6.8733e-09	2.8658e-07
EIF6	4	-0.96042	-5.7905	0.0001994	0.0031196	7.0196e-09	2.9201e-07
C14orf93	4	-1.1286	-5.7898	1.1078e-05	0.00027322	7.0488e-09	2.9255e-07
SNCA	4	-0.92357	-5.7876	0.00028802	0.0040217	7.1412e-09	2.9571e-07
CACNA1E	4	-0.8384	-5.7807	0.0013072	0.014132	7.4373e-09	3.0726e-07
MYBL1	4	-1.1842	-5.7797	1.1078e-05	0.00027322	7.4822e-09	3.0841e-07
DDX60L	4	-1.0669	-5.7763	2.2156e-05	0.00044444	7.6339e-09	3.1395e-07
SH3D19	4	-1.2695	-5.7746	0	0	7.7148e-09	3.1655e-07
RALGDS	4	-1.2156	-5.7737	1.1078e-05	0.00027322	7.7533e-09	3.1739e-07
TMEM132C	4	-0.9798	-5.773	0.0001994	0.0031196	7.7861e-09	3.1739e-07
C16orf3	4	-1.055	-5.773	2.2156e-05	0.00044444	7.788e-09	3.1739e-07
ZSCAN5C	4	-0.99927	-5.7709	0.00017725	0.0030505	7.8844e-09	3.206e-07
NEK11	4	-1.0688	-5.7702	2.2156e-05	0.00044444	7.9164e-09	3.2117e-07
FREM2	4	-1.2397	-5.7665	0	0	8.0915e-09	3.2754e-07
TEAD4	4	-1.2328	-5.7634	0	0	8.2455e-09	3.3303e-07
WDR24	4	-0.92914	-5.7597	0.00027695	0.003882	8.4249e-09	3.3952e-07
PRR22	4	-0.95384	-5.7592	0.00021048	0.0031535	8.4496e-09	3.3975e-07
DDX10	4	-0.95801	-5.7556	0.0001994	0.0031196	8.6345e-09	3.4641e-07
GLS2	4	-1.1368	-5.7518	1.1078e-05	0.00027322	8.8283e-09	3.5341e-07
MET	4	-1.4306	-5.7471	0	0	9.0806e-09	3.627e-07
ST3GAL2	4	-1.0458	-5.7439	2.2156e-05	0.00044444	9.2518e-09	3.6872e-07
RFX7	4	-1.1055	-5.743	2.2156e-05	0.00044444	9.3036e-09	3.6952e-07
DHRS7C	4	-0.84604	-5.7428	0.0011853	0.013099	9.3127e-09	3.6952e-07
MS4A15	4	-0.92109	-5.7423	0.00031018	0.0042748	9.3379e-09	3.6971e-07
BIN3	4	-0.883	-5.738	0.00057605	0.0071972	9.5779e-09	3.7838e-07
PPBP	4	-0.88054	-5.7301	0.00058713	0.0072603	1.0034e-08	3.9555e-07
ATXN7	4	-0.85484	-5.7296	0.0009527	0.010872	1.0064e-08	3.9586e-07
TNK1	4	-0.91593	-5.7267	0.00032126	0.0043446	1.0243e-08	4.0201e-07
EFCAB12	4	-1.0241	-5.7217	5.5389e-05	0.0010537	1.0548e-08	4.131e-07
TAF5L	4	-1.3105	-5.7193	0	0	1.0697e-08	4.18e-07
RPS27A	1	-1.8235	-5.7186	0	0	1.074e-08	4.1878e-07
EVI2B	4	-1.571	-5.7167	0	0	1.0859e-08	4.2252e-07
SLC15A4	4	-1.9329	-5.7116	0	0	1.1194e-08	4.3462e-07
RABAC1	4	-1.4439	-5.7091	0	0	1.136e-08	4.4013e-07
CMA1	4	-1.3907	-5.7041	0	0	1.1696e-08	4.5216e-07
TMEM165	4	-1.2849	-5.6933	0	0	1.2459e-08	4.8021e-07
EPS8L1	4	-1.2999	-5.6931	0	0	1.2477e-08	4.8021e-07
TM7SF3	4	-0.86914	-5.6927	0.00072006	0.0085752	1.2501e-08	4.8021e-07
CKLF	4	-0.9328	-5.6868	0.00025479	0.0036624	1.2941e-08	4.9535e-07
LRRC56	4	-1.3823	-5.6867	0	0	1.295e-08	4.9535e-07
PODXL2	4	-0.89263	-5.6863	0.0004985	0.006383	1.2982e-08	4.9552e-07
GLG1	4	-0.99188	-5.6856	0.00017725	0.0030505	1.3035e-08	4.9647e-07
SMIM6	4	-1.1109	-5.6836	1.1078e-05	0.00027322	1.3188e-08	5.0125e-07
PRDX5	4	-1.0567	-5.6822	2.2156e-05	0.00044444	1.3297e-08	5.0435e-07
RXRG	4	-1.0219	-5.6661	7.7545e-05	0.001466	1.4606e-08	5.5282e-07
GDA	4	-0.69458	-5.6607	0.012463	0.077693	1.5076e-08	5.6943e-07
EXOC3	4	-1.0881	-5.6595	2.2156e-05	0.00044444	1.518e-08	5.7102e-07
FABP3	4	-1.1838	-5.6595	1.1078e-05	0.00027322	1.5182e-08	5.7102e-07
KRTAP5+AC0-9	1	-1.0425	-5.6556	2.2156e-05	0.00044444	1.5532e-08	5.8297e-07
MED16	4	-1.0634	-5.6544	2.2156e-05	0.00044444	1.5642e-08	5.8591e-07
KATNBL1	2	-1.3587	-5.6521	0	0	1.5852e-08	5.9253e-07
OR1L8	4	-0.89227	-5.6509	0.0004985	0.006383	1.5957e-08	5.9522e-07
TENC1	4	-1.3951	-5.649	0	0	1.6141e-08	6.0083e-07
TTC29	4	-1.2088	-5.6365	1.1078e-05	0.00027322	1.7356e-08	6.4475e-07
GTF3C5	4	-1.0861	-5.6352	2.2156e-05	0.00044444	1.7489e-08	6.4834e-07
GK2	4	-0.97648	-5.6339	0.0001994	0.0031196	1.7618e-08	6.5178e-07
ZNF75D	4	-1.061	-5.6276	2.2156e-05	0.00044444	1.8269e-08	6.7451e-07
COX4I1	4	-1.2115	-5.6218	1.1078e-05	0.00027322	1.8901e-08	6.9639e-07
LAMP1	4	-1.1041	-5.6168	2.2156e-05	0.00044444	1.9457e-08	7.1542e-07
EPB41L5	4	-0.94486	-5.6131	0.00021048	0.0031535	1.9873e-08	7.2924e-07
CT47B1	4	-0.94541	-5.6097	0.00021048	0.0031535	2.0267e-08	7.4218e-07
PKNOX2	4	-1.102	-5.6007	2.2156e-05	0.00044444	2.1343e-08	7.8001e-07
HIF1A	4	-0.94855	-5.6	0.00021048	0.0031535	2.1441e-08	7.8202e-07
HIVEP1	4	-1.1486	-5.599	1.1078e-05	0.00027322	2.1561e-08	7.8479e-07
PLAUR	4	-0.796	-5.5957	0.0026698	0.024655	2.1978e-08	7.9836e-07
ALX3	4	-1.2404	-5.5929	0	0	2.2326e-08	8.0939e-07
PPP1R15A	4	-1.5195	-5.5884	0	0	2.2919e-08	8.2922e-07
NR2C2AP	4	-1.3183	-5.5844	0	0	2.3448e-08	8.4667e-07
TMEM242	4	-1.0557	-5.5832	2.2156e-05	0.00044444	2.3617e-08	8.5107e-07
WDHD1	4	-1.0344	-5.5819	3.3234e-05	0.00065359	2.3784e-08	8.5499e-07
HCN1	4	-0.92541	-5.5817	0.00027695	0.003882	2.3821e-08	8.5499e-07
PTPN7	4	-1.2741	-5.5793	0	0	2.4151e-08	8.6502e-07
LAMC3	4	-0.87199	-5.579	0.00068683	0.0082943	2.4196e-08	8.6502e-07
SCGB3A1	4	-1.215	-5.5659	1.1078e-05	0.00027322	2.6075e-08	9.295e-07
MSR1	4	-1.3338	-5.5658	0	0	2.6102e-08	9.295e-07
PPM1N	4	-0.82086	-5.5561	0.0016838	0.017012	2.7584e-08	9.8031e-07
ANTXR1	4	-0.96866	-5.554	0.0001994	0.0031196	2.7926e-08	9.9051e-07
WAPAL	4	-0.97981	-5.5507	0.0001994	0.0031196	2.845e-08	1.0071e-06
ACOT11	4	-1.0399	-5.5486	3.3234e-05	0.00065359	2.8792e-08	1.0172e-06
PMM1	4	-1.4406	-5.5474	0	0	2.9001e-08	1.0226e-06
CLTB	4	-1.3756	-5.5467	0	0	2.9106e-08	1.0243e-06
MBD3	4	-0.98401	-5.5461	0.00018832	0.0031196	2.9211e-08	1.026e-06
ABCC2	4	-1.242	-5.5414	0	0	3.0001e-08	1.0517e-06
FBXL18	4	-1.4243	-5.5388	0	0	3.0454e-08	1.0655e-06
PHKB	4	-0.95964	-5.5362	0.0001994	0.0031196	3.0916e-08	1.0796e-06
TMEM106A	4	-1.0819	-5.5293	2.2156e-05	0.00044444	3.216e-08	1.1209e-06
KCNK16	4	-0.97419	-5.5279	0.0001994	0.0031196	3.2404e-08	1.1272e-06
DLGAP3	4	-1.2553	-5.5246	0	0	3.3025e-08	1.1466e-06
PNLIPRP3	4	-0.92751	-5.5221	0.00027695	0.003882	3.3497e-08	1.1608e-06
NDUFS8	4	-1.5068	-5.5159	0	0	3.471e-08	1.2005e-06
TMEM45B	4	-0.91358	-5.5141	0.00032126	0.0043446	3.5056e-08	1.2101e-06
FOXK1	4	-0.83947	-5.5131	0.001274	0.013814	3.5251e-08	1.2145e-06
FYB	4	-1.3756	-5.5064	0	0	3.663e-08	1.2596e-06
SOCS6	4	-1.2881	-5.5046	0	0	3.7e-08	1.27e-06
C3orf67	4	-0.90917	-5.5017	0.00033234	0.0044543	3.762e-08	1.2888e-06
NXN	4	-1.1467	-5.5009	1.1078e-05	0.00027322	3.7779e-08	1.2918e-06
SNX1	4	-1.0462	-5.499	2.2156e-05	0.00044444	3.8188e-08	1.3018e-06
HDAC10	4	-0.94261	-5.4987	0.00022156	0.0032547	3.8252e-08	1.3018e-06
KAT5	4	-1.0918	-5.4986	2.2156e-05	0.00044444	3.8289e-08	1.3018e-06
CYP4F12	4	-0.80064	-5.493	0.0024593	0.023029	3.9524e-08	1.3413e-06
RMND1	4	-0.95685	-5.4855	0.0001994	0.0031196	4.1235e-08	1.3967e-06
OR2AP1	4	-1.1847	-5.4829	1.1078e-05	0.00027322	4.1847e-08	1.4148e-06
SMAD6	4	-1.5478	-5.48	0	0	4.2533e-08	1.4353e-06
CES1	4	-1.0899	-5.4775	2.2156e-05	0.00044444	4.3131e-08	1.4528e-06
ALPK3	4	-1.4108	-5.4766	0	0	4.3365e-08	1.4579e-06
BCL7C	4	-1.3374	-5.4718	0	0	4.4552e-08	1.4951e-06
OR5AR1	4	-0.78175	-5.4706	0.0036003	0.031785	4.4856e-08	1.5025e-06
SELE	4	-1.118	-5.4675	1.1078e-05	0.00027322	4.5644e-08	1.526e-06
PHF19	4	-1.558	-5.4644	0	0	4.6446e-08	1.55e-06
VWA5B1	4	-0.8246	-5.4616	0.0016174	0.016648	4.7194e-08	1.572e-06
HTR3A	4	-1.4944	-5.4553	0	0	4.8901e-08	1.6259e-06
SMKR1	4	-1.1176	-5.4543	1.1078e-05	0.00027322	4.9153e-08	1.6313e-06
C1orf94	4	-1.042	-5.4514	2.2156e-05	0.00044444	4.9978e-08	1.6556e-06
TCHHL1	4	-0.85369	-5.4492	0.00097485	0.011076	5.0611e-08	1.6735e-06
ITCH	4	-1.2207	-5.4483	0	0	5.0852e-08	1.6784e-06
FAM186B	4	-0.96783	-5.4475	0.0001994	0.0031196	5.1074e-08	1.6826e-06
RND3	4	-0.86614	-5.4453	0.0007533	0.0089239	5.1713e-08	1.7006e-06
INHBC	4	-1.387	-5.444	0	0	5.2096e-08	1.7101e-06
HERC3	4	-0.87091	-5.4418	0.00069791	0.0084	5.2745e-08	1.7282e-06
NARFL	4	-0.827	-5.4358	0.001562	0.016198	5.4552e-08	1.7815e-06
PDK4	4	-1.6149	-5.4356	0	0	5.4625e-08	1.7815e-06
KRTAP19+AC0-5	1	-1.3062	-5.4354	0	0	5.4668e-08	1.7815e-06
CTR9	4	-1.1268	-5.4321	1.1078e-05	0.00027322	5.5682e-08	1.8113e-06
RC3H2	4	-1.1708	-5.4316	0.00025479	0.0036624	5.5844e-08	1.8133e-06
TFEC	4	-1.5492	-5.4303	0	0	5.627e-08	1.8239e-06
ORAI2	4	-0.94233	-5.4272	0.00022156	0.0032547	5.7232e-08	1.8517e-06
MARVELD1	4	-1.0614	-5.4269	2.2156e-05	0.00044444	5.734e-08	1.8519e-06
PRRX1	4	-0.9557	-5.4205	0.0001994	0.0031196	5.9417e-08	1.9155e-06
ARL5C	4	-0.84927	-5.416	0.0011299	0.012577	6.0931e-08	1.9609e-06
AGA	4	-1.1045	-5.4132	2.2156e-05	0.00044444	6.1925e-08	1.9893e-06
CSNK1A1L	4	-1.0936	-5.408	2.2156e-05	0.00044444	6.3727e-08	2.0436e-06
ARL8A	4	-0.58822	-5.4057	0.047701	0.18581	6.4572e-08	2.067e-06
ENO1	4	-0.73032	-5.4053	0.0074554	0.05337	6.4691e-08	2.0671e-06
CD180	4	-1.5164	-5.4031	0	0	6.5484e-08	2.0888e-06
EOGT	4	-0.9413	-5.3999	0.00022156	0.0032547	6.6673e-08	2.123e-06
SPAG8	4	-1.0319	-5.3914	4.4312e-05	0.0008658	6.9902e-08	2.2218e-06
LIMK1	4	-1.7449	-5.3894	0	0	7.0712e-08	2.2406e-06
GYLTL1B	4	-0.99788	-5.3893	0.00017725	0.0030505	7.074e-08	2.2406e-06
DES	4	-1.0987	-5.3875	2.2156e-05	0.00044444	7.143e-08	2.2585e-06
WBP11	4	-1.2919	-5.3869	0	0	7.1674e-08	2.2623e-06
SERP1	4	-0.87717	-5.3848	0.00063144	0.0077869	7.2528e-08	2.2852e-06
C9orf171	4	-1.0879	-5.3804	2.2156e-05	0.00044444	7.4309e-08	2.3372e-06
MCTP2	4	-0.85792	-5.3696	0.00087515	0.010128	7.8893e-08	2.4771e-06
HDDC3	4	-0.816	-5.3678	0.0018722	0.018592	7.969e-08	2.4978e-06
FAM120A	4	-1.358	-5.3665	0	0	8.0268e-08	2.5115e-06
SPIC	4	-1.3439	-5.3659	0	0	8.0526e-08	2.5153e-06
LASP1	4	-0.85729	-5.3585	0.00088623	0.010237	8.3898e-08	2.6161e-06
TSEN34	4	-1.0801	-5.3559	2.2156e-05	0.00044444	8.5143e-08	2.6503e-06
CEP68	4	-0.87897	-5.3521	0.00058713	0.0072603	8.6917e-08	2.7009e-06
CYP4F11	4	-0.97846	-5.3483	0.0001994	0.0031196	8.8793e-08	2.7544e-06
EIF2B2	4	-1.2877	-5.3467	0	0	8.9557e-08	2.7692e-06
SLC10A6	4	-0.95816	-5.3466	0.0001994	0.0031196	8.9603e-08	2.7692e-06
FAM110C	4	-0.56946	-5.3464	0.058768	0.21035	8.9731e-08	2.7692e-06
RAB14	4	-0.92129	-5.3427	0.00031018	0.0042748	9.1556e-08	2.8207e-06
MTX1	4	-1.3468	-5.3418	0	0	9.2028e-08	2.8304e-06
OR2L13	4	-0.89592	-5.3409	0.00045419	0.0059249	9.25e-08	2.8401e-06
FBXO5	4	-0.98158	-5.3378	0.0001994	0.0031196	9.4096e-08	2.8842e-06
CASQ2	4	-1.0823	-5.3341	2.2156e-05	0.00044444	9.6014e-08	2.938e-06
ITGAV	4	-0.97364	-5.3268	0.0001994	0.0031196	9.9976e-08	3.0499e-06
GABPB2	4	-1.401	-5.3267	0	0	1.0001e-07	3.0499e-06
ANKRD11	4	-0.68917	-5.3254	0.013316	0.081244	1.0072e-07	3.0664e-06
RBM25	4	-0.94455	-5.3231	0.00021048	0.0031535	1.0203e-07	3.1012e-06
SPINT1	4	-0.79095	-5.3211	0.0030243	0.027492	1.0313e-07	3.1293e-06
RABGAP1L	4	-0.60683	-5.317	0.03864	0.16379	1.0549e-07	3.1955e-06
ZBTB10	4	-1.4969	-5.3159	0	0	1.061e-07	3.2087e-06
CEP41	4	-1.0032	-5.3144	0.00015509	0.0028169	1.0703e-07	3.2313e-06
SMPD4	4	-0.75143	-5.3049	0.0055057	0.043029	1.1274e-07	3.3981e-06
TMED4	4	-1.0709	-5.3025	2.2156e-05	0.00044444	1.1423e-07	3.4371e-06
HNRNPH3	4	-1.0483	-5.2999	2.2156e-05	0.00044444	1.1587e-07	3.4809e-06
CCNA1	4	-0.7684	-5.2988	0.0043425	0.036347	1.1658e-07	3.4916e-06
FAM154B	1	-0.82335	-5.2987	0.0016395	0.016733	1.1662e-07	3.4916e-06
S100A14	4	-0.92135	-5.2972	0.00031018	0.0042748	1.1758e-07	3.5145e-06
CAMKV	4	-1.016	-5.2968	0.00011078	0.0020725	1.1784e-07	3.5166e-06
OC90	4	-0.94192	-5.2964	0.00022156	0.0032547	1.181e-07	3.5183e-06
DOK3	4	-0.96975	-5.2953	0.0001994	0.0031196	1.1884e-07	3.5346e-06
TTLL1	4	-1.0551	-5.2926	2.2156e-05	0.00044444	1.2061e-07	3.5814e-06
KRT17	4	-1.061	-5.2918	2.2156e-05	0.00044444	1.2113e-07	3.5909e-06
EML1	4	-1.0635	-5.2892	2.2156e-05	0.00044444	1.2285e-07	3.6359e-06
CLIC6	4	-0.72778	-5.2855	0.0076991	0.054681	1.2537e-07	3.7043e-06
PQLC1	4	-1.1485	-5.2818	1.1078e-05	0.00027322	1.2793e-07	3.7739e-06
NRG2	4	-1.6113	-5.2813	0	0	1.2825e-07	3.7773e-06
ATF2	4	-1.1636	-5.2798	1.1078e-05	0.00027322	1.2935e-07	3.8035e-06
FBXO8	4	-1.9641	-5.2773	0	0	1.3108e-07	3.8481e-06
SDHA	4	-0.88234	-5.2688	0.00057605	0.0071972	1.3735e-07	4.0256e-06
EVA1B	4	-1.2335	-5.2654	0	0	1.399e-07	4.0936e-06
BTAF1	4	-1.1388	-5.2632	1.1078e-05	0.00027322	1.4154e-07	4.1349e-06
PRR14	4	-1.0296	-5.2618	5.5389e-05	0.0010537	1.4262e-07	4.1597e-06
PAK7	4	-0.98444	-5.2605	0.00018832	0.0031196	1.4364e-07	4.1827e-06
ANAPC7	4	-1.1519	-5.2596	1.1078e-05	0.00027322	1.4435e-07	4.1942e-06
KRTAP4+AC0-12	1	-0.85467	-5.2594	0.0009527	0.010872	1.445e-07	4.1942e-06
UGT1A3	2	-1.4316	-5.2571	0	0	1.4633e-07	4.2405e-06
TOP2B	4	-0.6898	-5.2541	0.013238	0.081182	1.4875e-07	4.3037e-06
NCOA3	4	-1.4044	-5.249	0	0	1.5292e-07	4.4166e-06
ABCC6	4	-1.0391	-5.2487	3.3234e-05	0.00065359	1.5314e-07	4.4166e-06
CHD9	4	-0.94729	-5.2478	0.00021048	0.0031535	1.5392e-07	4.432e-06
SF3A2	4	-0.92509	-5.2435	0.00027695	0.003882	1.5756e-07	4.5295e-06
CCNYL1	4	-1.0744	-5.2419	2.2156e-05	0.00044444	1.5894e-07	4.562e-06
GLRA3	4	-1.8872	-5.237	0	0	1.6317e-07	4.676e-06
SOCS5	4	-0.81442	-5.2353	0.0019276	0.019058	1.6471e-07	4.7125e-06
LARP4B	4	-1.1847	-5.2346	1.1078e-05	0.00027322	1.6532e-07	4.7226e-06
FRMD3	4	-1.1892	-5.232	1.1078e-05	0.00027322	1.677e-07	4.7829e-06
C10orf76	4	-0.76485	-5.2296	0.004553	0.03762	1.6985e-07	4.8366e-06
RELL2	4	-0.79712	-5.2287	0.0026033	0.024152	1.7068e-07	4.8527e-06
HES6	4	-1.7689	-5.227	0	0	1.7233e-07	4.8918e-06
NAPG	4	-0.8077	-5.2223	0.0021491	0.020627	1.7672e-07	5.0085e-06
PRKAG2	4	-1.0584	-5.2206	2.2156e-05	0.00044444	1.7832e-07	5.046e-06
GPN3	4	-1.0292	-5.2188	5.5389e-05	0.0010537	1.801e-07	5.0886e-06
FGF20	4	-0.72138	-5.2145	0.0082863	0.05699	1.8429e-07	5.1988e-06
ZNF644	4	-0.7281	-5.2108	0.007688	0.054646	1.88e-07	5.2951e-06
COLEC10	4	-1.1142	-5.2095	1.1078e-05	0.00027322	1.8936e-07	5.325e-06
DDX20	4	-0.83501	-5.2088	0.0013737	0.014701	1.9004e-07	5.336e-06
TOX2	4	-1.0575	-5.1965	2.2156e-05	0.00044444	2.0306e-07	5.6926e-06
NAA38	4	-0.92931	-5.1957	0.00027695	0.003882	2.0399e-07	5.7099e-06
SYNGR4	4	-0.86343	-5.1943	0.00077545	0.0091384	2.0552e-07	5.7437e-06
GPBP1	4	-0.76032	-5.1897	0.0049186	0.039892	2.1068e-07	5.879e-06
ABCA7	4	-0.97952	-5.1891	0.0001994	0.0031196	2.1132e-07	5.8875e-06
CLEC9A	4	-0.94821	-5.1874	0.00021048	0.0031535	2.1322e-07	5.9314e-06
AHCTF1	4	-0.88509	-5.1847	0.00056497	0.0071279	2.1634e-07	6.0088e-06
CCDC64	4	-1.0224	-5.1833	7.7545e-05	0.001466	2.1805e-07	6.0423e-06
SOGA3	4	-1.213	-5.1831	1.1078e-05	0.00027322	2.1821e-07	6.0423e-06
FUZ	4	-0.87998	-5.1782	0.00058713	0.0072603	2.2404e-07	6.1942e-06
OR13C5	1	-1.2765	-5.1766	0	0	2.2592e-07	6.2367e-06
TLR8	4	-0.87624	-5.1753	0.00065359	0.008	2.2752e-07	6.2712e-06
ACSS3	4	-0.94186	-5.1741	0.00022156	0.0032547	2.2899e-07	6.3022e-06
ALG5	4	-1.4197	-5.1733	0	0	2.2998e-07	6.3197e-06
MIS12	4	-1.0733	-5.1728	2.2156e-05	0.00044444	2.3063e-07	6.3279e-06
SP3	4	-0.86391	-5.1698	0.00076437	0.0090137	2.3434e-07	6.42e-06
KIAA0226L	4	-1.2229	-5.1619	0	0	2.4446e-07	6.6775e-06
OR4K2	4	-1.3086	-5.1619	0	0	2.4448e-07	6.6775e-06
C6orf47	4	-0.82748	-5.1584	0.001562	0.016198	2.4908e-07	6.7928e-06
FAM50B	4	-0.61613	-5.148	0.034707	0.15358	2.6332e-07	7.1704e-06
NCOR2	4	-0.8284	-5.1409	0.0015177	0.015838	2.7346e-07	7.4354e-06
DEFB131	1	-1.432	-5.1355	0	0	2.8145e-07	7.6411e-06
RECQL	4	-1.4577	-5.1338	0	0	2.8389e-07	7.6938e-06
LTA	4	-0.96518	-5.1336	0.0001994	0.0031196	2.8425e-07	7.6938e-06
RUNX3	4	-1.2649	-5.1329	0	0	2.8535e-07	7.712e-06
MARVELD2	4	-0.66054	-5.1271	0.019597	0.10536	2.9424e-07	7.9374e-06
MIER3	4	-0.78246	-5.1269	0.003556	0.031455	2.9456e-07	7.9374e-06
CIT	4	-1.1274	-5.1236	1.1078e-05	0.00027322	2.9973e-07	8.0645e-06
TNPO1	4	-0.92996	-5.1215	0.00027695	0.003882	3.0316e-07	8.1447e-06
HLA+AC0-DOB	4	-1.1601	-5.1194	1.1078e-05	0.00027322	3.0648e-07	8.2217e-06
CREB3L1	4	-0.63374	-5.1185	0.02775	0.13268	3.0804e-07	8.2511e-06
LY6G6F	4	-1.4133	-5.1119	0	0	3.1887e-07	8.5288e-06
PVRL3	4	-0.65889	-5.1083	0.020029	0.10651	3.25e-07	8.6797e-06
TOP1MT	4	-0.86615	-5.1036	0.0007533	0.0089239	3.3325e-07	8.887e-06
UPK1A	4	-1.0289	-5.1016	5.5389e-05	0.0010537	3.3681e-07	8.9687e-06
DAXX	4	-1.0681	-5.1009	2.2156e-05	0.00044444	3.3808e-07	8.9892e-06
VSTM2L	4	-1.2327	-5.0994	0	0	3.4068e-07	9.0451e-06
LRP6	4	-1.7914	-5.0963	0	0	3.4636e-07	9.1699e-06
MRC2	4	-1.1321	-5.0963	1.1078e-05	0.00027322	3.464e-07	9.1699e-06
GLE1	4	-0.85091	-5.0934	0.0010967	0.012375	3.5165e-07	9.2952e-06
RDH10	4	-1.2119	-5.0913	1.1078e-05	0.00027322	3.5559e-07	9.3858e-06
GPR84	4	-0.57227	-5.0858	0.056951	0.20609	3.6616e-07	9.6507e-06
TIMM8B	4	-0.75797	-5.0855	0.0050847	0.040746	3.6675e-07	9.6521e-06
TXK	4	-1.1066	-5.0849	2.2156e-05	0.00044444	3.6778e-07	9.665e-06
SSFA2	4	-0.81	-5.082	0.0020494	0.01986	3.7345e-07	9.7998e-06
FAM189B	4	-1.59	-5.0812	0	0	3.7507e-07	9.8279e-06
PPP6R3	4	-0.66	-5.0784	0.019752	0.10572	3.8066e-07	9.9601e-06
RARS	4	-0.88963	-5.0755	0.0004985	0.006383	3.8642e-07	1.0096e-05
OLFML2B	4	-1.5003	-5.0728	0	0	3.9202e-07	1.0228e-05
LYRM7	4	-0.82377	-5.0694	0.0016284	0.016705	3.9902e-07	1.0395e-05
RALB	4	-1.3759	-5.0667	0	0	4.0483e-07	1.0531e-05
C20orf195	4	-0.93527	-5.0642	0.00025479	0.0036624	4.1017e-07	1.0655e-05
JUP	4	-0.82802	-5.0586	0.0015509	0.016148	4.223e-07	1.0954e-05
STX7	4	-0.93403	-5.0515	0.00025479	0.0036624	4.384e-07	1.1356e-05
ACOX3	4	-1.5348	-5.0509	0	0	4.3976e-07	1.1374e-05
NPBWR2	4	-0.95322	-5.0499	0.00021048	0.0031535	4.4198e-07	1.1416e-05
C2CD5	4	-1.1294	-5.0459	1.1078e-05	0.00027322	4.5146e-07	1.1644e-05
SUN5	4	-0.90447	-5.0435	0.00035449	0.0047267	4.5706e-07	1.1771e-05
INPP5F	4	-0.66025	-5.0415	0.019696	0.10558	4.6193e-07	1.188e-05
OR7D4	4	-1.2068	-5.0411	1.1078e-05	0.00027322	4.6294e-07	1.1889e-05
RBX1	4	-0.70403	-5.0382	0.010934	0.070677	4.6996e-07	1.2052e-05
CD69	4	-0.66548	-5.0374	0.018367	0.10097	4.7196e-07	1.2086e-05
C1QL1	4	-0.83955	-5.035	0.001274	0.013814	4.7789e-07	1.2221e-05
CRIP2	4	-0.84931	-5.0323	0.0011299	0.012577	4.8463e-07	1.2364e-05
HFM1	4	-1.4474	-5.0322	0	0	4.8487e-07	1.2364e-05
SRY	4	-1.4143	-5.0315	0	0	4.8673e-07	1.2394e-05
FAM181A	4	-0.83106	-5.0286	0.0014623	0.015421	4.9419e-07	1.2566e-05
MCOLN2	4	-1.1065	-5.0261	2.2156e-05	0.00044444	5.0054e-07	1.271e-05
C3orf56	4	-0.85054	-5.0257	0.0011078	0.012484	5.0155e-07	1.2718e-05
SLC6A5	4	-1.0716	-5.0241	2.2156e-05	0.00044444	5.059e-07	1.281e-05
ELMO2	4	-0.90022	-5.023	0.0003988	0.0052326	5.088e-07	1.2865e-05
CISD2	4	-0.89082	-5.0208	0.0004985	0.006383	5.1462e-07	1.2994e-05
CYP2S1	4	-0.94528	-5.0202	0.00021048	0.0031535	5.1621e-07	1.3004e-05
C20orf144	4	-0.8487	-5.0201	0.0011299	0.012577	5.1642e-07	1.3004e-05
EFCAB3	4	-1.3212	-5.0194	0	0	5.1821e-07	1.3026e-05
ATN1	4	-1.2576	-5.0192	0	0	5.1876e-07	1.3026e-05
RNF113A	4	-1.6409	-5.0171	0	0	5.2461e-07	1.3155e-05
ADAMTS3	4	-0.99194	-5.0154	0.00017725	0.0030505	5.293e-07	1.3254e-05
SLC28A2	4	-1.0672	-5.0133	2.2156e-05	0.00044444	5.3508e-07	1.3368e-05
WDR74	4	-0.87332	-5.0132	0.00066467	0.0080483	5.3538e-07	1.3368e-05
VTCN1	4	-0.93599	-5.0129	0.00025479	0.0036624	5.361e-07	1.3368e-05
OR10T2	4	-0.72168	-5.0125	0.0082641	0.056881	5.3725e-07	1.3379e-05
MKX	4	-0.85993	-5.0092	0.00081976	0.0095731	5.4662e-07	1.3593e-05
RFT1	4	-0.93812	-5.0079	0.00024371	0.0035628	5.5026e-07	1.3665e-05
TREM1	4	-0.94172	-5.0043	0.00022156	0.0032547	5.6072e-07	1.3895e-05
TRIM38	4	-0.90818	-5.0042	0.00033234	0.0044543	5.6108e-07	1.3895e-05
USP46	4	-0.7982	-5.0034	0.0025811	0.023971	5.6326e-07	1.393e-05
CARD9	4	-1.083	-5.0031	2.2156e-05	0.00044444	5.6405e-07	1.3931e-05
MED31	4	-1.134	-4.9985	1.1078e-05	0.00027322	5.7789e-07	1.4253e-05
LAMTOR2	4	-1.4023	-4.9972	0	0	5.8165e-07	1.4311e-05
CST7	4	-1.346	-4.9972	0	0	5.8182e-07	1.4311e-05
SERPINB3	4	-2.4452	-4.9966	0	0	5.8347e-07	1.4332e-05
AP1M1	4	-0.98517	-4.9945	0.00018832	0.0031196	5.898e-07	1.4468e-05
GPR98	4	-0.7318	-4.9942	0.0073225	0.052791	5.9072e-07	1.4471e-05
SGCG	4	-0.85602	-4.993	0.00094162	0.010814	5.9441e-07	1.4541e-05
MAPK6	4	-0.89143	-4.9916	0.0004985	0.006383	5.987e-07	1.4626e-05
RNF151	4	-0.84701	-4.9903	0.0011743	0.013006	6.0276e-07	1.4706e-05
TYRP1	4	-0.85882	-4.9893	0.000853	0.0099035	6.0587e-07	1.4762e-05
BTNL3	4	-0.91044	-4.9831	0.00033234	0.0044543	6.2577e-07	1.5226e-05
SLC25A33	4	-0.57554	-4.9824	0.054991	0.20249	6.2785e-07	1.5237e-05
SLC29A1	4	-0.83835	-4.9824	0.0013072	0.014132	6.2792e-07	1.5237e-05
HIST1H1A	4	-1.1727	-4.9766	1.1078e-05	0.00027322	6.4695e-07	1.5678e-05
TMEM256	4	-1.7268	-4.9733	0	0	6.5814e-07	1.5928e-05
SPATA9	4	-0.82668	-4.968	0.0015731	0.016303	6.7649e-07	1.635e-05
ATP10B	4	-1.1569	-4.9658	1.1078e-05	0.00027322	6.8426e-07	1.6515e-05
ZNF146	4	-1.1236	-4.9642	1.1078e-05	0.00027322	6.8992e-07	1.663e-05
CYP27A1	4	-0.95042	-4.9613	0.00021048	0.0031535	7.0026e-07	1.6857e-05
IL10	4	-1.1121	-4.9597	1.1078e-05	0.00027322	7.061e-07	1.6975e-05
RGS2	4	-1.1813	-4.9569	1.1078e-05	0.00027322	7.1617e-07	1.7194e-05
SMC3	4	-0.80066	-4.9505	0.0024482	0.022973	7.4016e-07	1.7746e-05
KRT71	4	-1.1982	-4.9485	1.1078e-05	0.00027322	7.4774e-07	1.7904e-05
DCTN5	4	-1.0934	-4.9457	2.2156e-05	0.00044444	7.5889e-07	1.8142e-05
CCDC163P	4	-0.73334	-4.9454	0.0071674	0.051864	7.597e-07	1.8142e-05
PLA2G2E	4	-1.1651	-4.9426	1.1078e-05	0.00027322	7.7093e-07	1.8386e-05
RPL27A	4	-0.87405	-4.9394	0.00066467	0.0080483	7.8358e-07	1.8663e-05
CIB2	4	-0.90202	-4.9388	0.00037665	0.0050111	7.8606e-07	1.8698e-05
LAGE3	4	-0.97918	-4.9383	0.0001994	0.0031196	7.8796e-07	1.8718e-05
RPA3+AC0-AS1	4	-0.99011	-4.9359	0.00017725	0.0030505	7.977e-07	1.8925e-05
RAB36	4	-0.75279	-4.9355	0.0054171	0.042633	7.9942e-07	1.8941e-05
C17orf74	4	-0.64723	-4.9326	0.023396	0.11833	8.1156e-07	1.9203e-05
TNPO3	4	-0.92609	-4.9312	0.00027695	0.003882	8.1738e-07	1.9315e-05
ZNF850	4	-0.64827	-4.93	0.022953	0.11667	8.2235e-07	1.9407e-05
THBS3	4	-0.99089	-4.9293	0.00017725	0.0030505	8.2524e-07	1.945e-05
SUPT20H	4	-0.5996	-4.9286	0.042041	0.17164	8.2801e-07	1.949e-05
MAGED1	4	-0.85414	-4.9248	0.00097485	0.011076	8.4465e-07	1.9856e-05
NPM2	4	-0.85042	-4.9234	0.0011299	0.012577	8.5045e-07	1.9966e-05
TMEM229A	4	-0.94365	-4.9216	0.00022156	0.0032547	8.5836e-07	2.0126e-05
BDP1	4	-0.90978	-4.9151	0.0022599	0.021474	8.8747e-07	2.0781e-05
TMEM229B	4	-0.79309	-4.9133	0.0029135	0.026673	8.9558e-07	2.0944e-05
NHS	4	-0.64023	-4.91	0.025457	0.12506	9.1075e-07	2.1271e-05
NELFE	4	-0.85253	-4.9051	0.0010081	0.011425	9.3393e-07	2.1771e-05
OBSCN	4	-0.96714	-4.9049	0.0001994	0.0031196	9.3456e-07	2.1771e-05
ELL3	4	-0.67072	-4.8981	0.017193	0.096638	9.6761e-07	2.2512e-05
SEC14L3	4	-1.4003	-4.8954	0	0	9.812e-07	2.2799e-05
MYH14	4	-1.4575	-4.8818	0	0	1.0511e-06	2.4391e-05
CSTA	3	-1.1781	-4.8801	1.1078e-05	0.00027322	1.0603e-06	2.4574e-05
NT5DC2	4	-0.61531	-4.8778	0.034995	0.15414	1.0728e-06	2.4831e-05
CEP85L	4	-0.98836	-4.8752	0.00017725	0.0030505	1.0869e-06	2.5125e-05
PTPRZ1	4	-1.5967	-4.8701	0	0	1.1155e-06	2.5754e-05
PTPRD	4	-1.3778	-4.8677	0	0	1.1288e-06	2.6027e-05
CSRNP1	4	-0.78351	-4.8668	0.0035228	0.031268	1.134e-06	2.6114e-05
NOLC1	4	-0.9538	-4.8665	0.00021048	0.0031535	1.1361e-06	2.613e-05
PSEN1	4	-1.026	-4.8657	5.5389e-05	0.0010537	1.1404e-06	2.6195e-05
ANGPTL1	4	-0.95181	-4.8617	0.00021048	0.0031535	1.1639e-06	2.6701e-05
QARS	4	-0.81287	-4.8595	0.0019386	0.019115	1.177e-06	2.6967e-05
GAS7	4	-1.2912	-4.8589	0	0	1.1802e-06	2.7004e-05
GNGT1	4	-0.79421	-4.8561	0.0027695	0.025419	1.1973e-06	2.7362e-05
AHNAK	4	-0.95433	-4.8535	0.00021048	0.0031535	1.213e-06	2.7686e-05
UBA5	4	-0.82061	-4.8499	0.0016949	0.017105	1.2349e-06	2.8151e-05
ALG9	4	-0.6107	-4.8494	0.036956	0.15914	1.2381e-06	2.8187e-05
ERGIC1	4	-0.87523	-4.8475	0.00066467	0.0080483	1.2503e-06	2.8429e-05
TMEM59L	4	-0.59491	-4.846	0.044023	0.17639	1.2596e-06	2.8605e-05
GPR83	4	-0.62151	-4.8434	0.032414	0.14674	1.2761e-06	2.8943e-05
RUSC2	4	-0.81675	-4.843	0.00185	0.018402	1.2791e-06	2.8974e-05
SNAPC4	4	-0.84068	-4.8425	0.0012629	0.013727	1.282e-06	2.9003e-05
SH2D1B	4	-1.3173	-4.84	0	0	1.2984e-06	2.9339e-05
C1QB	4	-1.2618	-4.8379	0	0	1.3124e-06	2.9618e-05
SLC25A39	4	-0.72753	-4.8365	0.0077434	0.05491	1.3216e-06	2.9788e-05
NUDT16L1	4	-0.87317	-4.8325	0.00066467	0.0080483	1.348e-06	3.0333e-05
C1orf172	4	-1.2379	-4.8324	0	0	1.3491e-06	3.0333e-05
CHEK1	4	-1.1919	-4.8318	1.1078e-05	0.00027322	1.3531e-06	3.0385e-05
CACNA2D3	4	-0.83775	-4.8264	0.0013404	0.014448	1.3904e-06	3.1184e-05
NSUN4	4	-1.0407	-4.825	3.3234e-05	0.00065359	1.4002e-06	3.1365e-05
ZNF133	4	-1.3976	-4.8238	0	0	1.4088e-06	3.1516e-05
CAPN9	4	-1.4336	-4.8168	0	0	1.4587e-06	3.2593e-05
FOXD3	4	-0.94438	-4.8142	0.00021048	0.0031535	1.4779e-06	3.2972e-05
PRKCSH	4	-1.1962	-4.814	1.1078e-05	0.00027322	1.4793e-06	3.2972e-05
TIGD5	4	-1.0824	-4.8123	2.2156e-05	0.00044444	1.4919e-06	3.3212e-05
TGFBR2	4	-0.9502	-4.8087	0.00021048	0.0031535	1.5193e-06	3.378e-05
TERT	4	-0.82933	-4.8061	0.0014955	0.015661	1.539e-06	3.4176e-05
DAP	4	-1.2266	-4.8044	0	0	1.5522e-06	3.4426e-05
FZD5	4	-1.2299	-4.8019	0	0	1.5716e-06	3.4815e-05
SASH3	4	-1.2375	-4.8009	0	0	1.5794e-06	3.4944e-05
SLC24A3	4	-0.99703	-4.7998	0.00017725	0.0030505	1.5882e-06	3.5097e-05
C6orf57	4	-1.2485	-4.7922	0	0	1.6493e-06	3.6402e-05
GNA15	4	-0.65511	-4.7918	0.021037	0.10961	1.6525e-06	3.6428e-05
HEMK1	4	-1.1566	-4.7907	1.1078e-05	0.00027322	1.662e-06	3.6592e-05
ACPT	4	-1.1944	-4.7896	1.1078e-05	0.00027322	1.6713e-06	3.6721e-05
NUP54	4	-1.0071	-4.7895	0.00015509	0.0028169	1.6719e-06	3.6721e-05
DCP1B	4	-0.86698	-4.7873	0.00073114	0.0086899	1.69e-06	3.6988e-05
CAMKK2	4	-1.11	-4.7873	1.1078e-05	0.00027322	1.6901e-06	3.6988e-05
BCL9L	4	-1.0799	-4.7873	2.2156e-05	0.00044444	1.6902e-06	3.6988e-05
RIOK3	4	-1.0494	-4.7858	2.2156e-05	0.00044444	1.7033e-06	3.7229e-05
HACE1	4	-0.6684	-4.7839	0.017658	0.098183	1.7193e-06	3.7533e-05
CASS4	4	-1.1367	-4.7811	1.1078e-05	0.00027322	1.7432e-06	3.7989e-05
CD320	4	-0.81673	-4.781	0.00185	0.018402	1.7444e-06	3.7989e-05
TRAM1L1	4	-0.9311	-4.7805	0.00027695	0.003882	1.7482e-06	3.8027e-05
UXS1	4	-1.1785	-4.7802	1.1078e-05	0.00027322	1.7511e-06	3.8043e-05
PXDC1	4	-1.603	-4.7797	0	0	1.7556e-06	3.8095e-05
TSPYL5	4	-0.93237	-4.7779	0.00025479	0.0036624	1.7713e-06	3.839e-05
CDX1	4	-0.58192	-4.7735	0.05139	0.19483	1.8105e-06	3.9193e-05
PTP4A1	4	-0.88707	-4.7728	0.00052066	0.0066244	1.8171e-06	3.9289e-05
MAP7D2	4	-1.7552	-4.7711	0	0	1.8319e-06	3.9533e-05
CYP4F3	4	-1.2165	-4.771	1.1078e-05	0.00027322	1.8328e-06	3.9533e-05
SPDL1	4	-0.78807	-4.7705	0.0032126	0.029	1.838e-06	3.9598e-05
FAM177B	4	-1.3512	-4.7685	0	0	1.8556e-06	3.9898e-05
MTPN	4	-0.80692	-4.7685	0.0021934	0.020963	1.8563e-06	3.9898e-05
SCPEP1	4	-1.2314	-4.767	0	0	1.8703e-06	4.015e-05
MRPL2	4	-0.86798	-4.7649	0.00072006	0.0085752	1.8899e-06	4.0524e-05
TMEM185A	4	-1.6079	-4.7631	0	0	1.9061e-06	4.0822e-05
LUZP2	4	-0.76181	-4.7565	0.004841	0.039548	1.97e-06	4.214e-05
S100Z	4	-0.73695	-4.7528	0.0067797	0.049776	2.006e-06	4.2813e-05
ZSCAN30	4	-1.0955	-4.7528	2.2156e-05	0.00044444	2.0062e-06	4.2813e-05
VDR	4	-0.74835	-4.748	0.005694	0.04395	2.054e-06	4.3781e-05
NOP16	4	-0.67571	-4.7476	0.016019	0.091868	2.0588e-06	4.3832e-05
DMXL2	4	-1.419	-4.7449	0	0	2.0859e-06	4.4356e-05
RHOU	4	-0.99481	-4.7409	0.00017725	0.0030505	2.1281e-06	4.52e-05
AMPD3	4	-1.3015	-4.7385	0	0	2.1536e-06	4.5688e-05
ENOX2	4	-0.64322	-4.7374	0.024571	0.12247	2.1653e-06	4.5864e-05
EIF4E3	4	-0.70281	-4.7372	0.011211	0.072157	2.1669e-06	4.5864e-05
VPS9D1	4	-1.1411	-4.7368	1.1078e-05	0.00027322	2.1712e-06	4.5901e-05
ADAMTS12	4	-0.81056	-4.7335	0.0020162	0.019686	2.2066e-06	4.6594e-05
C4A	2	-0.6631	-4.7293	0.018821	0.1025	2.253e-06	4.7519e-05
SAMD15	4	-0.94483	-4.7263	0.00021048	0.0031535	2.2867e-06	4.8173e-05
VPS33B	4	-0.71842	-4.7243	0.008674	0.058961	2.3092e-06	4.859e-05
VPS8	4	-0.80068	-4.7184	0.0024482	0.022973	2.377e-06	4.9906e-05
TMEM203	4	-1.0007	-4.7184	0.00016617	0.002991	2.3773e-06	4.9906e-05
HHLA2	4	-0.93744	-4.7169	0.00024371	0.0035628	2.3949e-06	5.0218e-05
CABP1	4	-1.3569	-4.7165	0	0	2.3991e-06	5.0247e-05
MYL10	4	-1.0153	-4.7155	0.00011078	0.0020725	2.4115e-06	5.045e-05
PLRG1	4	-0.62397	-4.7143	0.031472	0.14421	2.4258e-06	5.0674e-05
SLC45A2	4	-0.59146	-4.7139	0.04584	0.1809	2.4306e-06	5.0674e-05
RAB4B	4	-1.3147	-4.7139	0	0	2.4307e-06	5.0674e-05
CDK5R1	4	-0.92986	-4.7092	0.00027695	0.003882	2.4868e-06	5.1784e-05
LONRF1	4	-1.1425	-4.7076	1.1078e-05	0.00027322	2.506e-06	5.2124e-05
KLHDC2	4	-1.2344	-4.7064	0	0	2.5212e-06	5.238e-05
ATG12	4	-0.93883	-4.7041	0.00022156	0.0032547	2.5498e-06	5.2884e-05
XRCC6	4	-0.75701	-4.704	0.0051512	0.04115	2.5513e-06	5.2884e-05
ARL4A	2	-1.3632	-4.7037	0	0	2.5544e-06	5.2886e-05
TNFRSF10A	4	-1.2889	-4.7021	0	0	2.5754e-06	5.326e-05
FOXJ3	4	-0.96749	-4.7	0.0001994	0.0031196	2.6013e-06	5.3701e-05
CDC20	4	-0.84766	-4.6996	0.0011632	0.012915	2.6062e-06	5.3701e-05
KCNMB3	4	-0.97368	-4.6995	0.0001994	0.0031196	2.6076e-06	5.3701e-05
PCGF3	4	-0.97706	-4.6995	0.0001994	0.0031196	2.6086e-06	5.3701e-05
MYBPC3	4	-0.67119	-4.699	0.01706	0.09607	2.6148e-06	5.3713e-05
ITGA10	4	-0.65688	-4.6989	0.020549	0.10829	2.6152e-06	5.3713e-05
CNOT1	4	-0.93533	-4.6987	0.00025479	0.0036624	2.6184e-06	5.3718e-05
NABP2	4	-0.59912	-4.6972	0.042196	0.17187	2.6372e-06	5.4044e-05
OR2T10	4	-1.1154	-4.6968	1.1078e-05	0.00027322	2.6433e-06	5.4107e-05
MSANTD1	4	-0.67903	-4.6948	0.015343	0.089355	2.6682e-06	5.4555e-05
SFRP5	4	-0.75214	-4.694	0.0054614	0.04287	2.679e-06	5.4714e-05
TALDO1	4	-1.1646	-4.6895	0	0	2.7392e-06	5.5877e-05
PCDHB8	3	-0.86912	-4.6892	0.00072006	0.0085752	2.7421e-06	5.5877e-05
MECP2	4	-0.82009	-4.6847	0.0017281	0.017382	2.803e-06	5.7053e-05
ANXA5	4	-0.55393	-4.684	0.069348	0.23057	2.8127e-06	5.7184e-05
NUDT18	1	-0.97982	-4.6781	0.0001994	0.0031196	2.8953e-06	5.8798e-05
RRM2	4	-0.66015	-4.677	0.019696	0.10558	2.9104e-06	5.9039e-05
MCU	4	-1.4193	-4.6767	0	0	2.9147e-06	5.906e-05
PDZK1IP1	4	-0.82443	-4.6763	0.0016284	0.016705	2.9215e-06	5.9131e-05
ARHGAP30	4	-0.64515	-4.675	0.023939	0.12032	2.9399e-06	5.9436e-05
BCL10	4	-1.001	-4.6739	0.00016617	0.002991	2.9549e-06	5.9672e-05
KLF10	4	-0.59522	-4.6736	0.043835	0.17598	2.9596e-06	5.9701e-05
TMEM179	4	-0.78362	-4.6706	0.0035117	0.031216	3.0032e-06	6.0513e-05
PIK3C3	4	-1.2435	-4.6685	0	0	3.0344e-06	6.1074e-05
SLC35B1	4	-0.49503	-4.6677	0.12673	0.32417	3.0463e-06	6.1245e-05
MRVI1	4	-1.6307	-4.6664	0	0	3.0655e-06	6.1563e-05
TMEM132D	4	-0.85507	-4.6634	0.0009527	0.010872	3.1103e-06	6.2393e-05
TLE1	4	-0.80686	-4.6621	0.0021934	0.020963	3.1294e-06	6.2706e-05
SMPDL3B	4	-0.53929	-4.6618	0.081168	0.25335	3.1347e-06	6.2743e-05
FAM35A	4	-1.1835	-4.6577	1.1078e-05	0.00027322	3.198e-06	6.3939e-05
MESDC1	4	-1.6639	-4.6544	0	0	3.2488e-06	6.4883e-05
ESM1	4	-0.87691	-4.6531	0.00063144	0.0077869	3.27e-06	6.5203e-05
FGD2	4	-1.0969	-4.653	2.2156e-05	0.00044444	3.2721e-06	6.5203e-05
UBXN1	4	-0.64046	-4.6465	0.025357	0.12471	3.3759e-06	6.7199e-05
LNPEP	4	-0.87642	-4.6461	0.00065359	0.008	3.3823e-06	6.7251e-05
SLC30A8	4	-0.73339	-4.6447	0.0071563	0.051804	3.4062e-06	6.7651e-05
SRXN1	4	-0.80858	-4.6443	0.0020937	0.020182	3.413e-06	6.7661e-05
PROK2	4	-1.1062	-4.6442	2.2156e-05	0.00044444	3.4142e-06	6.7661e-05
IRF6	4	-0.62702	-4.6427	0.030287	0.14093	3.4393e-06	6.8085e-05
VCX2	2	-0.65294	-4.6419	0.021713	0.1121	3.4522e-06	6.8265e-05
FOXL2	4	-0.671	-4.6414	0.01716	0.096511	3.4605e-06	6.8354e-05
WDR49	4	-0.74865	-4.6382	0.005683	0.043921	3.5154e-06	6.9363e-05
ADRBK1	4	-0.66072	-4.6379	0.019541	0.10525	3.5195e-06	6.9369e-05
AGXT2	4	-0.46045	-4.6346	0.17427	0.38683	3.5758e-06	7.0401e-05
FAM43B	4	-1.2918	-4.6337	0	0	3.5927e-06	7.0656e-05
SPSB3	4	-0.77121	-4.6304	0.0041874	0.035476	3.6488e-06	7.1682e-05
GSG1	4	-1.1598	-4.6298	1.1078e-05	0.00027322	3.6596e-06	7.1772e-05
ITIH1	4	-0.99719	-4.6297	0.00017725	0.0030505	3.6613e-06	7.1772e-05
PSMF1	4	-0.78794	-4.6293	0.0032126	0.029	3.6693e-06	7.185e-05
OR4K14	4	-0.68391	-4.6289	0.014401	0.086036	3.677e-06	7.1922e-05
OR14J1	4	-0.80923	-4.6255	0.0020716	0.020032	3.7366e-06	7.301e-05
KCNQ5	4	-0.83806	-4.6194	0.0013183	0.014243	3.8483e-06	7.511e-05
PPM1A	4	-0.83325	-4.613	0.0014069	0.014959	3.9691e-06	7.7384e-05
DNAJC2	4	-0.85147	-4.6111	0.0010524	0.011897	4.0054e-06	7.8007e-05
ENAH	4	-0.73083	-4.6071	0.0073889	0.053105	4.083e-06	7.9424e-05
MOGAT3	4	-0.85437	-4.6069	0.0009527	0.010872	4.0869e-06	7.9424e-05
UBE3B	4	-0.82308	-4.6062	0.0016395	0.016733	4.101e-06	7.9613e-05
ACBD6	4	-1.0781	-4.6026	2.2156e-05	0.00044444	4.1723e-06	8.091e-05
CHRM4	4	-0.88156	-4.6019	0.00057605	0.0071972	4.1873e-06	8.1113e-05
ZNF681	3	-0.99879	-4.6002	0.00017725	0.0030505	4.2212e-06	8.1682e-05
PDDC1	4	-1.7395	-4.5931	0	0	4.3662e-06	8.4397e-05
GSTA3	1	-0.79756	-4.5926	0.0025811	0.023971	4.3779e-06	8.4534e-05
NAPB	4	-0.86546	-4.5921	0.0007533	0.0089239	4.3882e-06	8.4641e-05
ZNF839	4	-0.97741	-4.5915	0.0001994	0.0031196	4.4017e-06	8.4762e-05
SOWAHD	4	-0.46608	-4.5914	0.16595	0.37719	4.4038e-06	8.4762e-05
GATAD2B	4	-0.64636	-4.5905	0.023651	0.11935	4.4216e-06	8.5013e-05
RPF1	4	-0.74731	-4.5897	0.0057937	0.044549	4.4393e-06	8.5262e-05
HLA+AC0-DPB1	4	-0.82885	-4.5867	0.0015066	0.01575	4.5025e-06	8.6386e-05
SLC9A3	4	-0.61727	-4.5852	0.034098	0.15163	4.5365e-06	8.6946e-05
EML6	4	-0.99457	-4.5847	0.00017725	0.0030505	4.5458e-06	8.703e-05
METTL17	4	-0.71194	-4.5834	0.0097264	0.064535	4.574e-06	8.7478e-05
MRPL3	4	-0.80979	-4.5829	0.0020494	0.01986	4.5848e-06	8.7591e-05
NDUFS2	4	-0.66075	-4.5811	0.019541	0.10525	4.6247e-06	8.826e-05
ACPP	4	-0.69299	-4.5802	0.01274	0.078917	4.6454e-06	8.8476e-05
OR51G2	4	-0.90599	-4.5802	0.00034341	0.004596	4.6458e-06	8.8476e-05
EGFL8	4	-0.70105	-4.5795	0.01141	0.073024	4.6608e-06	8.8669e-05
BAK1	4	-0.63853	-4.5792	0.026133	0.12731	4.6666e-06	8.8685e-05
ANKAR	4	-0.76198	-4.579	0.00483	0.039511	4.6717e-06	8.8689e-05
LILRB4	4	-0.8751	-4.5779	0.00066467	0.0080483	4.6964e-06	8.9063e-05
XIRP2	4	-1.0986	-4.5749	2.2156e-05	0.00044444	4.7636e-06	9.0244e-05
C1orf86	4	-0.97991	-4.5744	0.0001994	0.0031196	4.7766e-06	9.0394e-05
KCNH3	4	-0.81429	-4.5732	0.0019276	0.019058	4.8031e-06	9.0801e-05
PPP1R12B	4	-0.55911	-4.5728	0.065592	0.22321	4.8124e-06	9.0882e-05
PTGER1	4	-0.8086	-4.5695	0.0020937	0.020182	4.8889e-06	9.2229e-05
LRFN2	4	-0.81689	-4.5691	0.0018389	0.018332	4.8993e-06	9.2317e-05
C1orf229	4	-0.74675	-4.5689	0.005838	0.044737	4.9037e-06	9.2317e-05
XPNPEP3	4	-1.5668	-4.5594	0	0	5.1289e-06	9.6455e-05
RFX4	4	-0.56239	-4.5587	0.063443	0.2192	5.1468e-06	9.6691e-05
EPHA1	4	-1.211	-4.5584	1.1078e-05	0.00027322	5.1552e-06	9.6749e-05
PIAS1	4	-0.72303	-4.5575	0.022477	0.11473	5.176e-06	9.7038e-05
MPP1	4	-0.87181	-4.5556	0.00068683	0.0082943	5.2237e-06	9.7831e-05
USP38	4	-0.64732	-4.5522	0.02333	0.11815	5.31e-06	9.9344e-05
SLC25A32	4	-0.62818	-4.5502	0.029944	0.14001	5.3585e-06	0.00010015
PLIN3	4	-0.96339	-4.5486	0.0001994	0.0031196	5.4001e-06	0.00010082
AC009892.10	1	-1.0123	-4.5482	0.00012186	0.0022634	5.4106e-06	0.00010091
CNTD1	4	-0.64783	-4.5474	0.023208	0.11776	5.4326e-06	0.00010119
PLD5	4	-1.1207	-4.5472	1.1078e-05	0.00027322	5.4369e-06	0.00010119
BOLA3	4	-0.82322	-4.5456	0.0016395	0.016733	5.4778e-06	0.00010185
TCEA1	4	-0.72811	-4.5443	0.007688	0.054646	5.5129e-06	0.0001024
ZNF781	2	-0.89574	-4.5427	0.00045419	0.0059249	5.5547e-06	0.00010307
TCIRG1	4	-0.73847	-4.5412	0.0065581	0.048445	5.5934e-06	0.00010368
ARHGAP10	4	-0.98968	-4.5398	0.00017725	0.0030505	5.6317e-06	0.00010428
FAM107B	4	-0.61781	-4.539	0.033887	0.15115	5.6524e-06	0.00010456
BRCC3	4	-1.1654	-4.5379	1.1078e-05	0.00027322	5.6816e-06	0.00010499
FBXO15	4	-0.95023	-4.5369	0.00021048	0.0031535	5.7092e-06	0.00010539
ARHGAP25	4	-1.1703	-4.536	1.1078e-05	0.00027322	5.7332e-06	0.00010573
ADHFE1	4	-0.7479	-4.5355	0.0057383	0.044217	5.7465e-06	0.00010586
EIF4B	4	-1.2778	-4.5339	0	0	5.7892e-06	0.00010649
VIMP	4	-1.3296	-4.5338	0	0	5.7924e-06	0.00010649
GRM3	4	-0.80103	-4.5329	0.0024371	0.022917	5.8183e-06	0.00010686
FAM222B	4	-0.54154	-4.5308	0.079019	0.249	5.8756e-06	0.0001078
ARF3	4	-1.0003	-4.5265	0.00016617	0.002991	5.9983e-06	0.00010994
EFEMP1	4	-0.64363	-4.5256	0.024471	0.12221	6.0233e-06	0.00011029
ZNF788	1	-0.88959	-4.5239	0.0004985	0.006383	6.0707e-06	0.00011104
DCAF8L2	4	-0.72137	-4.52	0.0082863	0.05699	6.1847e-06	0.00011294
ART5	4	-0.95945	-4.5199	0.0001994	0.0031196	6.1871e-06	0.00011294
RPL18	4	-0.80782	-4.5178	0.002127	0.020426	6.2494e-06	0.00011391
UBE4A	4	-0.88277	-4.5177	0.00057605	0.0071972	6.2525e-06	0.00011391
CCDC57	4	-0.9441	-4.516	0.00022156	0.0032547	6.3016e-06	0.00011469
PALM	4	-0.91435	-4.5141	0.00032126	0.0043446	6.3593e-06	0.00011562
MOK	4	-1.7631	-4.5121	0	0	6.418e-06	0.00011657
TEX12	3	-0.80932	-4.5097	0.0020605	0.019957	6.4912e-06	0.00011767
TOX4	4	-0.61452	-4.5097	0.035361	0.15469	6.4913e-06	0.00011767
VDAC3	4	-0.94987	-4.5092	0.00021048	0.0031535	6.5086e-06	0.00011786
MED15	4	-1.0335	-4.5076	4.4312e-05	0.0008658	6.5576e-06	0.00011863
ZKSCAN4	4	-0.67724	-4.5057	0.015697	0.090746	6.614e-06	0.00011953
RAB23	4	-0.62248	-4.5043	0.032026	0.14583	6.6601e-06	0.00012024
CSNK2A2	4	-0.9506	-4.5029	0.00021048	0.0031535	6.7032e-06	0.00012082
FAM206A	4	-0.73582	-4.5028	0.0068461	0.050142	6.7056e-06	0.00012082
LAMB2	4	-0.64247	-4.5016	0.024837	0.12309	6.746e-06	0.00012143
SLC39A8	4	-0.8077	-4.4973	0.0021602	0.020701	6.8831e-06	0.00012377
RANGAP1	4	-0.74341	-4.4966	0.0062036	0.046706	6.9048e-06	0.00012404
KIAA1045	4	-0.57323	-4.4952	0.056453	0.20527	6.9513e-06	0.00012475
ATP1A4	4	-0.84907	-4.4939	0.0011299	0.012577	6.992e-06	0.00012536
PELI3	4	-0.69611	-4.4909	0.012175	0.07624	7.0912e-06	0.00012701
IQCE	4	-0.7458	-4.4905	0.0059377	0.045404	7.1055e-06	0.00012714
ALK	4	-0.69319	-4.4896	0.012717	0.078873	7.1348e-06	0.00012737
KATNAL2	4	-0.80964	-4.4896	0.0020494	0.01986	7.135e-06	0.00012737
TOMM70A	4	-1.2394	-4.4895	0	0	7.1398e-06	0.00012737
OSBPL3	4	-0.74698	-4.4881	0.005827	0.04469	7.1875e-06	0.0001281
CTDSPL	4	-1.2849	-4.4819	0	0	7.3972e-06	0.0001317
AGTPBP1	4	-0.66368	-4.4815	0.018677	0.10193	7.4116e-06	0.00013183
OLA1	4	-0.76594	-4.4811	0.0044976	0.037333	7.4257e-06	0.00013184
DERL1	4	-1.1617	-4.4811	1.1078e-05	0.00027322	7.4266e-06	0.00013184
UBE3C	4	-1.0032	-4.4806	0.00015509	0.0028169	7.4451e-06	0.00013204
KIF17	4	-0.66082	-4.4762	0.01953	0.10525	7.5973e-06	0.0001346
C1orf52	4	-0.9324	-4.4751	0.00025479	0.0036624	7.6368e-06	0.00013517
SLC25A41	4	-0.98766	-4.4734	0.00017725	0.0030505	7.6977e-06	0.00013612
COA3	4	-1.2159	-4.4721	1.1078e-05	0.00027322	7.7463e-06	0.00013684
ACVR1C	4	-0.58715	-4.4691	0.048366	0.18742	7.8555e-06	0.00013863
OR1Q1	4	-0.63854	-4.4678	0.026133	0.12731	7.9033e-06	0.00013934
CCNDBP1	4	-1.1603	-4.4672	1.1078e-05	0.00027322	7.9242e-06	0.00013957
TAF6	4	-0.99153	-4.4635	0.00017725	0.0030505	8.0615e-06	0.00014185
CDIP1	4	-0.91174	-4.4625	0.00033234	0.0044543	8.1023e-06	0.00014243
IKBKAP	4	-0.79679	-4.461	0.0026144	0.024218	8.1588e-06	0.00014321
ROS1	4	-0.53636	-4.4607	0.083871	0.25782	8.1679e-06	0.00014321
PTPN5	4	-0.7743	-4.4607	0.0039326	0.033745	8.1702e-06	0.00014321
DDX31	4	-0.82017	-4.46	0.0017281	0.017382	8.1963e-06	0.00014353
HIST1H1D	4	-0.85501	-4.457	0.0009527	0.010872	8.3101e-06	0.00014538
SLC26A1	4	-0.65517	-4.4553	0.021015	0.10961	8.3771e-06	0.00014641
UVSSA	4	-1.0299	-4.4546	5.5389e-05	0.0010537	8.4069e-06	0.00014672
USP13	4	-0.75807	-4.4544	0.0050737	0.040675	8.4111e-06	0.00014672
PRPH	4	-0.73867	-4.4537	0.0065581	0.048445	8.4415e-06	0.00014702
HOXC12	4	-0.67103	-4.4536	0.01716	0.096511	8.4449e-06	0.00014702
LATS1	4	-0.6664	-4.4509	0.018168	0.10024	8.553e-06	0.00014876
TRIO	4	-0.52467	-4.4501	0.094838	0.27721	8.5817e-06	0.00014912
HIST1H2AE	4	-1.2145	-4.448	1.1078e-05	0.00027322	8.6661e-06	0.00015044
OSR1	4	-0.84611	-4.4476	0.0011853	0.013099	8.6853e-06	0.00015063
NDFIP2	4	-0.78115	-4.4468	0.0036225	0.031809	8.7149e-06	0.000151
CREBRF	4	-0.88884	-4.4418	0.00050958	0.0065064	8.922e-06	0.0001544
CDKL3	4	-0.95634	-4.4416	0.0001994	0.0031196	8.9281e-06	0.0001544
PSMA6	4	-0.65969	-4.4386	0.01984	0.10585	9.0555e-06	0.00015645
NRARP	4	-1.0372	-4.4379	3.3234e-05	0.00065359	9.086e-06	0.00015683
PRODH	4	-0.82783	-4.4367	0.001562	0.016198	9.1351e-06	0.00015752
GAST	4	-0.65502	-4.4361	0.021037	0.10961	9.1588e-06	0.00015778
CDKN1A	4	-0.72262	-4.4359	0.0081422	0.056408	9.1693e-06	0.00015781
MEX3B	4	-0.86704	-4.4345	0.00072006	0.0085752	9.2275e-06	0.00015866
TRADD	4	-0.53112	-4.4333	0.088501	0.26559	9.2804e-06	0.00015942
LRCH1	4	-0.81179	-4.4323	0.0019719	0.019348	9.3228e-06	0.00015992
OR51F2	4	-0.78689	-4.432	0.0033123	0.029766	9.3348e-06	0.00015992
ARID5A	4	-0.56149	-4.4318	0.063975	0.21983	9.3469e-06	0.00015992
ZNF259	4	-0.49123	-4.4315	0.13142	0.33124	9.3595e-06	0.00015992
ZDHHC16	4	-0.76403	-4.4314	0.0046527	0.038339	9.3612e-06	0.00015992
PMPCB	4	-1.1048	-4.4314	2.2156e-05	0.00044444	9.3629e-06	0.00015992
OR2G2	4	-0.69019	-4.4311	0.013161	0.080789	9.3741e-06	0.00015996
ACTR10	4	-0.60001	-4.4303	0.041775	0.17079	9.4116e-06	0.00016045
PCP4	4	-0.74029	-4.43	0.0064806	0.048208	9.4245e-06	0.00016052
HSPB11	2	-0.58721	-4.4279	0.048322	0.18729	9.5174e-06	0.00016195
LDB3	4	-1.6834	-4.426	0	0	9.5997e-06	0.0001632
INSL4	4	-0.88224	-4.4251	0.00057605	0.0071972	9.6378e-06	0.00016361
AP3M1	4	-0.68486	-4.4251	0.01418	0.085135	9.642e-06	0.00016361
VWC2	4	-0.56576	-4.4241	0.061083	0.21468	9.683e-06	0.00016415
DGAT1	4	-1.3091	-4.4232	0	0	9.7256e-06	0.00016471
TRIM54	4	-0.80905	-4.4218	0.0020716	0.020032	9.7866e-06	0.00016555
OLIG1	4	-0.75313	-4.4217	0.0054171	0.042633	9.7934e-06	0.00016555
CIDEA	4	-0.85007	-4.4211	0.0011299	0.012577	9.8182e-06	0.00016582
NAB2	4	-1.2782	-4.418	0	0	9.9623e-06	0.00016809
DNAJC27	4	-0.7689	-4.4178	0.0043204	0.036245	9.9733e-06	0.00016812
FAM73B	4	-0.65547	-4.4168	0.020959	0.10961	1.0019e-05	0.00016864
SLC37A3	4	-0.42782	-4.4167	0.23274	0.45337	1.0023e-05	0.00016864
CELSR3	4	-0.85756	-4.416	0.00088623	0.010237	1.0056e-05	0.00016904
CNTF	4	-1.081	-4.4154	2.2156e-05	0.00044444	1.0083e-05	0.00016931
SESTD1	4	-0.81407	-4.4152	0.0019276	0.019058	1.0091e-05	0.00016931
IGSF23	4	-0.79794	-4.4129	0.0025811	0.023971	1.0198e-05	0.00017096
PRB4	4	-0.44164	-4.4122	0.2066	0.42524	1.0231e-05	0.00017134
THAP5	4	-0.61517	-4.4091	0.035139	0.15459	1.038e-05	0.00017368
CHIT1	4	-1.0305	-4.4089	5.5389e-05	0.0010537	1.0391e-05	0.0001737
OAZ1	4	-0.93553	-4.4086	0.00025479	0.0036624	1.0406e-05	0.00017379
ZNF774	4	-1.3708	-4.4037	0	0	1.064e-05	0.00017747
PAICS	4	-0.79636	-4.4036	0.0026476	0.024488	1.0646e-05	0.00017747
ATP8B1	4	-0.56071	-4.4034	0.06444	0.22088	1.0655e-05	0.00017747
OPTN	4	-0.60265	-4.4021	0.04049	0.16797	1.0723e-05	0.00017843
PKN2	4	-0.89135	-4.3991	0.0004985	0.006383	1.0868e-05	0.00018067
RHOJ	4	-0.56237	-4.3961	0.063465	0.2192	1.102e-05	0.00018302
ALKBH2	4	-0.83343	-4.3936	0.0013958	0.014876	1.1146e-05	0.00018496
ASIC5	4	-0.99808	-4.391	0.00017725	0.0030505	1.1285e-05	0.0001871
KIF5B	4	-0.88606	-4.3904	0.00054282	0.0068869	1.1315e-05	0.00018742
ZNF44	4	-1.6581	-4.3878	0	0	1.1449e-05	0.00018946
SLC5A6	4	-0.82318	-4.3862	0.0016395	0.016733	1.1537e-05	0.00019057
HECTD2	4	-0.77314	-4.3862	0.003988	0.034059	1.1537e-05	0.00019057
SLC16A13	4	-0.84366	-4.3858	0.0058934	0.045123	1.1555e-05	0.00019069
HSPB9	4	-0.77941	-4.3856	0.0036889	0.032162	1.1566e-05	0.00019069
CROCC	4	-1.6213	-4.3853	0	0	1.158e-05	0.00019075
C2CD4A	4	-1.2699	-4.3849	0	0	1.1606e-05	0.00019101
LRRC40	4	-0.52133	-4.3831	0.098095	0.28304	1.1698e-05	0.00019235
CRB1	4	-0.47745	-4.3809	0.14941	0.35562	1.1818e-05	0.00019414
MOB1A	4	-1.7327	-4.3806	0	0	1.1837e-05	0.00019428
WDR26	4	-0.9256	-4.3781	0.00027695	0.003882	1.1973e-05	0.00019633
B4GALT6	4	-1.7031	-4.3779	0	0	1.1984e-05	0.00019633
LENG8	4	-0.55213	-4.3767	0.070732	0.23345	1.205e-05	0.00019724
A1BG	4	-0.91923	-4.3761	0.00031018	0.0042748	1.2084e-05	0.00019761
ANGPTL7	4	-0.66016	-4.3749	0.019696	0.10558	1.2152e-05	0.00019854
TBC1D10B	4	-0.72501	-4.3741	0.007965	0.055845	1.2192e-05	0.00019902
CENPBD1	4	-0.61679	-4.3736	0.034375	0.15252	1.2219e-05	0.00019928
ALDH1B1	4	-0.96056	-4.3725	0.0001994	0.0031196	1.2286e-05	0.00020019
RNF133	4	-0.48639	-4.3719	0.13735	0.33942	1.2315e-05	0.00020048
ADCK1	4	-1.3134	-4.3704	0	0	1.2405e-05	0.00020176
PPFIA4	4	-0.77811	-4.37	0.0037	0.032162	1.2426e-05	0.00020192
ANAPC11	4	-0.7783	-4.3696	0.0037	0.032162	1.2446e-05	0.00020205
DCLK3	4	-0.57849	-4.3695	0.053329	0.19934	1.2456e-05	0.00020205
WAS	4	-1.8679	-4.3675	0	0	1.2568e-05	0.00020369
KLHL29	4	-1.0401	-4.3664	3.3234e-05	0.00065359	1.2633e-05	0.00020455
COA6	4	-0.82245	-4.365	0.0016506	0.016817	1.2713e-05	0.00020566
FNBP1	4	-0.97597	-4.3645	0.0001994	0.0031196	1.2743e-05	0.00020597
HOXB6	4	-0.97524	-4.3551	0.0001994	0.0031196	1.3298e-05	0.00021474
CDNF	1	-0.54021	-4.3548	0.08037	0.25177	1.3321e-05	0.00021492
CHST7	4	-0.73019	-4.354	0.0074554	0.05337	1.3367e-05	0.00021547
ATP5A1	4	-0.75804	-4.3516	0.0050737	0.040675	1.3515e-05	0.00021767
OR8K1	4	-0.95136	-4.3467	0.00021048	0.0031535	1.3822e-05	0.00022241
LPHN3	4	-0.49823	-4.3455	0.12292	0.31941	1.3897e-05	0.00022341
SLC16A4	4	-1.2233	-4.3441	0	0	1.3986e-05	0.00022465
GPAM	4	-0.60506	-4.3424	0.039338	0.16491	1.4094e-05	0.00022619
LEUTX	4	-1.2675	-4.3412	0	0	1.417e-05	0.0002272
MCM3	4	-0.59522	-4.3375	0.043835	0.17598	1.4409e-05	0.00023082
TMEM215	4	-0.57443	-4.3358	0.055711	0.20397	1.4523e-05	0.00023245
PSMC5	4	-1.0011	-4.3354	0.00016617	0.002991	1.4547e-05	0.00023263
OR11H4	4	-0.71797	-4.3346	0.0087183	0.059195	1.4603e-05	0.00023323
GPR82	4	-0.68301	-4.3345	0.014556	0.086419	1.4611e-05	0.00023323
ZNF208	4	-1.1583	-4.3337	1.1078e-05	0.00027322	1.4662e-05	0.00023373
SYT8	4	-1.1837	-4.3336	1.1078e-05	0.00027322	1.4668e-05	0.00023373
ARHGAP22	4	-1.1466	-4.3333	1.1078e-05	0.00027322	1.4689e-05	0.00023378
CCDC122	3	-0.96161	-4.3332	0.0001994	0.0031196	1.4697e-05	0.00023378
HMGN5	3	-0.49419	-4.3324	0.12786	0.32589	1.4747e-05	0.00023436
ZBTB8A	4	-0.62236	-4.3303	0.032048	0.14583	1.4889e-05	0.00023642
TANGO2	4	-0.62686	-4.3291	0.030376	0.14127	1.4969e-05	0.00023748
DHX38	4	-0.82409	-4.3263	0.0016284	0.016705	1.516e-05	0.0002403
GORASP2	4	-0.81338	-4.3259	0.0019386	0.019115	1.5193e-05	0.0002406
FAM168B	4	-0.68558	-4.3256	0.014069	0.084723	1.5215e-05	0.00024074
PIM2	4	-0.62021	-4.3245	0.033012	0.14867	1.5288e-05	0.00024169
ZNF398	4	-0.78356	-4.3238	0.0035228	0.031268	1.5334e-05	0.0002422
RAPGEF4	4	-0.42474	-4.3236	0.23927	0.46004	1.5353e-05	0.0002423
RAB40B	4	-0.98407	-4.322	0.00018832	0.0031196	1.5459e-05	0.00024376
PDCD2	4	-1.0756	-4.3206	2.2156e-05	0.00044444	1.5558e-05	0.0002451
E2F3	4	-1.0735	-4.3198	2.2156e-05	0.00044444	1.5615e-05	0.00024579
CIRBP	4	-0.89528	-4.3181	0.00046527	0.0060345	1.5741e-05	0.00024754
KRAS	4	-1.4692	-4.3179	0	0	1.5754e-05	0.00024754
TAS2R43	1	-0.60732	-4.3149	0.038462	0.16327	1.5971e-05	0.00025073
ALKBH3	4	-1.0951	-4.3143	2.2156e-05	0.00044444	1.6009e-05	0.00025111
ZNF185	4	-0.66252	-4.3137	0.018987	0.1031	1.6055e-05	0.00025161
TCTN1	4	-1.0004	-4.3128	0.00016617	0.002991	1.6117e-05	0.00025236
IL36A	4	-1.3869	-4.3124	0	0	1.6151e-05	0.00025268
BFAR	4	-0.54345	-4.31	0.077689	0.24707	1.6322e-05	0.00025513
KLHL33	4	-0.75072	-4.3087	0.0055279	0.043029	1.6425e-05	0.00025635
MIIP	4	-0.74474	-4.3086	0.0060707	0.045935	1.6428e-05	0.00025635
MPP4	4	-0.72215	-4.3063	0.0082087	0.056716	1.6602e-05	0.00025863
STOML3	4	-0.9756	-4.3063	0.0001994	0.0031196	1.6603e-05	0.00025863
ERN1	4	-1.1544	-4.3059	1.1078e-05	0.00027322	1.6628e-05	0.00025879
BAZ1A	4	-0.67633	-4.3049	0.015886	0.091367	1.671e-05	0.00025984
NPEPL1	4	-0.58998	-4.304	0.046693	0.18298	1.6774e-05	0.00026061
C8orf12	4	-0.62483	-4.2997	0.031107	0.14294	1.7099e-05	0.00026544
SPCS2	4	-0.67556	-4.2993	0.01603	0.091902	1.7136e-05	0.00026578
SIL1	4	-0.87951	-4.2964	0.00058713	0.0072603	1.7362e-05	0.00026905
C4orf45	4	-0.77455	-4.2955	0.0039216	0.033666	1.7429e-05	0.00026987
TMEM158	4	-0.53436	-4.2942	0.085521	0.26015	1.7534e-05	0.00027126
RAB5B	4	-0.71034	-4.2923	0.0098704	0.065179	1.7682e-05	0.00027332
PRPF38B	4	-1.4149	-4.288	0	0	1.8027e-05	0.00027841
PROX2	4	-0.74014	-4.2873	0.0064806	0.048208	1.8083e-05	0.00027881
GMPPB	4	-0.87644	-4.2873	0.00065359	0.008	1.8084e-05	0.00027881
EXTL3	4	-0.79433	-4.287	0.0027695	0.025419	1.8107e-05	0.00027892
TSPAN11	4	-0.61983	-4.2867	0.033178	0.14912	1.8132e-05	0.00027908
SPTB	4	-1.2231	-4.2863	0	0	1.8165e-05	0.00027934
CPSF7	4	-0.74555	-4.2836	0.005971	0.04562	1.8386e-05	0.0002825
P2RY6	4	-0.94285	-4.2788	0.00022156	0.0032547	1.8794e-05	0.00028853
FAM178A	4	-0.78865	-4.2781	0.0031572	0.028543	1.8849e-05	0.00028913
NDUFAF1	4	-1.0298	-4.2735	5.5389e-05	0.0010537	1.9247e-05	0.00029497
OR2L2	3	-0.77379	-4.2729	0.0039548	0.033855	1.9296e-05	0.00029548
OR1F1	4	-0.56133	-4.2723	0.064041	0.21994	1.9343e-05	0.00029595
MYO7B	4	-0.49919	-4.2721	0.1218	0.31759	1.9364e-05	0.00029602
SDC1	4	-0.57035	-4.2715	0.058247	0.20927	1.9412e-05	0.0002965
ANAPC4	4	-1.1801	-4.2703	1.1078e-05	0.00027322	1.9521e-05	0.00029792
C16orf11	4	-0.53387	-4.2667	0.085854	0.2609	1.9839e-05	0.00030251
GBP2	4	-0.90521	-4.2587	0.00034341	0.004596	2.0559e-05	0.00031323
SEPW1	4	-1.1125	-4.2577	1.1078e-05	0.00027322	2.0657e-05	0.00031445
CMTM6	4	-0.68274	-4.2568	0.014601	0.086597	2.0735e-05	0.00031538
MRPS9	4	-0.95619	-4.2553	0.0001994	0.0031196	2.0876e-05	0.00031716
PPP1R17	4	-0.7141	-4.2552	0.0093276	0.062393	2.0888e-05	0.00031716
TGFB3	4	-0.88129	-4.2546	0.00057605	0.0071972	2.0947e-05	0.00031779
PPAP2B	4	-0.46012	-4.2531	0.17462	0.38683	2.108e-05	0.00031955
AMIGO1	4	-0.73449	-4.2524	0.0070123	0.051048	2.1149e-05	0.00032033
PHPT1	4	-0.63331	-4.2513	0.027905	0.13312	2.1251e-05	0.0003215
PCDHB15	4	-0.54085	-4.2511	0.079727	0.2502	2.1275e-05	0.0003215
EXOC1	4	-0.99033	-4.251	0.00017725	0.0030505	2.128e-05	0.0003215
OR56A3	4	-0.5901	-4.249	0.046605	0.18267	2.1471e-05	0.00032412
ABCA10	4	-1.1235	-4.2486	1.1078e-05	0.00027322	2.1512e-05	0.00032446
RHOQ	4	-0.8627	-4.2477	0.00080869	0.0094682	2.16e-05	0.00032552
PHACTR1	4	-0.61631	-4.2462	0.034641	0.15343	2.1746e-05	0.00032744
IRF2BPL	4	-0.73092	-4.2448	0.0073889	0.053105	2.1875e-05	0.00032911
DNTT	4	-0.74391	-4.244	0.0061261	0.046276	2.1956e-05	0.00033005
TDRD10	4	-0.60169	-4.2434	0.040944	0.16873	2.2017e-05	0.0003307
DBI	4	-0.79232	-4.2426	0.0029799	0.027144	2.2091e-05	0.00033152
PEPD	4	-0.6146	-4.2408	0.035327	0.15469	2.2276e-05	0.00033392
SNX11	4	-0.66628	-4.2407	0.01819	0.10034	2.2287e-05	0.00033392
ASB1	4	-0.92951	-4.2404	0.00027695	0.003882	2.2313e-05	0.00033403
B4GALNT2	4	-0.89007	-4.2389	0.0004985	0.006383	2.2463e-05	0.000336
TMEM213	4	-0.50989	-4.2379	0.10997	0.30135	2.2558e-05	0.00033694
BTBD19	4	-0.73666	-4.2379	0.0067797	0.049776	2.2563e-05	0.00033694
CCDC96	4	-1.2171	-4.2377	0	0	2.2586e-05	0.000337
C9	4	-0.53513	-4.2354	0.084912	0.25926	2.2819e-05	0.0003402
MED12	4	-0.5083	-4.2346	0.11139	0.30231	2.2899e-05	0.00034111
CLUL1	4	-0.90809	-4.2341	0.00033234	0.0044543	2.2942e-05	0.00034133
CARD17	4	-0.74285	-4.2339	0.0062368	0.046897	2.2966e-05	0.00034133
DNAJC7	4	-0.82504	-4.2339	0.0016063	0.016562	2.2971e-05	0.00034133
DHX58	4	-0.88473	-4.2313	0.00056497	0.0071279	2.3234e-05	0.00034495
ARNTL	4	-0.58382	-4.2283	0.050282	0.1918	2.3551e-05	0.00034937
EWSR1	4	-1.4269	-4.227	0	0	2.3679e-05	0.00035099
KCTD15	4	-0.65901	-4.2261	0.020018	0.10651	2.3778e-05	0.00035216
ZNF836	4	-0.84407	-4.225	0.0011964	0.013099	2.3896e-05	0.00035361
TLCD2	4	-1.249	-4.2242	0	0	2.3981e-05	0.00035459
NRP1	4	-0.60228	-4.2234	0.040611	0.16819	2.4061e-05	0.00035548
CLSTN3	4	-0.52665	-4.2224	0.092733	0.27352	2.4174e-05	0.00035685
ELP3	4	-0.74319	-4.2206	0.0062036	0.046706	2.4364e-05	0.00035934
STT3B	4	-1.0897	-4.2204	2.2156e-05	0.00044444	2.4382e-05	0.00035934
RAP1GAP	4	-0.62184	-4.2193	0.032259	0.14637	2.4508e-05	0.00036091
DNAH17	4	-0.73995	-4.2175	0.0064916	0.04823	2.4701e-05	0.00036344
SGK223	4	-0.52	-4.217	0.09938	0.28448	2.4758e-05	0.00036398
TRIM71	4	-0.96728	-4.2165	0.0001994	0.0031196	2.4807e-05	0.00036442
SOX9	4	-0.63182	-4.2159	0.028548	0.13531	2.4882e-05	0.00036492
C19orf55	4	-1.22	-4.2157	0	0	2.4901e-05	0.00036492
ST6GALNAC4	4	-1.0242	-4.2157	5.5389e-05	0.0010537	2.4902e-05	0.00036492
PFKL	4	-0.81931	-4.2153	0.0017614	0.017657	2.4949e-05	0.00036531
TSPAN33	4	-0.97688	-4.215	0.0001994	0.0031196	2.4973e-05	0.00036536
IL17RC	4	-0.71965	-4.2133	0.008541	0.058387	2.5166e-05	0.00036789
F10	4	-0.53479	-4.2115	0.085266	0.25988	2.537e-05	0.00037058
TAC4	4	-0.61468	-4.2101	0.035305	0.15469	2.5531e-05	0.00037262
TRMT11	4	-0.55209	-4.2087	0.070743	0.23345	2.5688e-05	0.00037461
GDF2	4	-0.62045	-4.2079	0.032935	0.14848	2.5776e-05	0.0003756
MIS18A	4	-1.0021	-4.2073	0.00015509	0.0028169	2.5842e-05	0.00037625
MAGEF1	4	-0.69172	-4.2057	0.012961	0.079918	2.603e-05	0.00037868
JPH4	4	-0.59691	-4.2054	0.043104	0.17425	2.6067e-05	0.00037892
ZNF587B	3	-0.77331	-4.2045	0.003977	0.033996	2.6163e-05	0.00038001
MTM1	4	-0.71226	-4.2034	0.0097042	0.064507	2.6289e-05	0.00038152
STARD5	4	-1.0461	-4.2029	2.2156e-05	0.00044444	2.6347e-05	0.00038206
TP53TG5	4	-0.74358	-4.1988	0.0061704	0.046533	2.6831e-05	0.00038877
SYPL2	4	-0.62473	-4.1985	0.031129	0.14297	2.6867e-05	0.00038898
LBX2	4	-0.71818	-4.1983	0.0086961	0.059067	2.6896e-05	0.00038908
NIPAL1	4	-1.3838	-4.1941	0	0	2.739e-05	0.00039591
MMP19	4	-0.64291	-4.1926	0.024659	0.12254	2.7582e-05	0.00039818
BNIP3L	4	-0.67738	-4.1925	0.015675	0.090647	2.7591e-05	0.00039818
COMTD1	4	-0.71106	-4.1922	0.0098039	0.064954	2.7627e-05	0.00039838
BVES	4	-0.53805	-4.1898	0.082253	0.25511	2.7914e-05	0.0004022
NEK1	4	-0.85759	-4.1893	0.00088623	0.010237	2.7988e-05	0.00040294
TRIM62	4	-1.2188	-4.1875	1.1078e-05	0.00027322	2.8206e-05	0.00040547
POLM	4	-0.81182	-4.1875	0.0019719	0.019348	2.8208e-05	0.00040547
MORC1	4	-0.66041	-4.187	0.019641	0.1055	2.8264e-05	0.00040595
C9orf117	4	-0.83183	-4.1866	0.001429	0.015123	2.8321e-05	0.00040645
C10orf62	4	-1.1433	-4.186	1.1078e-05	0.00027322	2.839e-05	0.0004068
SOCS7	4	-0.63235	-4.186	0.028337	0.13456	2.8391e-05	0.0004068
HHIPL1	4	-0.37883	-4.1843	0.34359	0.55935	2.86e-05	0.00040948
POU3F4	4	-1.0212	-4.1829	7.7545e-05	0.001466	2.8776e-05	0.00041166
TBP	4	-0.57261	-4.1793	0.056752	0.2057	2.9244e-05	0.00041802
C7orf61	4	-0.55563	-4.1785	0.067841	0.22681	2.9343e-05	0.00041911
C7orf26	4	-1.0144	-4.1763	0.00012186	0.0022634	2.9634e-05	0.00042294
FKBP4	4	-0.90494	-4.1741	0.00035449	0.0047267	2.9916e-05	0.00042662
GAMT	4	-0.77305	-4.1723	0.0040213	0.034326	3.0157e-05	0.00042951
TMEM56	4	-0.57757	-4.1722	0.053794	0.19996	3.0166e-05	0.00042951
CCDC80	4	-1.0523	-4.1709	2.2156e-05	0.00044444	3.0333e-05	0.00043155
MYO1B	4	-0.60656	-4.1706	0.038761	0.16404	3.0374e-05	0.00043179
ZC3HAV1	4	-0.75329	-4.1678	0.0053728	0.042377	3.0753e-05	0.00043683
ZYG11A	4	-1.116	-4.1676	1.1078e-05	0.00027322	3.0783e-05	0.00043692
SENP2	4	-0.49368	-4.1669	0.12851	0.32683	3.0872e-05	0.00043783
HMGA2	4	-0.68266	-4.1659	0.014601	0.086597	3.1006e-05	0.00043939
GTF2A2	4	-0.65703	-4.1654	0.020516	0.10815	3.1079e-05	0.00043997
STAP1	4	-0.70095	-4.1653	0.011432	0.073114	3.1096e-05	0.00043997
BMP3	4	-0.91293	-4.164	0.00032126	0.0043446	3.1269e-05	0.00044208
MS4A6E	4	-0.75172	-4.1596	0.0054725	0.042938	3.1879e-05	0.00045035
NOTCH2	4	-0.4489	-4.1588	0.19357	0.41019	3.1987e-05	0.00045152
ZSCAN21	4	-0.62547	-4.1587	0.030874	0.14239	3.2012e-05	0.00045152
BCL2L13	4	-0.7339	-4.1579	0.0070898	0.051445	3.2113e-05	0.00045259
PIK3C2B	4	-0.57153	-4.1557	0.057483	0.20723	3.2427e-05	0.00045666
CROT	4	-0.52659	-4.1548	0.092766	0.27353	3.2554e-05	0.00045784
DBT	4	-0.54464	-4.1548	0.076615	0.2449	3.2561e-05	0.00045784
RALGAPB	4	-0.70052	-4.1544	0.01151	0.073505	3.2615e-05	0.00045817
NUDT19	4	-0.64803	-4.1542	0.023131	0.1174	3.2642e-05	0.00045817
COX7A2L	4	-1.5524	-4.154	0	0	3.2665e-05	0.00045817
LCN9	4	-0.73309	-4.1539	0.0071895	0.051982	3.2687e-05	0.00045817
COL6A1	4	-1.0324	-4.1524	4.4312e-05	0.0008658	3.2894e-05	0.00046073
KLF5	4	-0.76101	-4.1515	0.0048853	0.03973	3.3035e-05	0.00046234
RPL10A	3	-0.97581	-4.1503	0.0001994	0.0031196	3.32e-05	0.00046429
ZNF226	4	-0.61847	-4.1486	0.033677	0.15079	3.3453e-05	0.00046747
LPL	4	-0.63553	-4.148	0.026997	0.13043	3.3543e-05	0.00046836
RENBP	4	-0.55905	-4.1466	0.065614	0.22321	3.3752e-05	0.00047091
PDPK1	4	-0.76244	-4.1448	0.0047856	0.039237	3.4005e-05	0.00047408
AVP	4	-1.5278	-4.1416	0	0	3.4497e-05	0.00048056
RAB34	4	-0.56808	-4.141	0.059544	0.21153	3.4586e-05	0.00048143
SYT15	4	-0.67869	-4.1372	0.015387	0.089469	3.515e-05	0.0004889
ETF1	4	-1.4071	-4.135	0	0	3.55e-05	0.0004934
NKAIN3	4	-0.51942	-4.1342	0.099834	0.28528	3.562e-05	0.00049468
IL9	4	-0.59961	-4.1332	0.042041	0.17164	3.5779e-05	0.0004965
BMP10	4	-0.76025	-4.1322	0.0049297	0.039946	3.5937e-05	0.00049832
EIF2B3	4	-1.2083	-4.1308	0	0	3.6144e-05	0.0005008
TOR4A	4	-0.56208	-4.1306	0.063642	0.21927	3.6175e-05	0.00050085
CACYBP	4	-1.0809	-4.1301	2.2156e-05	0.00044444	3.6265e-05	0.00050171
EIF5AL1	3	-0.72212	-4.1288	0.0082309	0.056848	3.6466e-05	0.0005041
HTR7	4	-0.95364	-4.1278	0.00021048	0.0031535	3.6617e-05	0.00050581
ZNHIT3	4	-0.566	-4.1257	0.060884	0.21422	3.6956e-05	0.0005101
NRIP2	4	-0.67824	-4.1254	0.015498	0.090055	3.7011e-05	0.00051047
ABHD10	4	-1.3033	-4.1217	0	0	3.7609e-05	0.00051832
CR1L	2	-1.4294	-4.1206	0	0	3.7789e-05	0.00052039
SEC61A1	4	-0.60949	-4.1178	0.037432	0.16014	3.8245e-05	0.00052628
TOLLIP	4	-0.72329	-4.1175	0.0080979	0.056144	3.8305e-05	0.0005267
MXRA7	4	-1.2208	-4.1157	0	0	3.8598e-05	0.00053032
ECE2	4	-0.80362	-4.1149	0.0023153	0.021942	3.8727e-05	0.00053151
RASA1	4	-0.70917	-4.1149	0.010103	0.066424	3.8743e-05	0.00053151
RAI14	4	-0.77774	-4.1127	0.0037111	0.032243	3.91e-05	0.00053571
NEUROD6	4	-1.1577	-4.1125	1.1078e-05	0.00027322	3.9134e-05	0.00053571
PAIP2B	4	-0.39607	-4.1125	0.30125	0.52135	3.9138e-05	0.00053571
UTP6	4	-0.82513	-4.1113	0.0016063	0.016562	3.9338e-05	0.00053804
EMC1	4	-1.2545	-4.1097	0	0	3.9613e-05	0.00054139
S100A11	2	-0.62375	-4.1091	0.031616	0.14462	3.9713e-05	0.00054234
FBXO7	4	-0.52731	-4.1088	0.09219	0.27266	3.977e-05	0.00054271
SMIM19	3	-0.48761	-4.1063	0.13587	0.33723	4.0209e-05	0.00054828
ALDH9A1	4	-1.0249	-4.1058	5.5389e-05	0.0010537	4.0297e-05	0.00054868
HSF2BP	4	-0.91589	-4.1058	0.00032126	0.0043446	4.0299e-05	0.00054868
ATXN3	4	-0.51613	-4.1044	0.10318	0.29061	4.0538e-05	0.00055152
SBNO1	4	-0.52936	-4.1041	0.090207	0.26883	4.058e-05	0.00055169
KIAA1199	4	-0.53633	-4.1016	0.083871	0.25782	4.1037e-05	0.00055741
CBY1	4	-0.61298	-4.1014	0.036036	0.15647	4.1063e-05	0.00055741
TSPAN14	4	-0.54563	-4.1007	0.075795	0.24336	4.1191e-05	0.00055873
OR2F1	4	-0.86	-4.0999	0.00081976	0.0095731	4.1336e-05	0.00056027
TMEM87B	4	-0.59213	-4.0982	0.045541	0.18031	4.164e-05	0.00056397
AKAP12	4	-0.66332	-4.0973	0.018733	0.10208	4.1795e-05	0.00056564
MS4A10	4	-0.57712	-4.097	0.054038	0.20012	4.186e-05	0.00056609
EBF2	4	-0.74213	-4.0953	0.0063144	0.047362	4.2156e-05	0.00056968
TMEM156	4	-0.52523	-4.0931	0.094206	0.27624	4.2565e-05	0.00057477
DIDO1	4	-0.53151	-4.0925	0.088003	0.26461	4.2673e-05	0.0005758
TMPPE	4	-0.85549	-4.0919	0.0009527	0.010872	4.2794e-05	0.000577
SMIM15	3	-1.0518	-4.0912	2.2156e-05	0.00044444	4.2916e-05	0.00057793
KIAA0825	4	-1.2481	-4.0911	0	0	4.2927e-05	0.00057793
INPP5B	4	-0.84406	-4.0908	0.0011964	0.013099	4.2987e-05	0.00057831
PTRH1	4	-0.86081	-4.09	0.00080869	0.0094682	4.3144e-05	0.00057964
TEX2	4	-1.276	-4.0899	0	0	4.315e-05	0.00057964
ADAM19	4	-0.55949	-4.0895	0.065293	0.22258	4.3231e-05	0.0005803
ZNF408	4	-0.61674	-4.0879	0.03443	0.15273	4.3525e-05	0.00058381
CPOX	4	-1.3279	-4.0877	0	0	4.3575e-05	0.00058401
SLC10A7	4	-0.58525	-4.0875	0.049352	0.18974	4.3605e-05	0.00058401
NHLH1	4	-0.80171	-4.0873	0.002415	0.022744	4.3649e-05	0.00058417
SEMA3C	4	-1.0463	-4.087	2.2156e-05	0.00044444	4.3699e-05	0.0005844
HCRTR2	4	-1.0707	-4.0863	2.2156e-05	0.00044444	4.3833e-05	0.00058576
AARD	4	-0.67025	-4.0849	0.017293	0.097047	4.4099e-05	0.00058862
PLB1	4	-0.48128	-4.0848	0.14452	0.3495	4.4112e-05	0.00058862
MYPOP	4	-0.63031	-4.0841	0.029235	0.13795	4.4249e-05	0.00059
RGL3	4	-0.73716	-4.0832	0.048876	0.18855	4.4426e-05	0.00059193
INSL3	4	-1.4368	-4.0814	0	0	4.4764e-05	0.00059599
POGK	4	-1.6004	-4.0791	0	0	4.5219e-05	0.00060161
OR1G1	4	-0.69864	-4.0781	0.011853	0.07514	4.541e-05	0.00060371
SORT1	4	-0.94283	-4.0775	0.00022156	0.0032547	4.5527e-05	0.00060481
KCNK1	4	-0.67818	-4.0745	0.01552	0.090068	4.6108e-05	0.0006118
REXO2	4	-0.71066	-4.0744	0.0098372	0.065079	4.6133e-05	0.0006118
FOXF2	4	-0.59436	-4.0743	0.0443	0.17718	4.6154e-05	0.0006118
GRIA2	4	-1.0611	-4.074	2.2156e-05	0.00044444	4.622e-05	0.00061222
WARS2	4	-0.47086	-4.0725	0.1588	0.36839	4.6513e-05	0.00061565
ZMYM1	4	-0.45299	-4.0723	0.18652	0.40122	4.6553e-05	0.00061573
CASP12	4	-0.68633	-4.0707	0.013825	0.083758	4.688e-05	0.00061959
CTU2	4	-0.86069	-4.0687	0.00080869	0.0094682	4.7285e-05	0.00062405
LIPI	4	-0.79562	-4.0687	0.0026808	0.024744	4.7286e-05	0.00062405
AGER	4	-0.53923	-4.0669	0.081201	0.25336	4.7649e-05	0.00062838
COLGALT1	4	-0.58876	-4.0652	0.047447	0.18525	4.7996e-05	0.00063246
URB1	4	-0.80017	-4.065	0.0024593	0.023029	4.8028e-05	0.00063246
C1D	2	-0.61111	-4.0645	0.03679	0.15871	4.8136e-05	0.00063331
CCL7	3	-0.52489	-4.0644	0.094583	0.27685	4.8163e-05	0.00063331
COPB1	4	-0.64389	-4.064	0.024405	0.12212	4.8242e-05	0.00063389
GPM6A	4	-0.56759	-4.0631	0.059832	0.21185	4.842e-05	0.00063577
HNRNPA1	2	-0.58283	-4.0609	0.050803	0.19305	4.8877e-05	0.0006413
AKAP2	2	-0.79918	-4.0591	0.0025036	0.023408	4.926e-05	0.00064586
DSCAM	4	-0.7494	-4.0582	0.0056165	0.043501	4.946e-05	0.000648
ELL2	4	-1.1032	-4.0573	2.2156e-05	0.00044444	4.9653e-05	0.00064967
C5orf63	4	-0.64001	-4.0572	0.02559	0.12558	4.9659e-05	0.00064967
CARS	4	-0.58486	-4.0563	0.049651	0.19052	4.9864e-05	0.00065188
TRIM2	4	-0.93093	-4.0533	0.00027695	0.003882	5.0499e-05	0.0006597
NTN5	4	-0.66505	-4.053	0.018423	0.10122	5.0567e-05	0.00066011
KCTD12	4	-0.69697	-4.0515	0.012119	0.076197	5.0899e-05	0.00066396
PIGC	4	-0.91302	-4.0505	0.00032126	0.0043446	5.1103e-05	0.00066597
C5orf60	4	-0.66548	-4.0504	0.018367	0.10097	5.1126e-05	0.00066597
URAD	4	-0.72083	-4.049	0.0083195	0.05711	5.1428e-05	0.00066941
OR10AD1	4	-0.81836	-4.048	0.0017835	0.017869	5.1667e-05	0.00067205
ARL5B	4	-1.0897	-4.0469	2.2156e-05	0.00044444	5.191e-05	0.00067471
EIF4EBP3	4	-0.71261	-4.0464	0.0096378	0.064186	5.2008e-05	0.00067551
CRTC3	4	-0.66754	-4.0449	0.017869	0.099048	5.2349e-05	0.00067945
TBC1D2	4	-0.61368	-4.0447	0.035704	0.15566	5.24e-05	0.00067962
FOXO1	4	-0.76246	-4.0439	0.11263	0.30357	5.2574e-05	0.00068139
KIAA1755	4	-0.55057	-4.0421	0.071807	0.23528	5.2974e-05	0.00068607
SFXN4	4	-1.3326	-4.0408	0	0	5.3267e-05	0.00068921
OR2A25	4	-0.61825	-4.0407	0.033765	0.15098	5.3292e-05	0.00068921
WNT11	4	-1.3405	-4.0404	0	0	5.3357e-05	0.00068955
COL11A1	4	-0.75587	-4.0396	0.0052177	0.041516	5.3538e-05	0.0006914
STAT4	4	-0.70164	-4.0382	0.011322	0.072611	5.3857e-05	0.00069503
TMED6	4	-1.1887	-4.038	1.1078e-05	0.00027322	5.3906e-05	0.00069515
RBM11	4	-0.51704	-4.034	0.10237	0.28914	5.4825e-05	0.0007065
LMO1	4	-0.60836	-4.0332	0.038008	0.16188	5.5023e-05	0.00070854
STXBP3	4	-0.5025	-4.033	0.118	0.3127	5.5065e-05	0.00070858
CHMP4C	4	-0.86234	-4.0326	0.00080869	0.0094682	5.5162e-05	0.00070918
MIP	4	-1.0363	-4.0325	3.3234e-05	0.00065359	5.519e-05	0.00070918
MFAP2	4	-0.75525	-4.0322	0.0052398	0.041656	5.5256e-05	0.00070931
RBM24	4	-0.45854	-4.0319	0.1773	0.39037	5.5327e-05	0.00070931
TBATA	4	-0.79905	-4.0318	0.0025258	0.023578	5.5348e-05	0.00070931
ATP1A3	4	-0.62933	-4.0318	0.029534	0.13875	5.5357e-05	0.00070931
HDHD2	4	-0.51556	-4.0312	0.10384	0.2913	5.5492e-05	0.00071053
PSMG1	4	-0.74203	-4.0305	0.0063144	0.047362	5.5653e-05	0.00071209
BRI3	4	-0.81548	-4.0303	0.0018722	0.018592	5.57e-05	0.00071218
ALOX5AP	4	-0.47684	-4.0289	0.15034	0.3573	5.6047e-05	0.00071611
LSS	4	-1.5643	-4.0275	0	0	5.6369e-05	0.00071972
TRIP12	4	-0.5164	-4.0248	0.10297	0.29019	5.7016e-05	0.00072746
NRBF2	1	-0.48265	-4.021	0.14263	0.34629	5.7948e-05	0.00073867
FAM65C	4	-0.85088	-4.0209	0.01912	0.10366	5.7976e-05	0.00073867
ZBED6CL	4	-0.93089	-4.0201	0.00027695	0.003882	5.8167e-05	0.00074059
ZNF670	4	-0.6549	-4.02	0.021059	0.10963	5.821e-05	0.00074061
NUPR1L	4	-0.5267	-4.0187	0.092678	0.27344	5.8523e-05	0.00074406
GAB1	4	-0.5013	-4.016	0.1196	0.31516	5.9197e-05	0.00075211
TMEM107	4	-1.276	-4.0156	0	0	5.9295e-05	0.00075282
C11orf45	4	-0.65041	-4.0146	0.022311	0.11427	5.9548e-05	0.0007555
WDR36	4	-0.52981	-4.0133	0.089764	0.26811	5.9877e-05	0.00075914
KCTD3	4	-0.70388	-4.0123	0.010967	0.070815	6.0121e-05	0.0007617
CLDN3	4	-0.64763	-4.0115	0.023275	0.11797	6.0331e-05	0.00076347
EIF4ENIF1	4	-0.6657	-4.0113	0.01829	0.1007	6.0374e-05	0.00076347
INTS5	4	-0.86395	-4.0113	0.00076437	0.0090137	6.0387e-05	0.00076347
FEV	4	-1.0934	-4.0101	0.00038773	0.0051433	6.0703e-05	0.00076692
SOX5	4	-0.51602	-4.0085	0.10337	0.29082	6.1111e-05	0.00077126
MKL1	4	-0.65977	-4.0084	0.019818	0.10585	6.1132e-05	0.00077126
CTH	4	-0.53153	-4.0082	0.087981	0.2646	6.1194e-05	0.00077151
TRPC4	4	-0.47913	-4.0076	0.14711	0.35286	6.135e-05	0.00077293
PILRB	4	-0.70508	-4.0057	0.010757	0.069781	6.1825e-05	0.00077837
OR51E1	4	-1.3195	-4.0055	0	0	6.1881e-05	0.00077854
PCDHB13	4	-0.66064	-4.0044	0.019564	0.10528	6.2171e-05	0.00078164
NR2F6	4	-0.86767	-4.0038	0.00072006	0.0085752	6.2338e-05	0.0007832
OTOP2	4	-0.62177	-4.0026	0.032292	0.14637	6.2648e-05	0.00078654
PCDH18	4	-0.40945	-4.0003	0.27043	0.49178	6.3268e-05	0.00079378
RAB41	4	-0.52447	-3.9991	0.095026	0.27743	6.3574e-05	0.00079706
SF3B3	4	-0.83116	-3.9985	0.0014623	0.015421	6.3752e-05	0.00079874
RELT	4	-0.64893	-3.9979	0.022754	0.11585	6.3905e-05	0.0008001
CPEB2	4	-0.52249	-3.9976	0.097042	0.28113	6.3981e-05	0.00080049
C18orf42	4	-0.55687	-3.9973	0.066933	0.2251	6.4056e-05	0.00080088
RNF32	4	-0.61341	-3.9945	0.03577	0.1558	6.483e-05	0.00080999
LSM5	3	-1.2349	-3.9923	0	0	6.5449e-05	0.00081716
KDM4B	4	-0.65523	-3.9905	0.021004	0.10961	6.592e-05	0.00082174
IMPG1	4	-1.6825	-3.9905	0	0	6.5934e-05	0.00082174
ZDHHC6	4	-0.8605	-3.9904	0.00081976	0.0095731	6.5952e-05	0.00082174
OR4D1	4	-1.235	-3.9886	0	0	6.6466e-05	0.00082757
PTX3	4	-0.97922	-3.9879	0.0001994	0.0031196	6.6657e-05	0.00082938
RUFY1	4	-0.56578	-3.9877	0.06105	0.2146	6.6709e-05	0.00082945
ZKSCAN3	4	-0.59264	-3.9863	0.045286	0.17969	6.7117e-05	0.00083395
BZW1	4	-0.49004	-3.9853	0.13293	0.33361	6.74e-05	0.0008369
ECSIT	4	-0.50621	-3.985	0.11363	0.30528	6.7482e-05	0.00083733
SORCS2	4	-0.71038	-3.9846	0.0098704	0.065179	6.7602e-05	0.00083825
KIAA0020	4	-0.7457	-3.9842	0.0059488	0.04547	6.7712e-05	0.00083904
ST6GALNAC1	4	-0.72882	-3.9834	0.0075994	0.054208	6.7938e-05	0.00084126
ZNF703	4	-0.59945	-3.9816	0.042107	0.17176	6.8441e-05	0.00084635
LINC00692	4	-0.75604	-3.9816	0.0051955	0.041395	6.8452e-05	0.00084635
CYP51A1	4	-0.6944	-3.9815	0.012529	0.078	6.849e-05	0.00084635
IRF3	4	-0.71786	-3.9804	0.0087294	0.059226	6.8809e-05	0.00084972
DCN	4	-0.73746	-3.9799	0.0067243	0.049551	6.8951e-05	0.00085089
DYRK2	4	-1.0427	-3.9796	2.2156e-05	0.00044444	6.9029e-05	0.00085126
PLXNA3	4	-0.65872	-3.9792	0.042993	0.174	6.9146e-05	0.00085213
CLRN2	4	-1.1666	-3.9787	1.1078e-05	0.00027322	6.9284e-05	0.00085299
OR1L1	4	-0.50468	-3.9786	0.11563	0.30863	6.9311e-05	0.00085299
KIAA1191	4	-0.71528	-3.9783	0.0090728	0.06096	6.9407e-05	0.00085325
RELL1	4	-0.54696	-3.9782	0.074776	0.24128	6.9438e-05	0.00085325
LRAT	4	-1.0617	-3.9781	2.2156e-05	0.00044444	6.9474e-05	0.00085325
PAGR1	4	-0.63722	-3.977	0.026465	0.12858	6.9802e-05	0.0008567
B4GALNT4	4	-0.81886	-3.9765	0.0017614	0.017657	6.9937e-05	0.00085777
DEFB116	4	-0.4677	-3.9755	0.16365	0.37503	7.0246e-05	0.00086098
DGCR2	4	-0.57745	-3.9737	0.053883	0.20012	7.077e-05	0.00086681
GMCL1	4	-0.49808	-3.9728	0.12303	0.31946	7.1032e-05	0.00086944
ALPK1	4	-0.71822	-3.9705	0.008674	0.058961	7.1731e-05	0.0008774
EDEM3	4	-0.64186	-3.9692	0.025014	0.12373	7.2106e-05	0.00088138
RNFT2	4	-0.72739	-3.9684	0.0077545	0.054967	7.2345e-05	0.00088371
CLN3	4	-0.66144	-3.9682	0.019331	0.10452	7.2429e-05	0.00088413
KIF3A	4	-1.0241	-3.9665	5.5389e-05	0.0010537	7.294e-05	0.00088977
UBE2Z	4	-1.6848	-3.9648	0	0	7.3468e-05	0.00089561
TRAIP	4	-0.48315	-3.9643	0.14181	0.34523	7.3613e-05	0.00089677
TRIM44	4	-1.0262	-3.9632	5.5389e-05	0.0010537	7.3945e-05	0.0009002
AMER2	4	-0.52217	-3.9627	0.097286	0.28162	7.4118e-05	0.00090171
TRDMT1	4	-0.52212	-3.9625	0.097308	0.28162	7.4173e-05	0.00090177
COG4	4	-0.73502	-3.9622	0.0069458	0.050687	7.4258e-05	0.00090219
NR4A3	4	-0.63544	-3.9594	0.027096	0.13077	7.5138e-05	0.00091227
PTPN6	4	-0.95303	-3.9574	0.00021048	0.0031535	7.5778e-05	0.00091942
SCGB1A1	4	-0.79016	-3.9553	0.0030686	0.027811	7.6428e-05	0.00092622
TIGD7	4	-0.51175	-3.9553	0.10784	0.29777	7.6441e-05	0.00092622
RPS18	2	-0.83582	-3.9549	0.0013515	0.014498	7.6574e-05	0.0009272
WDR87	4	-1.1623	-3.9545	1.1078e-05	0.00027322	7.6708e-05	0.0009282
SMCHD1	4	-0.45883	-3.9539	0.17677	0.38967	7.6874e-05	0.0009296
CHIC1	4	-0.82112	-3.9529	0.0016838	0.017012	7.7204e-05	0.00093296
PCDHGA1	4	-0.48002	-3.9515	0.14596	0.35145	7.765e-05	0.00093679
TACR3	4	-1.1213	-3.9514	1.1078e-05	0.00027322	7.7696e-05	0.00093679
MICB	4	-0.65543	-3.9513	0.020981	0.10961	7.7725e-05	0.00093679
GADL1	4	-0.77002	-3.9513	0.0042539	0.035788	7.7728e-05	0.00093679
UBE2E1	4	-0.76088	-3.9463	0.0048853	0.03973	7.9363e-05	0.00095585
PRPF39	4	-0.92267	-3.9457	0.00031018	0.0042748	7.9584e-05	0.00095758
PHF23	4	-0.50983	-3.9456	0.11005	0.30136	7.9613e-05	0.00095758
FAM20B	4	-0.57432	-3.9449	0.055788	0.20401	7.9828e-05	0.00095953
ATR	4	-0.65922	-3.9447	0.019962	0.10631	7.9905e-05	0.00095982
MGRN1	4	-0.75343	-3.9443	0.0053617	0.042326	8.0037e-05	0.00095984
RAB12	4	-0.85913	-3.9442	0.000853	0.0099035	8.0063e-05	0.00095984
KCTD6	4	-0.6029	-3.9442	0.040379	0.16763	8.0066e-05	0.00095984
DBH	4	-0.55103	-3.9422	0.071463	0.23454	8.0741e-05	0.00096729
TONSL	4	-1.0358	-3.9418	3.3234e-05	0.00065359	8.0868e-05	0.00096817
PKHD1L1	4	-1.0759	-3.9406	2.2156e-05	0.00044444	8.1265e-05	0.00097169
DIRAS3	4	-0.56482	-3.9406	0.061759	0.21599	8.1285e-05	0.00097169
MDM1	4	-0.51194	-3.9405	0.10764	0.2977	8.1324e-05	0.00097169
TBC1D14	4	-1.1804	-3.9397	1.1078e-05	0.00027322	8.1601e-05	0.00097435
CACNA2D2	4	-0.84043	-3.9392	0.0012629	0.013727	8.1759e-05	0.00097559
SLC26A6	4	-1.1892	-3.9387	1.1078e-05	0.00027322	8.1937e-05	0.00097707
ANKRD52	4	-1.0061	-3.9384	0.00015509	0.0028169	8.2024e-05	0.00097744
SEPSECS	4	-0.75327	-3.9383	0.0053728	0.042377	8.2076e-05	0.00097744
DNAJB4	4	-0.49751	-3.9375	0.12383	0.32075	8.2331e-05	0.00097983
SLC12A8	4	-0.85156	-3.9367	0.0010524	0.011897	8.2611e-05	0.00098222
TMEM63A	4	-0.56795	-3.9366	0.059566	0.21153	8.2641e-05	0.00098222
C1QTNF3	4	-0.76907	-3.9364	0.0043093	0.036169	8.2702e-05	0.00098231
GPR123	4	-0.56815	-3.9352	0.059499	0.21153	8.3133e-05	0.00098677
ZNF672	4	-0.57307	-3.9348	0.056497	0.20527	8.3251e-05	0.00098728
COMMD7	4	-0.99588	-3.9347	0.00017725	0.0030505	8.3285e-05	0.00098728
FANCI	4	-0.46371	-3.9335	0.16927	0.38125	8.3731e-05	0.00099191
MPPED2	4	-0.63022	-3.9332	0.029268	0.13796	8.3822e-05	0.00099234
ZSCAN1	4	-0.63211	-3.9309	0.028426	0.13484	8.4632e-05	0.0010013
SMYD5	4	-0.73526	-3.9279	0.0069237	0.050566	8.5681e-05	0.001013
UBR4	4	-0.71251	-3.9274	0.0096488	0.064186	8.5871e-05	0.0010146
SHD	4	-0.62054	-3.927	0.032879	0.14836	8.601e-05	0.0010156
MAATS1	4	-0.84436	-3.9268	0.0011964	0.013099	8.608e-05	0.0010157
TIMM10	4	-0.63329	-3.9266	0.027916	0.13312	8.6149e-05	0.0010159
HPX	4	-0.54027	-3.9255	0.080326	0.25168	8.655e-05	0.00102
KIAA1429	4	-0.95863	-3.9249	0.0001994	0.0031196	8.6783e-05	0.001022
SLC22A3	4	-0.90302	-3.9232	0.00035449	0.0047267	8.7381e-05	0.0010284
PVRIG	4	-0.52805	-3.9227	0.091426	0.27124	8.7552e-05	0.0010298
NEXN	4	-0.85641	-3.9216	0.00091946	0.01058	8.795e-05	0.0010331
INCA1	4	-0.87472	-3.9216	0.00066467	0.0080483	8.795e-05	0.0010331
ARHGAP21	4	-0.69614	-3.9204	0.012164	0.076197	8.8389e-05	0.0010376
COLCA2	4	-0.78159	-3.9199	0.0036114	0.031809	8.8586e-05	0.0010392
LHX6	4	-0.85238	-3.9191	0.0010081	0.011425	8.8887e-05	0.0010421
NEURL1B	4	-0.87657	-3.9178	0.00065359	0.008	8.9377e-05	0.0010471
RAPGEF3	4	-1.182	-3.9172	1.1078e-05	0.00027322	8.9578e-05	0.0010488
DNAJC5G	4	-0.55131	-3.9165	0.071286	0.23443	8.9852e-05	0.0010513
MPDZ	4	-0.90203	-3.9163	0.00037665	0.0050111	8.9908e-05	0.0010513
KIAA1456	4	-1.2367	-3.9138	0	0	9.0868e-05	0.0010618
OR2T12	1	-0.87373	-3.9125	0.00066467	0.0080483	9.1346e-05	0.0010666
FAM151B	4	-0.88031	-3.9123	0.00058713	0.0072603	9.1407e-05	0.0010666
KIAA1731	4	-0.8505	-3.9122	0.0011078	0.012484	9.1452e-05	0.0010666
C3AR1	4	-0.89033	-3.9117	0.0004985	0.006383	9.1664e-05	0.0010684
ABHD17A	3	-0.85321	-3.91	0.084458	0.25869	9.2314e-05	0.0010752
GPR149	4	-0.58816	-3.9086	0.047723	0.18581	9.2841e-05	0.0010807
NOB1	4	-0.58748	-3.908	0.048189	0.18698	9.3071e-05	0.0010826
PRSS12	4	-0.64303	-3.9077	0.024648	0.12254	9.3171e-05	0.0010826
TMEM236	4	-0.60521	-3.9077	0.039293	0.16491	9.3185e-05	0.0010826
TMEM116	4	-1.9028	-3.9063	0	0	9.3724e-05	0.0010882
DRD1	4	-0.75088	-3.9028	0.0055168	0.043029	9.5074e-05	0.0011031
ULBP3	4	-0.61469	-3.9026	0.035305	0.15469	9.5164e-05	0.0011031
ARHGDIG	4	-0.64543	-3.9024	0.023862	0.12007	9.5252e-05	0.0011031
MFAP1	4	-0.70408	-3.9024	0.010923	0.07063	9.5254e-05	0.0011031
OCA2	4	-0.67431	-3.8982	0.016273	0.092975	9.6907e-05	0.0011215
IL4I1	4	-0.54411	-3.8964	0.07708	0.24585	9.7629e-05	0.0011291
FXYD4	4	-0.45853	-3.8957	0.1773	0.39037	9.7926e-05	0.0011306
EIF1	2	-0.68336	-3.8957	0.014512	0.086298	9.7928e-05	0.0011306
CLCN3	4	-0.51638	-3.8956	0.10298	0.29019	9.7943e-05	0.0011306
CDYL2	4	-0.33539	-3.8942	0.4698	0.66618	9.8528e-05	0.0011366
CCDC84	4	-0.46648	-3.8932	0.1653	0.37644	9.8922e-05	0.0011404
CHCHD5	4	-0.92833	-3.8927	0.00027695	0.003882	9.9148e-05	0.0011423
FAM212B	4	-0.48042	-3.8907	0.14545	0.35081	9.9939e-05	0.0011507
MSL3	4	-1.7792	-3.8895	0	0	0.00010046	0.0011559
C6orf132	4	-0.53875	-3.8887	0.081644	0.25427	0.00010078	0.001159
UBAP2	4	-0.52526	-3.8884	0.094195	0.27624	0.00010093	0.0011599
STATH	3	-0.6257	-3.8876	0.030808	0.14229	0.00010125	0.0011628
PHOSPHO1	4	-0.77242	-3.8825	0.0040545	0.034512	0.00010338	0.0011866
RNF144B	4	-0.48427	-3.8818	0.14012	0.34344	0.00010368	0.0011892
LRRFIP2	4	-1.4237	-3.8794	0	0	0.00010472	0.0012004
SLC16A1	4	-0.48635	-3.8779	0.1374	0.33946	0.00010536	0.001207
ABCD2	4	-0.64447	-3.8776	0.024172	0.12126	0.0001055	0.0012078
ROCK1	4	-0.48988	-3.8774	0.13322	0.33408	0.00010557	0.0012079
CNTN2	4	-0.76991	-3.8745	0.0042539	0.035788	0.00010684	0.0012215
SPERT	4	-0.98086	-3.8738	0.0001994	0.0031196	0.00010716	0.0012245
LSM3	4	-0.39678	-3.8725	0.29973	0.52048	0.0001077	0.0012299
ZNF205	4	-0.69386	-3.8707	0.012651	0.078623	0.00010853	0.0012385
TICAM1	4	-0.50667	-3.8705	0.11307	0.3046	0.00010863	0.0012389
GSN	4	-0.5237	-3.8691	0.095901	0.27903	0.00010925	0.0012449
SMDT1	4	-0.53236	-3.869	0.087161	0.26318	0.00010929	0.0012449
LDLRAD1	4	-0.48394	-3.8668	0.14063	0.34385	0.00011026	0.0012551
HFE2	4	-1.3804	-3.8667	0	0	0.00011033	0.0012551
ZDHHC14	4	-0.72714	-3.8664	0.0077877	0.055151	0.00011043	0.0012555
OR52B6	4	-0.51865	-3.8653	0.10068	0.28678	0.00011096	0.0012599
C16orf62	4	-0.56887	-3.8652	0.059045	0.2108	0.000111	0.0012599
SLCO3A1	4	-0.89495	-3.8651	0.00046527	0.0060345	0.00011103	0.0012599
SWSAP1	4	-1.6712	-3.8638	0	0	0.00011161	0.0012658
RRN3	4	-0.55034	-3.8633	0.071984	0.23565	0.00011188	0.001268
OR13A1	4	-0.55968	-3.8626	0.065171	0.22238	0.0001122	0.0012708
TPTE2	3	-0.78441	-3.8618	0.0034785	0.031012	0.00011254	0.0012739
COL21A1	4	-0.74891	-3.8597	0.0056497	0.043739	0.00011352	0.0012834
FCGBP	4	-1.0929	-3.8597	2.2156e-05	0.00044444	0.00011352	0.0012834
ANKRD36C	4	-1.0074	-3.8587	0.00015509	0.0028169	0.00011397	0.0012876
PTCHD1	4	-0.82091	-3.8563	0.0016838	0.017012	0.00011512	0.0012998
UQCR10	4	-0.80218	-3.8554	0.0023817	0.022501	0.00011554	0.0013037
SPDYE1	1	-0.64403	-3.8546	0.024327	0.12186	0.0001159	0.0013064
FIS1	4	-0.80851	-3.8546	0.0021048	0.020267	0.00011592	0.0013064
TUBB4A	4	-0.66407	-3.8544	0.018589	0.10173	0.000116	0.0013064
RHPN1	4	-0.59412	-3.8539	0.044467	0.17757	0.00011624	0.0013084
TOB2	4	-0.50799	-3.8537	0.11162	0.3024	0.00011636	0.0013089
DLL4	4	-0.54441	-3.8535	0.076858	0.24546	0.00011645	0.0013091
DHX32	4	-0.65794	-3.853	0.020295	0.10745	0.00011667	0.0013107
CNTN4	4	-0.54971	-3.8519	0.072505	0.23654	0.0001172	0.0013158
PLCE1	4	-0.67697	-3.8517	0.01572	0.090787	0.0001173	0.0013162
SCAPER	4	-0.52105	-3.8513	0.098438	0.28327	0.00011749	0.0013175
ST8SIA3	4	-1.2507	-3.8485	0	0	0.00011882	0.0013308
DICER1	4	-0.48477	-3.8486	0.13949	0.34241	0.00011882	0.0013308
TRIM45	4	-0.9152	-3.848	0.00032126	0.0043446	0.00011908	0.0013328
CAPN3	4	-0.48784	-3.8472	0.13549	0.33652	0.0001195	0.0013363
UBE2G2	4	-0.96024	-3.8471	0.0001994	0.0031196	0.00011953	0.0013363
ADAL	4	-0.73168	-3.8468	0.0073336	0.052791	0.00011966	0.0013369
SPN	4	-0.66848	-3.8439	0.017647	0.098152	0.00012109	0.001352
VWA9	4	-0.43472	-3.8428	0.21938	0.43938	0.00012166	0.0013575
SPAG1	4	-0.51583	-3.841	0.10352	0.29103	0.00012253	0.0013664
EIF3A	4	-0.48441	-3.8399	0.13996	0.34326	0.00012309	0.0013718
KLHL41	4	-0.9189	-3.8364	0.00032126	0.0043446	0.00012485	0.0013905
CDK14	4	-0.54872	-3.8359	0.073391	0.23814	0.00012509	0.0013923
TTC27	4	-0.73104	-3.8358	0.0073557	0.052908	0.00012517	0.0013924
IMP4	4	-0.91868	-3.8351	0.00032126	0.0043446	0.00012551	0.0013951
RPL13A	2	-0.84445	-3.835	0.0011964	0.013099	0.00012557	0.0013951
DNAJC14	4	-0.65535	-3.8339	0.020993	0.10961	0.00012611	0.0014003
RPS20	1	-0.67689	-3.8335	0.015731	0.090793	0.00012631	0.0014016
ERAL1	4	-0.52793	-3.832	0.091559	0.27133	0.00012708	0.0014093
PRMT5	4	-0.57462	-3.8312	0.055589	0.20378	0.00012754	0.0014135
TNFAIP2	4	-0.85627	-3.8286	0.00091946	0.01058	0.0001289	0.0014277
C11orf40	4	-0.58176	-3.8281	0.051435	0.19492	0.00012916	0.0014297
IPO7	4	-0.49476	-3.8277	0.12714	0.32479	0.00012936	0.0014311
PCDHB16	4	-0.50954	-3.8272	0.11034	0.30141	0.0001296	0.0014328
FBXO36	4	-1.3055	-3.8269	0	0	0.00012977	0.0014338
TANGO6	4	-0.60375	-3.8262	0.040035	0.16662	0.00013014	0.0014371
SRD5A3	4	-1.6686	-3.8257	0	0	0.00013042	0.0014392
HRAS	4	-0.56587	-3.8253	0.060984	0.21445	0.0001306	0.0014404
MYOZ2	4	-0.59542	-3.8237	0.043802	0.17598	0.00013144	0.0014487
PTMS	4	-0.49514	-3.8235	0.12662	0.32417	0.00013157	0.0014493
MLIP	4	-0.49179	-3.8232	0.13075	0.33025	0.00013173	0.0014493
ZNF24	4	-0.6698	-3.8232	0.017426	0.09746	0.00013173	0.0014493
SETDB1	4	-1.3637	-3.8226	0	0	0.00013204	0.0014518
NRG4	4	-0.44856	-3.8224	0.1941	0.41066	0.00013218	0.0014525
SULT4A1	4	-0.54758	-3.8219	0.074233	0.24017	0.00013241	0.0014541
CLEC4A	4	-0.74458	-3.8218	0.0060707	0.045935	0.00013249	0.0014541
FRRS1L	4	-0.74591	-3.8211	0.0059156	0.045254	0.00013286	0.0014572
FIP1L1	4	-0.65347	-3.8202	0.021502	0.11126	0.00013334	0.0014616
CCT7	4	-0.51151	-3.8199	0.10811	0.29794	0.00013349	0.0014621
LURAP1	4	-0.7184	-3.8198	0.008674	0.058961	0.00013355	0.0014621
ESRP1	4	-0.57804	-3.8162	0.053528	0.19942	0.00013551	0.0014827
DDX41	4	-0.97162	-3.8138	0.0001994	0.0031196	0.00013686	0.0014963
KCNN4	4	-0.71966	-3.8137	0.008541	0.058387	0.00013691	0.0014963
ENY2	4	-0.50198	-3.8112	0.11879	0.31407	0.00013828	0.0015103
SPATA12	4	-0.46133	-3.8102	0.17276	0.38478	0.00013883	0.0015154
POPDC2	4	-0.86424	-3.8095	0.00076437	0.0090137	0.00013922	0.0015187
KLRF1	4	-1.5436	-3.809	0	0	0.00013952	0.0015211
SYT6	4	-0.50885	-3.8086	0.11083	0.30167	0.00013977	0.0015229
LSM4	4	-0.57171	-3.8071	0.057383	0.20703	0.00014059	0.0015309
NDUFV2	4	-0.65424	-3.8055	0.021236	0.11011	0.00014151	0.00154
SYCP1	4	-0.78991	-3.8053	0.0030686	0.027811	0.00014165	0.0015406
HPSE	4	-0.97198	-3.8043	0.0001994	0.0031196	0.00014218	0.0015454
ERC1	4	-0.49068	-3.8013	0.13208	0.33216	0.00014393	0.0015635
CENPP	4	-0.5879	-3.7994	0.04789	0.1861	0.00014504	0.0015746
PPP2R1B	4	-0.67954	-3.799	0.015243	0.089004	0.0001453	0.0015764
CACNA1S	4	-0.80292	-3.7987	0.0023485	0.022234	0.00014543	0.001577
HHLA3	4	-0.66733	-3.7984	0.017913	0.099202	0.00014564	0.0015783
SSR2	4	-1.5331	-3.7965	0	0	0.00014673	0.0015877
PPP1R35	4	-0.56627	-3.7965	0.060773	0.21409	0.00014676	0.0015877
GJC3	4	-0.70103	-3.7965	0.01141	0.073024	0.00014678	0.0015877
2021-03-01	8	-0.40811	-3.7961	0.27347	0.49501	0.00014701	0.0015893
ATPAF1	4	-1.1278	-3.7957	1.1078e-05	0.00027322	0.00014723	0.0015905
TBL1XR1	4	-0.68586	-3.7956	0.013947	0.084242	0.0001473	0.0015905
HSPB2	4	-0.5908	-3.795	0.04625	0.18188	0.00014765	0.0015934
PLEKHG4	4	-0.55647	-3.7947	0.067198	0.22571	0.00014784	0.0015945
GYPA	3	-0.57035	-3.7945	0.096754	0.28064	0.00014795	0.0015946
SMARCA5	4	-0.41798	-3.7935	0.25353	0.47496	0.00014852	0.0015997
RBAK+AC0-RBAKDN	4	-0.4089	-3.7934	0.27168	0.49331	0.00014859	0.0015997
EBF3	4	-1.3598	-3.7927	0	0	0.00014899	0.001603
COL4A3	4	-0.67309	-3.7926	0.01655	0.09417	0.00014909	0.0016031
LIFR	4	-0.72408	-3.7919	0.0080425	0.056074	0.0001495	0.0016066
SLC26A9	4	-0.68922	-3.791	0.013293	0.081244	0.00015005	0.0016116
CSF1R	4	-0.60417	-3.7894	0.039714	0.16582	0.000151	0.0016207
KDM5A	4	-0.81827	-3.7883	0.007688	0.054646	0.00015168	0.0016264
PRPH2	4	-0.68449	-3.7882	0.014257	0.085401	0.00015177	0.0016264
SERINC4	4	-0.6673	-3.7881	0.017946	0.099356	0.00015179	0.0016264
NUP88	4	-1.4011	-3.7861	0	0	0.00015306	0.001639
PLEKHA8	4	-0.6676	-3.7857	0.017835	0.098925	0.00015326	0.0016402
DAO	4	-1.3501	-3.784	0	0	0.0001543	0.0016503
ANP32B	4	-0.75337	-3.7836	0.0053617	0.042326	0.0001546	0.0016526
ASS1	4	-1.3208	-3.7825	0	0	0.00015526	0.0016586
RNF26	4	-0.82992	-3.7815	0.0014844	0.015581	0.00015588	0.0016642
WDPCP	4	-0.71248	-3.7796	0.0096488	0.064186	0.00015706	0.0016759
MS4A7	4	-0.5563	-3.7773	0.06732	0.22591	0.00015857	0.0016909
KIAA1984	4	-0.94385	-3.7766	0.00022156	0.0032547	0.000159	0.0016946
PPP1CB	4	-0.68943	-3.7752	0.013271	0.081233	0.00015986	0.0017027
TCERG1L	4	-0.70757	-3.775	0.010325	0.067487	0.00015999	0.0017031
PIGH	4	-0.75817	-3.7744	0.0050737	0.040675	0.00016037	0.0017061
ZDHHC11B	1	-0.81797	-3.7742	0.0017946	0.01796	0.00016049	0.0017064
DPY19L2	4	-0.5875	-3.7741	0.048178	0.18697	0.00016059	0.0017064
ALS2	4	-0.54455	-3.773	0.076714	0.24513	0.00016131	0.0017131
RPP21	4	-0.88381	-3.7728	0.00057605	0.0071972	0.00016146	0.0017135
ERVMER34+AC0-1	4	-0.55002	-3.7725	0.07225	0.23622	0.00016163	0.0017135
OR6T1	4	-0.62574	-3.7725	0.030785	0.14226	0.00016163	0.0017135
ARHGAP15	4	-0.66043	-3.7723	0.019641	0.1055	0.00016173	0.0017136
SGSM2	4	-0.69627	-3.7711	0.012164	0.076197	0.00016251	0.0017208
MS4A1	4	-0.53143	-3.7708	0.088125	0.2649	0.00016272	0.001722
TMEM221	4	-0.62234	-3.7705	0.032059	0.14583	0.00016291	0.0017224
BMP7	4	-0.523	-3.7705	0.096654	0.28055	0.00016295	0.0017224
MCHR1	4	-0.54699	-3.7703	0.074742	0.24128	0.00016308	0.0017228
ITGA11	4	-0.73388	-3.769	0.0070898	0.051445	0.00016391	0.0017305
CCDC90B	4	-0.69665	-3.7669	0.012152	0.076197	0.0001653	0.0017442
COX6A2	4	-0.38588	-3.7659	0.32588	0.54362	0.00016595	0.00175
SLC15A1	4	-0.47986	-3.7649	0.14618	0.35171	0.00016665	0.0017564
ABCB5	4	-0.75354	-3.7643	0.0053617	0.042326	0.00016704	0.0017595
TARS2	4	-1.1635	-3.7635	1.1078e-05	0.00027322	0.00016755	0.0017629
SYT10	4	-0.60366	-3.7635	0.04008	0.16669	0.00016757	0.0017629
CPD	4	-0.47135	-3.7633	0.15819	0.36752	0.00016766	0.0017629
WDR41	4	-0.6146	-3.763	0.035327	0.15469	0.00016786	0.001764
DEFB112	4	-0.58462	-3.7625	0.049862	0.19097	0.00016821	0.0017666
SLC25A13	4	-0.67202	-3.7618	0.016872	0.095435	0.00016872	0.0017709
HTR3E	4	-0.43684	-3.7608	0.21532	0.43469	0.0001694	0.0017771
PCDHAC1	4	-0.47859	-3.7591	0.14772	0.35329	0.0001705	0.0017876
MYCT1	4	-0.66706	-3.759	0.018013	0.099602	0.00017061	0.0017877
P2RY12	4	-1.1025	-3.7585	2.2156e-05	0.00044444	0.00017091	0.0017895
PCSK9	4	-0.51771	-3.7584	0.10152	0.28786	0.00017098	0.0017895
G6PC3	4	-0.78411	-3.7581	0.0034895	0.03105	0.00017118	0.0017906
TSPAN19	4	-0.49371	-3.7574	0.12849	0.32682	0.00017172	0.0017951
CD96	4	-1.1336	-3.7567	1.1078e-05	0.00027322	0.00017215	0.0017986
KCNJ1	4	-0.97108	-3.7565	0.02816	0.13397	0.00017233	0.0017995
RHOB	4	-0.51672	-3.7554	0.10264	0.28971	0.00017305	0.0018059
ISG15	4	-0.93687	-3.7552	0.00024371	0.0035628	0.00017323	0.0018068
METRN	4	-0.99086	-3.7539	0.00017725	0.0030505	0.00017409	0.0018144
PFKFB4	4	-0.51157	-3.7538	0.10805	0.29792	0.00017416	0.0018144
SIRPB2	4	-0.79112	-3.7535	0.0030132	0.027419	0.00017436	0.0018154
LSM11	4	-0.45565	-3.7524	0.18189	0.39604	0.00017513	0.0018224
R3HDM4	4	-0.53896	-3.7519	0.0815	0.25395	0.00017547	0.0018249
PDK2	4	-0.49275	-3.7507	0.12952	0.32843	0.00017634	0.0018327
GH2	4	-0.57318	-3.7505	0.056464	0.20527	0.00017648	0.0018327
DNMT3A	4	-1.1867	-3.7504	1.1078e-05	0.00027322	0.00017653	0.0018327
WDR76	4	-0.58032	-3.7477	0.052421	0.19733	0.00017846	0.0018517
CISD3	4	-0.88876	-3.7461	0.012751	0.078917	0.00017963	0.0018628
STRN	4	-0.75052	-3.7456	0.0055389	0.043029	0.00017993	0.0018648
IGF1	4	-0.59104	-3.7453	0.046128	0.18161	0.00018016	0.0018661
ERCC4	4	-0.53149	-3.7451	0.088014	0.26461	0.00018031	0.0018666
DNAL4	4	-0.72277	-3.7449	0.0080979	0.056144	0.00018046	0.0018671
SFRP2	4	-0.49024	-3.7438	0.13267	0.33313	0.00018128	0.0018745
TGFBRAP1	4	-0.73132	-3.7414	0.0073336	0.052791	0.000183	0.0018912
OTOF	4	-0.77174	-3.7408	0.0040988	0.034774	0.00018342	0.0018945
TCFL5	4	-1.1147	-3.7382	1.1078e-05	0.00027322	0.00018537	0.0019135
ACRBP	4	-0.47365	-3.7376	0.1549	0.36338	0.00018577	0.001916
LRRC14	4	-1.4211	-3.7375	0	0	0.00018583	0.001916
DNAH12	4	-0.57587	-3.7368	0.054691	0.20172	0.0001864	0.0019203
HBP1	4	-0.85411	-3.7367	0.00097485	0.011076	0.00018645	0.0019203
NFATC3	4	-1.0758	-3.7331	2.2156e-05	0.00044444	0.00018916	0.001947
GHRH	4	-0.47657	-3.7324	0.15079	0.35781	0.00018966	0.0019509
ATXN7L3	4	-1.068	-3.7323	2.2156e-05	0.00044444	0.00018975	0.0019509
RFX2	4	-0.56083	-3.7319	0.064351	0.22066	0.00019004	0.0019521
SH2D6	4	-0.45122	-3.7318	0.18978	0.40566	0.00019008	0.0019521
CCDC102A	4	-0.49339	-3.7311	0.12888	0.3274	0.00019068	0.0019571
SMEK2	4	-1.2274	-3.7306	0	0	0.00019099	0.0019581
SZT2	4	-0.49401	-3.7306	0.12804	0.32597	0.000191	0.0019581
RBM39	4	-0.66468	-3.7303	0.0185	0.1014	0.00019128	0.0019599
DEFB124	4	-0.60602	-3.7287	0.038972	0.16443	0.00019243	0.0019706
OLFM1	4	-0.5251	-3.7283	0.094306	0.27626	0.00019277	0.0019729
OR6N2	4	-0.89938	-3.7277	0.0003988	0.0052326	0.00019321	0.0019763
EVX1	4	-0.51547	-3.7273	0.10392	0.29137	0.00019355	0.0019787
FRRS1	4	-0.53748	-3.7255	0.082785	0.25601	0.00019493	0.0019917
RPL26L1	4	-0.61947	-3.7242	0.0333	0.14952	0.00019593	0.0020008
TCTEX1D2	4	-0.60593	-3.7179	0.039016	0.1645	0.00020089	0.0020502
DBR1	4	-0.44211	-3.7169	0.20578	0.42452	0.00020172	0.0020575
RBM7	4	-1.0059	-3.7153	0.014069	0.084723	0.00020294	0.0020688
PITHD1	4	-0.52541	-3.7132	0.094073	0.27607	0.00020469	0.0020855
RAE1	4	-0.58103	-3.7116	0.051955	0.19615	0.00020596	0.0020973
KLHL2	4	-0.49591	-3.7111	0.12558	0.32272	0.0002064	0.0021005
PIN1	4	-0.52746	-3.7108	0.092046	0.27237	0.00020663	0.0021017
S100A2	4	-0.45992	-3.71	0.17496	0.38716	0.00020723	0.0021066
ZMYM5	4	-0.71407	-3.7087	0.0093387	0.062444	0.0002083	0.0021163
FZD10	4	-0.64712	-3.7076	0.023419	0.11833	0.00020923	0.0021245
SI	4	-0.56342	-3.7074	0.062723	0.21793	0.00020943	0.0021253
TRRAP	4	-0.86396	-3.7069	0.0048078	0.039347	0.00020983	0.0021279
KRT33A	4	-1.164	-3.7068	1.1078e-05	0.00027322	0.00020991	0.0021279
JRKL	4	-1.018	-3.7057	0.00011078	0.0020725	0.00021083	0.002136
SYAP1	4	-0.5103	-3.7053	0.10949	0.30032	0.00021113	0.0021379
SCARB2	4	-0.54483	-3.7038	0.076415	0.24452	0.00021238	0.0021493
RTP2	4	-0.47899	-3.7024	0.14727	0.35298	0.00021359	0.0021594
C9orf37	4	-0.49135	-3.7023	0.13124	0.331	0.00021362	0.0021594
ATAD3A	3	-0.61084	-3.7003	0.036911	0.15909	0.00021533	0.0021755
CEND1	4	-0.52801	-3.699	0.09147	0.27124	0.00021649	0.0021859
NBN	4	-0.99742	-3.6975	0.00017725	0.0030505	0.00021772	0.0021972
DNAJC4	4	-0.70593	-3.6959	0.010646	0.069211	0.00021908	0.0022096
CDK5RAP1	4	-0.58055	-3.6953	0.052265	0.19699	0.00021962	0.0022139
IFNB1	4	-1.0753	-3.6946	2.2156e-05	0.00044444	0.00022027	0.0022191
METTL23	4	-0.62752	-3.6941	0.030076	0.14024	0.00022066	0.0022219
MCCD1	4	-0.59959	-3.6939	0.042041	0.17164	0.0002208	0.0022221
FAM53C	4	-0.47171	-3.6932	0.15778	0.36732	0.00022147	0.0022265
WFDC9	4	-0.87109	-3.6932	0.00069791	0.0084	0.00022149	0.0022265
SUV420H1	4	-0.66389	-3.6922	0.018633	0.10191	0.00022233	0.0022337
NSG1	4	-0.61421	-3.6912	0.035471	0.15506	0.00022319	0.0022411
NCKAP1L	4	-0.55938	-3.6905	0.065348	0.22273	0.00022378	0.0022455
CTRB2	4	-0.98384	-3.6904	0.0001994	0.0031196	0.00022388	0.0022455
EIF2S3	4	-0.4627	-3.6901	0.17067	0.38205	0.00022415	0.002247
TMEM257	3	-1.0372	-3.6888	3.3234e-05	0.00065359	0.00022535	0.0022578
RMDN1	4	-0.53012	-3.6881	0.089509	0.26782	0.00022597	0.0022627
SYT2	4	-0.54893	-3.6878	0.073136	0.23757	0.00022617	0.0022634
TMED2	4	-1.09	-3.6863	2.2156e-05	0.00044444	0.00022756	0.0022761
DNAJC22	4	-1.0984	-3.6855	2.2156e-05	0.00044444	0.00022829	0.0022812
MMD	4	-0.46727	-3.6853	0.16421	0.37527	0.00022843	0.0022812
OPN3	4	-0.58678	-3.6853	0.04861	0.18801	0.00022845	0.0022812
RLBP1	4	-0.56945	-3.685	0.058779	0.21035	0.00022871	0.0022826
ACTRT3	4	-0.70071	-3.6838	0.011477	0.073345	0.00022974	0.0022916
PHOX2A	4	-0.856	-3.6836	0.00094162	0.010814	0.00022995	0.0022924
ZDHHC5	4	-0.41209	-3.6832	0.26517	0.48667	0.00023034	0.002295
OR2G3	4	-0.3872	-3.6824	0.3224	0.5405	0.00023103	0.0023006
PDILT	4	-0.55196	-3.6822	0.070876	0.2338	0.0002312	0.002301
SCG3	4	-0.67868	-3.6816	0.015387	0.089469	0.00023182	0.0023059
PPM1K	4	-0.71751	-3.6803	0.0087626	0.059384	0.00023298	0.0023162
PRPS1	4	-0.57761	-3.6798	0.05375	0.19984	0.00023339	0.002319
PLEKHG5	4	-0.73115	-3.678	0.0073336	0.052791	0.00023511	0.0023348
PEX2	4	-0.49212	-3.6775	0.13024	0.32942	0.00023553	0.0023377
GCLC	4	-0.38058	-3.6765	0.33926	0.55551	0.00023646	0.0023456
MYNN	4	-0.92511	-3.6755	0.00027695	0.003882	0.00023741	0.0023538
RHOF	4	-1.0561	-3.6748	2.2156e-05	0.00044444	0.00023807	0.002359
SERPINA1	4	-0.52385	-3.6735	0.095724	0.2787	0.00023924	0.0023693
NDUFAB1	4	-0.69114	-3.6729	0.013017	0.080123	0.00023977	0.0023725
LHFPL2	4	-0.87658	-3.6729	0.00065359	0.008	0.00023982	0.0023725
MSN	4	-0.70886	-3.6702	0.010147	0.066594	0.00024234	0.0023961
PCCB	4	-0.61067	-3.67	0.036978	0.15914	0.00024252	0.0023964
ATP13A4	4	-0.6822	-3.6698	0.014789	0.087414	0.00024272	0.0023964
CAPRIN1	4	-0.67618	-3.6698	0.015908	0.091407	0.00024277	0.0023964
ZNF487	1	-1.0103	-3.6683	0.00015509	0.0028169	0.00024419	0.0024091
ST6GAL2	4	-0.58987	-3.6669	0.04676	0.18312	0.00024548	0.0024198
SLC25A42	4	-0.59166	-3.6669	0.045729	0.1807	0.00024555	0.0024198
KLHL20	4	-0.79454	-3.6665	0.0027362	0.025166	0.00024589	0.0024218
NXPH4	4	-0.79982	-3.6659	0.0024704	0.023121	0.00024642	0.0024258
SYT4	4	-0.56701	-3.6657	0.060175	0.21273	0.00024664	0.0024266
KLF11	4	-0.58816	-3.6652	0.047723	0.18581	0.00024714	0.0024302
UCHL3	4	-0.55169	-3.6641	0.071042	0.23397	0.00024822	0.0024395
ELMO3	4	-0.53028	-3.6632	0.089387	0.26756	0.00024905	0.0024463
CAB39L	4	-0.60447	-3.6627	0.039559	0.16536	0.00024954	0.0024498
OASL	4	-0.52964	-3.6611	0.089919	0.26832	0.00025113	0.0024641
ABCB7	4	-0.54141	-3.6608	0.079163	0.24915	0.0002514	0.0024654
ERI3	4	-0.56044	-3.6592	0.064684	0.22138	0.00025299	0.0024796
RAX2	4	-0.49297	-3.6586	0.1293	0.32805	0.00025355	0.0024838
PDP2	4	-0.48664	-3.6583	0.13704	0.33902	0.00025385	0.0024848
NPL	4	-0.55364	-3.6583	0.069591	0.231	0.00025393	0.0024848
DENND4A	4	-0.50488	-3.6574	0.1153	0.30807	0.00025478	0.0024909
CYCS	1	-0.66184	-3.6574	0.019187	0.10393	0.00025483	0.0024909
PDIA3	4	-0.72385	-3.6569	0.0080425	0.056074	0.00025533	0.0024944
ASPG	4	-1.4353	-3.6565	0	0	0.00025565	0.0024951
KBTBD7	4	-0.71075	-3.6564	0.0098372	0.065079	0.00025578	0.0024951
NPW	4	-0.66707	-3.6564	0.018013	0.099602	0.00025581	0.0024951
FAM136A	3	-0.49495	-3.6534	0.12682	0.32417	0.00025879	0.0025227
KLHL4	4	-0.48467	-3.6529	0.13958	0.34248	0.00025932	0.0025265
PLA2G2C	4	-0.57478	-3.6508	0.055489	0.20366	0.00026139	0.0025454
PTAR1	4	-0.77984	-3.6503	0.0036668	0.032152	0.00026191	0.0025491
ORAOV1	4	-0.71897	-3.6463	0.0086075	0.058708	0.00026604	0.0025878
TNFSF9	4	-1.6396	-3.6457	0	0	0.00026661	0.0025921
C6orf25	4	-0.79679	-3.6454	0.0026144	0.024218	0.00026701	0.0025945
NEBL	4	-1.3471	-3.6428	0	0	0.00026974	0.0026196
INSIG2	4	-0.41902	-3.6417	0.25145	0.47323	0.00027088	0.0026293
FADS1	4	-0.51005	-3.6394	0.10984	0.30109	0.00027325	0.0026508
JAM3	4	-0.5655	-3.637	0.061216	0.21489	0.00027583	0.0026744
ERMAP	4	-0.63564	-3.6365	0.026964	0.13037	0.00027636	0.0026781
ZFP91	4	-0.49577	-3.6358	0.12582	0.32316	0.00027708	0.0026837
AKT1	4	-0.5126	-3.635	0.10693	0.29677	0.00027794	0.0026906
LCAT	4	-0.55055	-3.6348	0.071807	0.23528	0.00027815	0.0026911
MELK	4	-1.6627	-3.634	0	0	0.00027905	0.0026985
PPAPDC1A	4	-0.9408	-3.6333	0.00022156	0.0032547	0.00027982	0.0027044
AZGP1	4	-0.72331	-3.633	0.0080979	0.056144	0.00028018	0.002706
LRRC9	4	-1.1406	-3.6328	1.1078e-05	0.00027322	0.00028035	0.002706
DNAH9	4	-0.84864	-3.6327	0.0011299	0.012577	0.00028043	0.002706
FRS3	4	-0.65992	-3.6322	0.019785	0.10581	0.00028098	0.0027098
DEXI	4	-0.46409	-3.6318	0.16885	0.38091	0.00028146	0.0027131
PKM	4	-0.48815	-3.6316	0.13515	0.33609	0.00028167	0.0027136
MSRB1	4	-0.60666	-3.6304	0.038728	0.16404	0.00028298	0.0027248
ATP5S	4	-0.82883	-3.6299	0.0015066	0.01575	0.00028356	0.0027289
MCM6	4	-0.60571	-3.6297	0.039127	0.1647	0.00028373	0.0027291
ODF3L1	4	-0.57962	-3.629	0.052819	0.19829	0.00028456	0.0027356
EPB41L4A	4	-0.75373	-3.628	0.0053506	0.042326	0.00028558	0.0027439
WWTR1	4	-0.45482	-3.6279	0.18326	0.39722	0.00028574	0.0027441
REEP1	4	-0.58157	-3.6261	0.051568	0.19522	0.0002877	0.002759
HES4	4	-0.60225	-3.6261	0.040623	0.16819	0.0002877	0.002759
PHAX	4	-1.0427	-3.6261	2.2156e-05	0.00044444	0.00028776	0.002759
NIPBL	4	-0.51907	-3.6257	0.10022	0.28589	0.00028821	0.0027618
RHBDF1	4	-0.53356	-3.6241	0.086119	0.2614	0.00028996	0.0027772
PDS5B	4	-0.43907	-3.6234	0.21113	0.4303	0.00029077	0.0027808
SH2B3	4	-0.7192	-3.6233	0.0085854	0.058623	0.00029087	0.0027808
WDR5	4	-0.52175	-3.6232	0.14657	0.35224	0.00029094	0.0027808
TIAM1	4	-0.40111	-3.6232	0.28952	0.51135	0.00029095	0.0027808
SMPD1	4	-0.66561	-3.6231	0.018323	0.10085	0.00029112	0.0027809
FYCO1	4	-0.47752	-3.6215	0.1493	0.35553	0.00029286	0.002796
PDE4DIP	4	-0.49221	-3.6204	0.13011	0.32922	0.00029413	0.0028067
PROS1	4	-0.50853	-3.6202	0.1111	0.30203	0.00029437	0.0028075
FAXDC2	4	-0.57515	-3.62	0.055312	0.20317	0.00029458	0.002808
PFAS	4	-0.50387	-3.6195	0.11646	0.30984	0.00029513	0.0028117
B3GNT5	4	-0.54998	-3.6185	0.072294	0.23626	0.0002963	0.0028213
OR5C1	4	-1.3664	-3.6184	0	0	0.00029645	0.0028213
C1orf63	4	-0.47438	-3.617	0.15377	0.36195	0.00029807	0.0028353
SMTN	4	-0.58111	-3.6159	0.051878	0.19594	0.0002993	0.0028454
ZFP14	4	-0.74053	-3.6152	0.0064252	0.047954	0.00030009	0.00285
CDK1	4	-0.79303	-3.6152	0.0029356	0.026849	0.00030009	0.00285
FNDC4	4	-0.64137	-3.6146	0.025136	0.12399	0.00030083	0.0028555
SEMA6B	4	-1.1006	-3.6134	2.2156e-05	0.00044444	0.00030223	0.0028673
NCOA1	4	-0.74495	-3.6128	0.0060596	0.045935	0.00030292	0.0028724
SLC10A1	4	-0.76274	-3.6111	0.0047635	0.039091	0.00030489	0.0028895
FLYWCH2	4	-0.9538	-3.6077	0.00021048	0.0031535	0.0003089	0.002926
ZNF695	4	-0.6017	-3.6059	0.040944	0.16873	0.0003111	0.0029453
LCE3C	4	-0.39009	-3.6054	0.31543	0.53422	0.00031167	0.002949
PIM1	4	-0.5348	-3.6053	0.085266	0.25988	0.00031182	0.002949
RAB5C	4	-0.47848	-3.6041	0.14793	0.35361	0.00031322	0.0029601
HS6ST1	4	-0.49995	-3.604	0.12096	0.31692	0.00031333	0.0029601
ABCG2	4	-0.48036	-3.6038	0.14551	0.35087	0.0003136	0.0029601
RNF207	4	-0.62224	-3.6036	0.032148	0.14612	0.00031381	0.0029601
TMEM50A	4	-0.53776	-3.6036	0.082586	0.25592	0.00031381	0.0029601
CCDC120	4	-0.4977	-3.6028	0.12357	0.3205	0.00031478	0.0029676
CLN8	4	-1.6436	-3.6015	0	0	0.00031637	0.002981
MEDAG	4	-0.62572	-3.601	0.030796	0.14227	0.00031696	0.0029851
HNRNPM	4	-0.60652	-3.5988	0.038773	0.16405	0.00031975	0.0030098
VSIG10L	4	-0.62505	-3.5983	0.031085	0.14294	0.00032033	0.0030137
PROX1	4	-0.61061	-3.5975	0.037011	0.15914	0.00032126	0.0030208
M1AP	4	-1.6566	-3.5968	0	0	0.00032219	0.003028
UBA52	3	-0.69816	-3.596	0.011931	0.075473	0.00032317	0.0030357
NTMT1	4	-0.51366	-3.5951	0.10583	0.29475	0.00032432	0.0030449
KIAA0087	4	-0.5835	-3.5946	0.05046	0.19219	0.00032493	0.003049
DHX33	4	-0.55233	-3.5941	0.070644	0.23345	0.00032548	0.0030526
PHB2	4	-0.51084	-3.5934	0.1088	0.299	0.00032634	0.0030591
RAD51D	4	-1.1447	-3.5925	1.1078e-05	0.00027322	0.00032751	0.0030685
SYT14	4	-0.57316	-3.5919	0.056464	0.20527	0.0003283	0.0030743
SGK1	4	-0.57189	-3.5916	0.057306	0.207	0.00032866	0.003075
HERPUD1	4	-0.91688	-3.5915	0.00032126	0.0043446	0.00032872	0.003075
TBXA2R	4	-0.47262	-3.5897	0.15643	0.36559	0.000331	0.0030947
HSD3B7	4	-1.233	-3.5893	0	0	0.00033159	0.0030986
ICOSLG	4	-0.55639	-3.5881	0.067254	0.22577	0.00033312	0.0031113
TEX101	4	-0.4815	-3.5873	0.14418	0.34893	0.00033415	0.0031193
KIF2B	4	-0.62156	-3.5851	0.032381	0.14663	0.00033694	0.0031438
TMEM181	4	-0.60195	-3.5831	0.040767	0.16831	0.00033952	0.0031657
SMARCB1	4	-0.64391	-3.583	0.024393	0.1221	0.00033965	0.0031657
TAF7L	4	-0.49507	-3.5818	0.12666	0.32417	0.00034124	0.0031789
HNRNPR	4	-0.5668	-3.5807	0.060341	0.21315	0.00034273	0.0031911
SLC35A4	4	-0.47573	-3.5805	0.152	0.35965	0.00034296	0.0031916
IQCB1	4	-0.51257	-3.5802	0.10697	0.29677	0.00034333	0.0031934
FAM78A	4	-0.51104	-3.5794	0.10865	0.29896	0.00034435	0.003201
U2AF2	4	-0.49097	-3.5793	0.13173	0.33164	0.0003445	0.003201
ZNF142	4	-0.57461	-3.5784	0.055589	0.20378	0.00034574	0.0032109
FAP	4	-0.68898	-3.5778	0.013327	0.081284	0.00034651	0.0032164
PSMD7	4	-0.62542	-3.5766	0.030885	0.14239	0.00034804	0.0032289
PRM2	4	-0.70087	-3.5763	0.011443	0.073159	0.00034851	0.0032316
MUC5B	4	-0.63856	-3.5755	0.026111	0.1273	0.00034954	0.0032395
TNFRSF11A	4	-1.1083	-3.5752	2.2156e-05	0.00044444	0.00035002	0.0032423
SRPX	4	-0.46012	-3.575	0.17465	0.38683	0.00035029	0.0032432
PBXIP1	4	-0.63173	-3.5741	0.028592	0.13545	0.0003514	0.003251
SLC13A1	4	-0.55749	-3.574	0.066545	0.22469	0.00035158	0.003251
ZC3H12D	4	-0.58453	-3.5739	0.049895	0.19097	0.00035168	0.003251
MRPS23	4	-0.80749	-3.573	0.0021602	0.020701	0.00035286	0.0032603
SCAMP2	4	-0.52225	-3.5725	0.097175	0.28142	0.00035364	0.0032658
NABP1	4	-0.96676	-3.5715	0.0001994	0.0031196	0.00035496	0.0032763
SERPINF2	4	-0.48893	-3.5699	0.13429	0.33537	0.00035718	0.0032951
TRIM23	4	-0.51476	-3.5685	0.1046	0.2925	0.0003591	0.0033111
TRABD2B	4	-0.42718	-3.5675	0.234	0.4548	0.00036047	0.0033221
SERPINE3	4	-0.49082	-3.5672	0.13192	0.33202	0.00036083	0.0033237
DHRS7B	4	-0.45043	-3.5669	0.19113	0.40737	0.0003612	0.0033248
GATAD1	4	-0.43858	-3.5668	0.21191	0.43108	0.00036132	0.0033248
CATSPERB	4	-0.59181	-3.5655	0.045674	0.18064	0.00036322	0.0033406
GPR125	4	-0.78436	-3.5652	0.0034785	0.031012	0.00036361	0.0033425
PTGDR2	4	-0.48894	-3.5643	0.13426	0.33537	0.0003648	0.0033501
IFNW1	4	-0.4795	-3.564	0.1466	0.35224	0.00036519	0.0033501
PLD6	4	-0.84166	-3.564	0.0012518	0.013672	0.00036521	0.0033501
PDPN	4	-0.61778	-3.564	0.033898	0.15115	0.00036531	0.0033501
KIT	4	-0.54099	-3.5639	0.079583	0.24988	0.00036537	0.0033501
RARB	4	-0.99874	-3.5636	0.00017725	0.0030505	0.00036585	0.0033528
COX6A1P2	4	-0.51228	-3.5629	0.10722	0.29708	0.00036679	0.0033597
MASTL	4	-0.48361	-3.5623	0.14128	0.34454	0.00036762	0.0033656
KCNF1	4	-0.46394	-3.5619	0.16903	0.38093	0.00036819	0.0033691
OXR1	4	-0.73481	-3.5617	0.0069569	0.050727	0.00036852	0.0033704
GALK1	4	-0.51538	-3.5615	0.10403	0.2915	0.00036874	0.0033708
FBLIM1	4	-0.50191	-3.5614	0.11889	0.31417	0.00036895	0.0033709
PRDX3	4	-0.76505	-3.5607	0.004553	0.03762	0.00036991	0.0033778
ZNF354A	4	-0.49078	-3.5606	0.13196	0.33209	0.00037007	0.0033778
C6orf52	4	-0.72681	-3.5596	0.0078321	0.055342	0.00037139	0.0033881
NCF1	4	-0.65639	-3.5592	0.020738	0.10887	0.00037192	0.0033913
UROS	4	-0.50261	-3.5591	0.1179	0.31248	0.00037211	0.0033913
CR2	4	-0.54994	-3.5587	0.072327	0.23626	0.00037263	0.0033943
ZNF790	4	-0.5096	-3.5576	0.11028	0.30141	0.0003743	0.0034078
KAL1	4	-0.71045	-3.5533	0.0098704	0.065179	0.00038041	0.0034616
CLTC	4	-0.54147	-3.5524	0.079085	0.24908	0.0003818	0.0034725
ADRA2A	4	-0.84775	-3.5521	0.0011632	0.012915	0.00038224	0.0034748
C19orf33	4	-0.44632	-3.5518	0.19818	0.41522	0.00038256	0.0034759
MTDH	4	-0.83203	-3.5509	0.001429	0.015123	0.00038391	0.0034864
PPIL1	4	-0.82575	-3.5506	0.0016063	0.016562	0.00038432	0.0034885
PLAC1	4	-1.1194	-3.5493	1.1078e-05	0.00027322	0.00038619	0.0035021
CD37	4	-0.57789	-3.5493	0.053573	0.19942	0.00038622	0.0035021
AIPL1	4	-0.41647	-3.5487	0.25652	0.47761	0.00038717	0.003509
PLA2R1	4	-0.58896	-3.5478	0.047347	0.1849	0.00038839	0.0035183
CRYBG3	4	-0.53845	-3.5469	0.08191	0.25475	0.00038979	0.0035293
COL18A1	4	-0.62507	-3.546	0.031085	0.14294	0.00039107	0.003539
MEIS3	4	-0.53046	-3.5458	0.089144	0.26694	0.00039143	0.0035391
ZCCHC24	4	-0.69878	-3.5458	0.01182	0.074956	0.00039147	0.0035391
LRRC8A	4	-0.51201	-3.5452	0.10753	0.29759	0.00039228	0.0035446
RTN4R	4	-0.63801	-3.5449	0.026243	0.12761	0.00039269	0.0035466
[truncated: 16,052 more rows]
